# Supplementary material for: Strain dynamics of contaminating bacteria modulate the yield of ethanol biorefineries
Source: Nat Commun. 2024 Jun 22;15:5323. doi: 10.1038/s41467-024-49683-2 (PMC11193817; doi:10.1038/s41467-024-49683-2)
Supplement: Supplementary file 4 — Supplementary Data 1 [file 41467_2024_49683_MOESM4_ESM.xlsx]

## Sheet: Sheet1
Supplementary Data 1. Sampling timepoints and industrial metadata.
Sample	Mill	Collection Date	Industrial Step	Temperature (°C)	Volume (m3)	Yeast Cell Count (CFU)	Bacteria Cell Count (CFU)	Yeast Budding (%)	Yeast Viability (%)	Acidity (g/L)	Rain
fsol0089	Mill B	2017-10-29	5.Yeast cream	NA	NA	6.10E+08	1400000	13.1	81.9	1.92	Yes
fsol0097	Mill A	2017-05-26	6.Acid wash	NA	50	5.77E+08	19500000	14.8	75.6	2.86	No
fsol0099	Mill A	2017-05-26	2.Fermentation Beginning	34.3	41	5.77E+08	19500000	14.8	75.6	2.86	No
fsol0100	Mill A	2017-05-26	2.Fermentation Beginning	34.5	137.2	5.77E+08	19500000	14.8	75.6	2.86	No
fsol0102	Mill A	2017-05-26	3.Fermentation Middle	36.7	262	5.77E+08	19500000	14.8	75.6	2.86	No
fsol0103	Mill A	2017-05-26	3.Fermentation Middle	34.4	243.9	5.77E+08	19500000	14.8	75.6	2.86	No
fsol0104	Mill A	2017-05-26	3.Fermentation Middle	33.8	246	5.77E+08	19500000	14.8	75.6	2.86	No
fsol0105	Mill A	2017-05-26	3.Fermentation Middle	35.5	250	5.77E+08	19500000	14.8	75.6	2.86	No
fsol0106	Mill A	2017-05-26	4.Fermentation End	32.9	252.9	5.77E+08	19500000	14.8	75.6	2.86	No
fsol0107	Mill A	2017-05-26	5.Yeast cream	NA	NA	5.77E+08	19500000	14.8	75.6	2.86	No
fsol0109	Mill B	2017-06-02	1.Molasses	NA	NA	NA	NA	NA	NA	NA	No
fsol0110	Mill B	2017-06-02	1.Molasses	NA	NA	NA	NA	NA	NA	NA	No
fsol0111	Mill B	2017-06-02	6.Acid wash	NA	NA	5.00E+08	30800000	14.5	72.08	2.59	No
fsol0112	Mill B	2017-06-02	2.Fermentation Beginning	29.6	269	5.00E+08	30800000	14.5	72.08	2.59	No
fsol0113	Mill B	2017-06-02	2.Fermentation Beginning	30.8	416	5.00E+08	30800000	14.5	72.08	2.59	No
fsol0114	Mill B	2017-06-02	3.Fermentation Middle	30.7	633	5.00E+08	30800000	14.5	72.08	2.59	No
fsol0115	Mill B	2017-06-02	5.Yeast cream	NA	NA	5.00E+08	30800000	14.5	72.08	2.59	No
fsol0121	Mill A	2017-10-26	2.Fermentation Beginning	33	104.8	6.15E+08	8400000	12.45	71.95	2.23	Yes
fsol0122	Mill A	2017-10-26	3.Fermentation Middle	33.3	239.6	6.15E+08	8400000	12.45	71.95	2.23	Yes
fsol0123	Mill A	2017-10-26	3.Fermentation Middle	28.3	219.9	6.15E+08	8400000	12.45	71.95	2.23	Yes
fsol0126	Mill A	2017-10-26	4.Fermentation End	31.8	225	6.15E+08	8400000	12.45	71.95	2.23	Yes
fsol0127	Mill A	2017-10-26	4.Fermentation End	31.6	237.4	6.15E+08	8400000	12.45	71.95	2.23	Yes
fsol0128	Mill A	2017-10-26	5.Yeast cream	NA	NA	6.15E+08	8400000	12.45	71.95	2.23	Yes
fsol0129	Mill B	2017-10-29	1.Molasses	NA	NA	NA	NA	NA	NA	NA	Yes
fsol0130	Mill B	2017-10-29	1.Molasses	NA	NA	NA	NA	NA	NA	NA	Yes
fsol0131	Mill B	2017-10-29	6.Acid wash	NA	219	6.10E+08	1400000	13.1	81.9	1.92	Yes
fsol0132	Mill B	2017-10-29	2.Fermentation Beginning	30	468	6.10E+08	1400000	13.1	81.9	1.92	Yes
fsol0133	Mill B	2017-10-29	2.Fermentation Beginning	34.6	231	6.10E+08	1400000	13.1	81.9	1.92	Yes
fsol0134	Mill B	2017-10-29	3.Fermentation Middle	30.3	578	6.10E+08	1400000	13.1	81.9	1.92	Yes
fsol0135	Mill B	2017-10-29	3.Fermentation Middle	31.8	615	6.10E+08	1400000	13.1	81.9	1.92	Yes
fsol0136	Mill A	2017-11-17	6.Acid wash	NA	50	6.10E+08	15500000	11.05	73.9	1.91	Yes
fsol0144	Mill A	2017-11-17	2.Fermentation Beginning	34.9	192.4	6.10E+08	15500000	11.05	73.9	1.91	Yes
fsol0145	Mill A	2017-11-17	3.Fermentation Middle	33.7	240.1	6.10E+08	15500000	11.05	73.9	1.91	Yes
fsol0146	Mill A	2017-11-17	3.Fermentation Middle	33.4	248.3	6.10E+08	15500000	11.05	73.9	1.91	Yes
fsol0147	Mill A	2017-11-17	4.Fermentation End	32	250	6.10E+08	15500000	11.05	73.9	1.91	Yes
fsol0148	Mill A	2017-11-17	4.Fermentation End	32.5	250.8	6.10E+08	15500000	11.05	73.9	1.91	Yes
fsol0152	Mill B	2017-11-03	1.Molasses	30	NA	NA	NA	NA	NA	NA	Yes
fsol0153	Mill B	2017-11-03	6.Acid wash	NA	NA	3.80E+08	80300000	13	55.97	2.75	Yes
fsol0154	Mill B	2017-11-03	2.Fermentation Beginning	33.9	253	3.80E+08	80300000	13	55.97	2.75	Yes
fsol0155	Mill B	2017-11-03	2.Fermentation Beginning	32.7	419	3.80E+08	80300000	13	55.97	2.75	Yes
fsol0156	Mill B	2017-11-03	3.Fermentation Middle	33.4	621	3.80E+08	80300000	13	55.97	2.75	Yes
fsol0157	Mill B	2017-11-03	4.Fermentation End	31.3	606	3.80E+08	80300000	13	55.97	2.75	Yes
fsol0158	Mill B	2017-11-03	5.Yeast cream	NA	NA	3.80E+08	80300000	13	55.97	2.75	Yes
fsol0159	Mill A	2017-05-26	1.Molasses	30	NA	NA	NA	NA	NA	NA	No
fsol0161	Mill A	2017-05-26	3.Fermentation Middle	37.2	260	5.77E+08	19500000	14.8	75.6	2.86	No
fsol0162	Mill A	2017-05-26	2.Fermentation Beginning	36.5	159	5.77E+08	19500000	14.8	75.6	2.86	No
fsol0163	Mill A	2017-05-26	2.Fermentation Beginning	36.9	141.3	5.77E+08	19500000	14.8	75.6	2.86	No
fsol0166	Mill B	2017-06-02	4.Fermentation End	30.7	651	5.00E+08	30800000	14.5	72.08	2.59	No
fsol0167	Mill B	2017-06-02	4.Fermentation End	30.8	675	5.00E+08	30800000	14.5	72.08	2.59	No
fsol0169	Mill A	2017-10-26	1.Molasses	30	NA	NA	NA	NA	NA	NA	Yes
fsol0175	Mill A	2017-10-26	6.Acid wash	NA	NA	6.15E+08	8400000	12.45	71.95	2.23	Yes
fsol0176	Mill A	2017-05-26	2.Fermentation Beginning	29.1	10	5.77E+08	19500000	14.8	75.6	2.86	No
fsol0178	Mill B	2017-06-02	1.Molasses	NA	NA	NA	NA	NA	NA	NA	No
fsol0179	Mill B	2017-10-29	1.Molasses	30	NA	NA	NA	NA	NA	NA	Yes
fsol0180	Mill A	2017-11-17	5.Yeast cream	NA	NA	6.10E+08	15500000	11.05	73.9	1.91	Yes
fsol0181	Mill B	2017-10-29	4.Fermentation End	28.8	541	6.10E+08	1400000	13.1	81.9	1.92	Yes
