# Supplementary material for: Strain dynamics of contaminating bacteria modulate the yield of ethanol biorefineries
Source: Nat Commun. 2024 Jun 22;15:5323. doi: 10.1038/s41467-024-49683-2 (PMC11193817; doi:10.1038/s41467-024-49683-2)
Supplement: Supplementary file 5 — Supplementary Data 2 [file 41467_2024_49683_MOESM5_ESM.xlsx]

## Sheet: Sheet1
Supplementary Data 2. Sequencing info and mapping stats of metagenomes.
Sample ID	NCBI ID	Raw Reads	HQ Reads	Average read length	% HQ Reads	SC Reads	Non-SC Reads	Co-assembly Mapping Rate (%)	Co-assembly Coverage (%)	Total reads mapped to prokaryotic species	Mapping rate (%)
fsol0089	ERS3603627	13975438	13865864	129.6	99.2	11086488	2779376	97.31	8.52	1312705	47.23
fsol0097	ERS3603630	44511036	44044566	131.2	99	34015946	10028620	97.42	17.39	4895968	48.82
fsol0099	ERS3603631	35388660	35092564	140.9	99.2	30656020	4436544	97.6	9.81	2063496	46.51
fsol0100	ERS3603632	29925136	29752836	146.2	99.4	52064	29700772	98.93	29.51	7887475	26.56
fsol0102	ERS3603633	41023080	40596238	139.1	99	27718344	12877894	98.03	17.87	6440820	50.01
fsol0103	ERS3603634	37198590	35964538	142.1	96.7	4450636	31513902	98.89	17.07	14566619	46.22
fsol0104	ERS3603635	34111600	33836984	146.8	99.2	6419182	27417802	97.08	42.01	11932100	43.52
fsol0105	ERS3603636	31895578	31659374	143.3	99.3	2235382	29423992	96.78	41.6	12644119	42.97
fsol0106	ERS3603637	32155748	31858058	142.2	99.1	83386	31774672	96.03	40.13	16073062	50.58
fsol0107	ERS3603628	15726024	15610652	146	99.3	3550162	12060490	92.4	25.65	6645762	55.1
fsol0109	ERS3603638	39174074	38833058	143.2	99.1	35726836	3106222	95.91	12.61	1620609	52.17
fsol0110	ERS3603639	41657268	41161292	142.2	98.8	38132270	3029022	96.16	16.89	1400868	46.25
fsol0111	ERS3603640	38155468	37415268	142	98.1	35041752	2373516	96.02	14.52	1012384	42.65
fsol0112	ERS3603641	46191218	45497582	145.9	98.5	41363894	4133688	96.75	20.58	1931665	46.73
fsol0113	ERS3603642	41340034	40909974	137.5	99	37398180	3511794	96.54	15.86	1633055	46.5
fsol0114	ERS3603643	41309912	40895608	143.3	99	37622784	3272824	97.33	12.33	1766714	53.98
fsol0115	ERS3603644	34924746	34556314	143.1	98.9	32382590	2173724	96.23	11.79	1029717	47.37
fsol0121	ERS3603645	27423692	27169096	140.2	99.1	26413554	755542	91.95	8.43	243208	32.19
fsol0122	ERS3603646	24950110	24677992	140.6	98.9	23490216	1187776	92.63	11.7	537827	45.28
fsol0123	ERS3603647	25203276	24899154	137.7	98.8	23483298	1415856	93.19	12.91	625748	44.2
fsol0126	ERS3603648	30384008	30131326	137.7	99.2	71366	30059960	97.62	32.33	10958761	36.46
fsol0127	ERS3603649	34218138	33820704	136.6	98.8	31112928	2707776	95.09	11	1499549	55.38
fsol0128	ERS3603629	22674482	22190006	145.3	97.9	10517528	11672478	82.04	26.52	4344620	37.22
fsol0129	ERS3603650	31096100	30710664	139.8	98.8	29584558	1126106	89.14	8.99	428740	38.07
fsol0130	ERS3603651	29657680	29243684	143	98.6	27451724	1791960	94.26	11.96	952894	53.18
fsol0131	ERS3603652	24908892	24612266	142.7	98.8	23550012	1062254	91.18	9.33	495895	46.68
fsol0132	ERS3603653	36935106	36227264	142.6	98.1	3509340	32717924	99.43	10.17	21905619	66.95
fsol0133	ERS3603654	30197808	29753926	143.5	98.5	2165330	27588596	99.46	9.45	17956962	65.09
fsol0134	ERS3603655	25907846	25691106	140.6	99.2	21974470	3716636	98.43	10.74	2144130	57.69
fsol0135	ERS3603656	29675932	29409490	139.5	99.1	21800292	7609198	99.17	12.37	4621127	60.73
fsol0136	ERS3603657	36360984	35933436	142.8	98.8	12081692	23851744	99.57	14.28	15333656	64.29
fsol0144	ERS3603658	40566392	39843586	139.7	98.2	4168340	35675246	99.63	16.62	22980764	64.42
fsol0145	ERS3603659	44765248	44029574	134.8	98.4	3227486	40802088	99.63	16.26	26017329	63.76
fsol0146	ERS3603660	36147612	35552206	139.4	98.4	1595074	33957132	99.68	11.43	22472122	66.18
fsol0147	ERS3603661	32735228	32461808	139.4	99.2	19564242	12897566	99.29	11.94	8344302	64.7
fsol0148	ERS3603662	38497974	38143040	135	99.1	28604262	9538778	98.95	14.26	5806975	60.88
fsol0152	ERS3603663	38328884	37748982	143.2	98.5	50092	37698890	96.34	42.1	20104253	53.33
fsol0153	ERS3603664	35936836	35538872	141.1	98.9	3891658	31647214	99.55	27.71	23178506	73.24
fsol0154	ERS3603665	34120202	33734046	141	98.9	1550652	32183394	99.48	27.1	23374165	72.63
fsol0155	ERS3603666	35103822	34717072	141.3	98.9	687564	34029508	99.25	33.83	23828951	70.02
fsol0156	ERS3603667	33301046	32936920	138.7	98.9	563784	32373136	98.93	36.05	22375056	69.12
fsol0157	ERS3603668	38074792	37654052	144.3	98.9	703982	36950070	98.67	38.56	25447047	68.87
fsol0158	ERS3603669	36823830	36441672	142.7	99	1857324	34584348	99.31	33.61	24773973	71.63
fsol0159	ERS3603670	39877910	37688410	150.4	94.5	534392	37154018	72.94	35.38	13308266	35.82
fsol0161	ERS3603671	44922940	44020462	140.7	98	3704428	40316034	99.53	11.08	27561101	68.36
fsol0162	ERS3603672	41973534	41258766	145.7	98.3	4132848	37125918	99.43	16.05	23743721	63.95
fsol0163	ERS3603673	48326954	47293126	145.1	97.9	2705858	44587268	99.51	13.34	28458978	63.83
fsol0166	ERS3603674	38279402	37743988	142.8	98.6	29784418	7959570	97.84	12.65	4620815	58.05
fsol0167	ERS3603675	41841548	41209994	143.3	98.5	34737710	6472284	97.35	13.88	3531315	54.56
fsol0169	ERS3603676	37560656	31529610	168.7	83.9	208534	31321076	61.18	23.09	12140824	38.76
fsol0175	ERS3603677	53640000	53159196	138	99.1	50412784	2746412	91.11	12.93	1146346	41.74
fsol0176	ERS3603678	44459688	43990352	144.1	98.9	9205076	34785276	98.92	21.77	22078651	63.47
fsol0178	ERS3603679	43244170	42907110	140.5	99.2	85760	42821350	65.33	32.52	817596	1.91
fsol0179	ERS3603680	41693850	41438080	142	99.4	70728	41367352	95.57	41.81	21472058	51.91
fsol0180	ERS3603681	41421524	40894800	141.9	98.7	35956068	4938732	97.15	8.87	2889852	58.51
fsol0181	ERS3603682	42500572	42031648	142.9	98.9	41175476	856172	84.94	6.41	176704	20.64
