# Supplementary material for: Strain dynamics of contaminating bacteria modulate the yield of ethanol biorefineries
Source: Nat Commun. 2024 Jun 22;15:5323. doi: 10.1038/s41467-024-49683-2 (PMC11193817; doi:10.1038/s41467-024-49683-2)
Supplement: Supplementary file 6 — Supplementary Data 3 [file 41467_2024_49683_MOESM6_ESM.xlsx]

## Sheet: Sheet1
Supplementary Data 3. Metrics for genome and metagenome assemblies.
Data	Assembly	HQ reads	# contigs (>300bp)	N50	Assembly size (bp)	Average contig length (bp)	Maximum contig length (bp)	Completeness (%)	GC (%)	GC std (scaffolds > 1kbp)	Coding density	# predicted genes	NCBI Sample ID
Genome	L.fermentum strain A	490644	245	20263	2076048	6106	63769	99.04	51.6	5.33	84.8	2181	ERS12364116
	L.fermentum strain B	490418	213	32349	2086239	4991	142922	99.18	51.5	5.75	84.51	2214	ERS12364117
	L.fermentum strain C	488992	510	30323	2317576	3506	137707	99.18	51.3	6.54	84.67	2642	ERS12364118
Metagenome	SC reads	914320764	4435	15030	13575143	3060.9	113302	-	-	-	-	-	-
	non-SC reads	1065667492	236779	1235	241228424	1018.8	323450	-	-	-	-	-	-
