# Supplementary material for: Strain dynamics of contaminating bacteria modulate the yield of ethanol biorefineries
Source: Nat Commun. 2024 Jun 22;15:5323. doi: 10.1038/s41467-024-49683-2 (PMC11193817; doi:10.1038/s41467-024-49683-2)
Supplement: Supplementary file 7 — Supplementary Data 4 [file 41467_2024_49683_MOESM7_ESM.xlsx]

## Sheet: Sheet1
Supplementary Data 4. MAGs taxonomy analysis and quality metrics.
Sample	Assembly	# contigs (>= 0 bp)	# contigs (>= 1000 bp)	# contigs (>= 5000 bp)	# contigs (>= 10000 bp)	# contigs (>= 25000 bp)	# contigs (>= 50000 bp)	Total length (>= 0 bp)	Total length (>= 1000 bp)	Total length (>= 5000 bp)	Total length (>= 10000 bp)	Total length (>= 25000 bp)	Total length (>= 50000 bp)	# contigs	Largest contig	Total length	Reference length	N50	N90	auN	L50	L90	# misassemblies	# misassembled contigs	Misassembled contigs length	# local misassemblies	# scaffold gap ext. mis.	# scaffold gap loc. mis.	# unaligned mis. contigs	# unaligned contigs	Unaligned length	Genome fraction (%)	Duplication ratio	# N's per 100 kbp	# mismatches per 100 kbp	# indels per 100 kbp	Largest alignment	Total aligned length	NA50	NA90	auNA	LA50	LA90	Marker lineage	# genomes	# markers	# marker sets	0	1
ERR3452473	103.fa_sub	117	117	0	0	0	0	194376	194376	0	0	0	0	117	4224	194376	4081716.0	1674	1102	1896.7	43	99	6	6	8465	3	0	0	1	24 + 9 part	46963.0	3593	999	0.0	1825.87	53.72	3625	145191	1380	-	1393.1	48	-	root (UID1)	5656	56	24	56	0
ERR3452473	15.fa	220	220	140	70	14	0	2086196	2086196	1801409	1308239	423571	0	220	43420	2086196	4081716.0	13967	4391	15657.3	48	157	80	52	762536	35	0	0	10	46 + 74 part	576936.0	35025	1076	0.0	1792.33	93.48	29554	1495485	5532	-	8618-08-01	82	-	g__Lactobacillus (UID377)	91	430	154	58	344
ERR3452473	19.fa	15	15	0	0	0	0	23838	23838	0	0	0	0	15	3533	23838	4081716.0	1521	1057	2011-01-01	5	13	1	1	1045	1	0	0	0	1 + 1 part	1752.0	530	1000	0.0	1335.61	9.24	3532	21638	1174	429	1833.7	5	15	o__Lactobacillales (UID355)	490	334	183	310	24
ERR3452473	27.fa	13	13	0	0	0	0	15631	15631	0	0	0	0	13	1426	15631	4081716.0	1192	1076	1211.1	7	12	0	0	0	0	0	0	0	1 + 0 part	1133.0	355	1000	0.0	1077.57	13.82	1426	14477	1192	1074	1126.0	7	12	k__Bacteria (UID203)	5449	104	58	99	5
ERR3452473	4.fa_sub	83	83	64	29	9	5	1155461	1155461	1080513	820787	520026	377069	83	98731	1155461	4081716.0	21001	6194	36119.8	12	57	-	-	-	-	-	-	-	83 + 0 part	1155461.0	-	-	0.0	-	-	-	-	-	-	-	-	-	k__Archaea (UID2)	207	149	107	133	5
ERR3452473	53.fa	169	169	3	0	0	0	338150	338150	16877	0	0	0	169	5854	338150	4081716.0	2096	1208	2433-04-01	55	139	17	15	34220	1	0	0	0	28 + 18 part	81542.0	6489	1011	0.0	1594.51	50.46	5417	253683	1514	-	1615.0	71	-	o__Lactobacillales (UID355)	490	334	183	266	66
ERR3452473	71.fa_sub	69	69	0	0	0	0	114501	114501	0	0	0	0	69	4232	114501	4081716.0	1500	1173	1933.0	25	59	6	6	8206	2	0	0	2	19 + 3 part	43185.0	1723	1001	0.0	1563.78	76.32	3293	69447	1095	-	918.7	38	-	root (UID1)	5656	56	24	56	0
ERR3452473	86.fa	2	2	0	0	0	0	2697	2697	0	0	0	0	2	1617	2697	4081716.0	1617	1080	1402.0	1	2	0	0	0	0	0	0	0	0 + 1 part	1010.0	40	1000	0.0	728.60	0.00	1040	1647	607	-	537.7	2	-	root (UID1)	5656	56	24	56	0
ERR3452473	bin.3.fa_sub	25	25	25	21	10	4	726345	726345	726345	698180	504635	282533	25	87552	726345	4081716.0	45544	16468	45600.9	6	18	-	-	-	-	-	-	-	25 + 0 part	726345.0	-	-	0.0	-	-	-	-	-	-	-	-	-	k__Archaea (UID2)	207	149	107	137	2
ERR3452473	bin.4.fa_sub	435	435	413	327	133	43	9857747	9857747	9769766	9129252	5956679	2809996	435	153401	9857747	4081716.0	31966	11355	38025.1	97	304	-	-	-	-	-	-	-	435 + 0 part	9857747.0	-	-	0.0	-	-	-	-	-	-	-	-	-	k__Bacteria (UID203)	5449	104	58	36	27
ERR3452473	Maxbin2.002.fasta_sub	215	215	44	23	8	0	1062484	1062484	634983	480274	254886	0	215	42588	1062484	4081716.0	7966	1948	13454.9	29	153	12	12	25116	3	0	0	2	121 + 29 part	865837.0	7048	1061	0.0	2757.55	104.31	5517	190785	-	-	452.6	-	-	g__Lactobacillus (UID377)	91	430	154	358	66
ERR3452474	14.fa_sub	113	113	102	66	19	3	1764927	1764927	1716998	1470942	719411	212497	113	80307	1764927	4081716.0	20273	6990	26363.0	27	80	13	7	116936	2	0	0	2	97 + 11 part	1616358.0	3756	1000	0.0	1872.08	107.91	26528	146415	-	-	1045.2	-	-	k__Archaea (UID2)	207	149	107	120	20
ERR3452474	16.fa	1	1	0	0	0	0	1208	1208	0	0	0	0	1	1208	1208	4081716.0	1208	1208	1208.0	1	1	-	-	-	-	-	-	-	1 + 0 part	1208.0	-	-	0.0	-	-	-	-	-	-	-	-	-	k__Bacteria (UID203)	5449	103	57	99	4
ERR3452474	24.fa	536	536	25	5	0	0	1271233	1271233	190594	61682	0	0	536	13783	1271233	4081716.0	2603	1309	3414-08-01	155	427	54	46	145555	16	0	0	13	48 + 65 part	242209.0	27465	1021	0.0	1867.46	69.96	9227	1014907	1891	-	2074-07-01	216	-	o__Lactobacillales (UID355)	490	334	183	105	226
ERR3452474	32.fa	1	1	0	0	0	0	1206	1206	0	0	0	0	1	1206	1206	4081716.0	1206	1206	1206.0	1	1	-	-	-	-	-	-	-	1 + 0 part	1206.0	-	-	0.0	-	-	-	-	-	-	-	-	-	k__Bacteria (UID203)	5449	104	58	102	2
ERR3452474	84.fa_sub	72	72	0	0	0	0	89736	89736	0	0	0	0	72	2340	89736	4081716.0	1211	1067	1288.5	32	64	0	0	0	0	0	0	0	71 + 1 part	89612.0	3	1000	0.0	2419.35	0.00	124	124	-	-	0.2	-	-	k__Bacteria (UID203)	5449	104	58	99	5
ERR3452474	97.fa_sub	21	21	0	0	0	0	24256	24256	0	0	0	0	21	1450	24256	4081716.0	1153	1010	1170.1	10	19	-	-	-	-	-	-	-	21 + 0 part	24256.0	-	-	0.0	-	-	-	-	-	-	-	-	-	root (UID1)	5656	56	24	56	0
ERR3452474	bin.2.fa_sub	375	375	322	225	72	22	6591226	6591226	6398368	5704901	3158720	1433815	375	123552	6591226	4081716.0	23709	8047	32271.2	78	251	-	-	-	-	-	-	-	375 + 0 part	6591226.0	-	-	0.0	-	-	-	-	-	-	-	-	-	k__Bacteria (UID203)	5449	104	58	53	29
ERR3452474	Maxbin2.001.fasta_sub	488	488	286	209	81	20	6672133	6672133	6086828	5477081	3423691	1324650	488	108414	6672133	4081716.0	25111	6714	31367.4	78	273	111	53	1573555	44	0	0	6	363 + 82 part	4675600.0	38079	1368	0.0	1957.49	97.19	55521	1982745	-	-	5887-08-01	-	-	k__Bacteria (UID203)	5449	104	58	3	35
ERR3452474	Maxbin2.002.fasta_sub	200	200	20	6	2	0	663271	663271	205562	112113	56393	0	200	28372	663271	4081716.0	3380	1871	6555-06-01	52	161	0	0	0	0	0	0	2	185 + 15 part	658216.0	133	1088	0.0	3837.78	237.39	1209	5055	-	-	2023-07-04	-	-	k__Bacteria (UID203)	5449	104	58	102	2
ERR3452474	Maxbin2.003.fasta_sub	90	90	22	2	2	0	340801	340801	179065	69321	69321	0	90	35529	340801	4081716.0	5133	1737	10158.1	21	69	3	3	8711	1	0	0	0	72 + 8 part	309373.0	937	1004	0.0	2433.21	101.25	4319	30618	-	-	217.9	-	-	k__Bacteria (UID203)	5449	103	57	99	4
ERR3452475	106.fa	258	258	160	82	22	2	2579306	2579306	2233277	1678681	744313	116747	258	59952	2579306	4081716.0	14601	4495	18715.2	50	179	118	68	1118837	45	0	0	9	20 + 112 part	667925.0	40557	1277	0.0	1876.87	100.78	32384	1893259	5734	-	8379-05-01	106	-	k__Bacteria (UID203)	5449	104	58	9	71
ERR3452475	22.fa_sub	121	121	0	0	0	0	159232	159232	0	0	0	0	121	2643	159232	4081716.0	1302	1051	1385.1	52	106	14	13	17228	3	0	0	1	9 + 7 part	20468.0	3593	1001	0.0	1931.60	62.98	2587	134966	1150	-	1080.0	57	-	root (UID1)	5656	56	24	55	1
ERR3452475	42.fa	6	6	0	0	0	0	7355	7355	0	0	0	0	6	1424	7355	4081716.0	1293	1071	1238.6	3	6	0	0	0	0	0	0	0	2 + 0 part	2583.0	109	999	0.0	923.42	67.57	1306	4440	770	-	695.8	4	-	root (UID1)	5656	56	24	55	1
ERR3452475	58.fa_sub	15	15	12	9	9	0	294458	294458	281879	261896	261896	0	15	29667	294458	4081716.0	29187	9643	26570.7	6	10	-	-	-	-	-	-	-	15 + 0 part	294458.0	-	-	0.0	-	-	-	-	-	-	-	-	-	k__Archaea (UID2)	207	149	107	142	6
ERR3452475	5.fa	1	1	0	0	0	0	1115	1115	0	0	0	0	1	1115	1115	4081716.0	1115	1115	1115.0	1	1	0	0	0	1	0	0	0	0 + 0 part	0.0	19	1000	0.0	1143.58	0.00	787	787	787	-	555.5	1	-	root (UID1)	5656	56	24	56	0
ERR3452475	77.fa	1	1	0	0	0	0	1080	1080	0	0	0	0	1	1080	1080	4081716.0	1080	1080	1080.0	1	1	0	0	0	0	0	0	0	0 + 0 part	0.0	26	1000	0.0	740.74	0.00	1080	1080	1080	1080	1080.0	1	1	root (UID1)	5656	56	24	56	0
ERR3452475	80.fa_sub	17	17	0	0	0	0	22011	22011	0	0	0	0	17	2334	22011	4081716.0	1242	1102	1357.8	8	15	2	2	2580	0	0	0	0	2 + 1 part	4066.0	524	1000	0.0	2342.67	17.23	1423	17416	1180	-	935.1	9	-	root (UID1)	5656	56	24	56	0
ERR3452475	bin.4.fa_sub	496	496	429	319	98	21	8515609	8515609	8254529	7476377	3925030	1332469	496	93058	8515609	4081716.0	22872	9205	28821.2	113	339	-	-	-	-	-	-	-	496 + 0 part	8515609.0	-	-	0.0	-	-	-	-	-	-	-	-	-	k__Bacteria (UID203)	5449	104	58	39	26
ERR3452475	Maxbin2.001.fasta_sub	321	321	141	108	41	15	3974837	3974837	3455397	3232886	2127276	1174594	321	124939	3974837	4081716.0	30821	4152	39891.9	37	168	0	0	0	0	0	0	0	319 + 2 part	3974561.0	3	2000	0.0	0.00	0.00	138	276	-	-	0.0	-	-	k__Archaea (UID2)	207	149	107	102	22
ERR3452475	Maxbin2.003.fasta_sub	401	401	55	2	2	0	1281318	1281318	457807	68771	68771	0	401	35529	1281318	4081716.0	3266	1768	5851-05-01	102	322	43	38	106085	12	0	0	9	96 + 57 part	616337.0	17266	1048	0.0	1726.54	68.71	8584	654895	569	-	1307.1	300	-	o__Lactobacillales (UID355)	490	334	183	165	152
ERR3452476	0.fa_sub	56	56	16	7	0	0	232305	232305	149841	98318	0	0	56	21088	232305	7373054.0	5948	1632	8349-01-01	10	39	-	-	-	-	-	-	-	56 + 0 part	232305.0	-	-	0.0	-	-	-	-	-	-	-	-	-	root (UID1)	5656	56	24	56	0
ERR3452476	13.fa_sub	65	65	0	0	0	0	84434	84434	0	0	0	0	65	2155	84434	7373054.0	1283	1061	1342.9	29	57	-	-	-	-	-	-	-	65 + 0 part	84434.0	-	-	0.0	-	-	-	-	-	-	-	-	-	k__Bacteria (UID203)	5449	103	57	95	8
ERR3452476	29.fa_sub	104	104	64	15	5	2	852183	852183	717850	396747	237846	149581	104	98448	852183	7373054.0	8450	4057	23803.0	19	75	0	0	0	0	0	0	4	86 + 18 part	846915.0	66	1100	0.0	6226.27	626.42	851	5268	-	-	2023-02-02	-	-	k__Bacteria (UID203)	5449	104	58	82	22
ERR3452476	32.fa	69	69	3	0	0	0	139115	139115	21575	0	0	0	69	9108	139115	7373054.0	2119	1134	2963-08-01	20	56	0	0	0	0	0	0	0	68 + 1 part	138955.0	4	1000	0.0	3750.00	0.00	160	160	-	-	0.2	-	-	k__Bacteria (UID203)	5449	104	58	102	2
ERR3452476	36.fa_sub	183	183	56	7	3	1	900454	900454	514617	204425	150038	79290	183	79290	900454	7373054.0	5503	2591	14376.4	44	132	2	2	8666	4	0	0	13	109 + 67 part	835948.0	1450	1130	0.0	4635-05-01	259.68	8187	63926	-	-	166.1	-	-	root (UID1)	5656	56	24	56	0
ERR3452476	40.fa	417	417	78	20	0	0	1451680	1451680	643337	258060	0	0	417	20982	1451680	7373054.0	4403	1709	5762-09-01	96	310	72	59	312851	14	0	0	3	25 + 49 part	186324.0	16504	1076	0.0	662.47	25.50	13429	1251082	3049	-	3958-01-01	135	-	o__Lactobacillales (UID355)	490	334	183	226	102
ERR3452476	43.fa_sub	151	151	91	33	11	3	1405245	1405245	1195422	807744	474917	189790	151	72792	1405245	7373054.0	13012	3958	22309.4	25	107	37	12	421294	15	0	0	4	100 + 42 part	847379.0	7225	1183	0.0	2574.88	131.71	38810	557269	-	-	6179-08-01	-	-	k__Bacteria (UID203)	5449	104	58	58	13
ERR3452476	45.fa	2058	2058	7	2	1	0	3560127	3560127	79890	48271	36548	0	2058	36548	3560127	7373054.0	1789	1130	2379-07-01	702	1724	13	12	22591	7	0	0	20	1724 + 204 part	3261824.0	3577	1341	0.0	3591.85	146.97	4447	291215	-	-	135.3	-	-	o__Lactobacillales (UID463)	75	376	160	376	0
ERR3452476	5.fa	15	15	0	0	0	0	19013	19013	0	0	0	0	15	2099	19013	7373054.0	1182	1012	1335.2	7	14	0	0	0	0	0	0	0	3 + 0 part	3067.0	215	1000	0.0	410.46	18.94	1989	15836	1182	-	1146.6	7	-	k__Bacteria (UID203)	5449	104	58	102	2
ERR3452476	bin.10.fa_sub	170	170	134	80	27	4	2392870	2392870	2264575	1900236	1020446	252482	170	68500	2392870	7373054.0	22417	6117	25687.6	35	115	0	0	0	0	0	0	6	132 + 35 part	2350628.0	538	1127	0.0	1565.53	217.90	20353	42222	-	-	188.1	-	-	o__Lactobacillales (UID463)	75	376	160	376	0
ERR3452476	bin.1.fa_sub	11	11	9	9	6	5	706536	706536	700531	700531	644749	619019	11	203174	706536	7373054.0	130426	25730	127796.0	3	6	18	6	588008	7	0	0	0	1 + 4 part	43589.0	9126	1011	0.0	2380.18	70.28	166874	661673	38053	7983	71729.5	4	18	k__Bacteria (UID203)	5449	104	58	68	36
ERR3452476	bin.2.fa_sub	115	115	91	45	11	1	1367856	1367856	1270393	946249	393511	57140	115	57140	1367856	7373054.0	17254	5495	19959.2	26	84	1	1	10780	1	0	0	0	0 + 0 part	0.0	18544	1000	0.0	17.41	2.19	57140	1367002	17186	5486	19904.7	26	85	o__Lactobacillales (UID463)	75	376	160	376	0
ERR3452476	bin.3.fa_sub	4	4	4	4	3	3	532139	532139	532139	532139	508311	508311	4	205836	532139	7373054.0	152282	150193	166655.7	2	3	33	3	508311	19	0	0	0	0 + 3 part	55632.0	4805	1437	0.0	3116.46	169.15	44736	476502	22870	-	23956.7	8	-	k__Bacteria (UID203)	5449	104	58	103	0
ERR3452476	bin.5.fa_sub	29	29	29	26	18	12	1847575	1847575	1847575	1825867	1697863	1478848	29	238041	1847575	7373054.0	122130	36337	122761.3	6	17	74	10	1111657	28	0	0	1	0 + 14 part	225007.0	16765	1338	0.0	2206-02-01	81.35	135747	1619022	23661	-	40308.0	18	-	k__Bacteria (UID203)	5449	104	58	81	7
ERR3452476	bin.6.fa_sub	7	7	7	6	3	3	599929	599929	599929	593425	534452	534452	7	248317	599929	7373054.0	223214	23775	194597.0	2	4	35	5	569806	9	0	0	0	0 + 5 part	75512.0	7623	1016	0.0	2990.47	173.65	43151	524031	20966	-	20799.5	10	-	root (UID1)	5656	56	24	55	1
ERR3452476	Maxbin2.001.fasta_sub	152	152	55	26	7	3	1138596	1138596	825403	613410	317486	168023	152	62323	1138596	7373054.0	10765	3140	20182.4	22	106	10	7	240800	9	0	0	2	110 + 13 part	569760.0	6105	1270	0.0	871.87	32.55	53333	565336	-	-	13299.4	-	-	o__Lactobacillales (UID463)	75	376	160	376	0
ERR3452476	Maxbin2.003.fasta_sub	146	146	47	21	13	1	1244948	1244948	924179	740309	611835	81767	146	81767	1244948	7373054.0	21973	3266	28251.4	14	96	10	3	100721	13	0	0	6	69 + 52 part	720498.0	6220	1210	0.0	2143-10-01	64.16	49166	522140	-	-	11964.7	-	-	o__Lactobacillales (UID463)	75	376	160	376	0
ERR3452476	Maxbin2.004.fasta_sub	335	335	42	14	7	3	1459829	1459829	725150	531753	433801	296379	335	143078	1459829	7373054.0	4990	1892	29263.1	43	248	2	2	3682	0	0	0	2	306 + 28 part	1450814.0	142	1628	0.0	3427.62	88.74	1469	9015	-	-	2023-03-03	-	-	root (UID1)	5656	56	24	55	0
ERR3452476	Maxbin2.005.fasta_sub	177	177	73	37	7	0	1275622	1275622	956256	678279	234408	0	177	45716	1275622	7373054.0	10543	3168	14614.4	34	121	0	0	0	0	0	0	7	143 + 33 part	1251947.0	333	1074	0.0	4811.58	404.51	4212	23485	-	-	2023-03-29	-	-	o__Lactobacillales (UID463)	75	376	160	376	0
ERR3452477	22.fa_sub	13	13	0	0	0	0	16046	16046	0	0	0	0	13	1496	16046	3932045.0	1317	1032	1253.6	6	12	-	-	-	-	-	-	-	13 + 0 part	16046.0	-	-	0.0	-	-	-	-	-	-	-	-	-	root (UID1)	5656	56	24	55	1
ERR3452477	3.fa_sub	6	6	0	0	0	0	6891	6891	0	0	0	0	6	1325	6891	3932045.0	1175	1009	1157.2	3	6	-	-	-	-	-	-	-	6 + 0 part	6891.0	-	-	0.0	-	-	-	-	-	-	-	-	-	k__Bacteria (UID203)	5449	103	57	94	9
ERR3452477	54.fa_sub	123	123	109	90	34	6	2595346	2595346	2541660	2395316	1417550	490234	123	160125	2595346	3932045.0	27872	10976	38447.0	30	85	90	48	1342511	72	0	0	8	7 + 77 part	613539.0	40638	1250	0.0	1831.66	96.72	102710	1968649	12748	-	17063.8	57	-	g__Lactobacillus (UID377)	91	430	154	8	366
ERR3452477	69.fa_sub	48	48	0	0	0	0	61333	61333	0	0	0	0	48	1494	61333	3932045.0	1301	1085	1293.7	22	43	6	6	7035	2	0	0	0	3 + 2 part	6595.0	1407	1013	0.0	1609.80	46.31	1494	53982	1241	-	1075.4	23	-	root (UID1)	5656	56	24	56	0
ERR3452477	75.fa_sub	150	150	135	78	35	1	2184811	2184811	2125253	1696200	1079045	56667	150	56667	2184811	3932045.0	21506	7344	21586.4	36	109	-	-	-	-	-	-	-	150 + 0 part	2184811.0	-	-	0.0	-	-	-	-	-	-	-	-	-	k__Archaea (UID2)	207	149	107	115	30
ERR3452477	79.fa_sub	105	105	0	0	0	0	132358	132358	0	0	0	0	105	1499	132358	3932045.0	1294	1074	1274.5	48	93	0	0	0	0	0	0	3	95 + 5 part	125028.0	515	1101	0.0	7387.20	235.92	1314	6782	-	-	48.9	-	-	k__Bacteria (UID203)	5449	104	58	100	4
ERR3452477	92.fa_sub	37	37	0	0	0	0	47257	47257	0	0	0	0	37	2698	47257	3932045.0	1246	1042	1354.4	16	33	-	-	-	-	-	-	-	37 + 0 part	47257.0	-	-	0.0	-	-	-	-	-	-	-	-	-	k__Bacteria (UID203)	5449	104	58	102	2
ERR3452477	Maxbin2.001.fasta_sub	215	215	32	8	2	0	801352	801352	312626	164829	85515	0	215	44865	801352	3932045.0	4109	1817	9006-07-01	52	167	6	6	16067	1	0	0	8	178 + 29 part	752786.0	1406	1041	0.0	2262-07-01	148.57	5475	47788	-	-	151.4	-	-	root (UID1)	5656	56	24	56	0
ERR3452477	Maxbin2.002.fasta_sub	842	842	516	345	86	25	10060009	10060009	9122957	7896467	3777450	1597152	842	95918	10060009	3932045.0	19094	5321	26653.3	144	503	1	1	2225	0	0	0	8	821 + 19 part	10032203.0	1428	1430	0.0	6155.80	141.64	2877	27535	-	-	2023-01-04	-	-	k__Bacteria (UID203)	5449	104	58	33	27
ERR3452477	Maxbin2.003.fasta	403	403	123	33	3	0	1921429	1921429	1136829	504900	104895	0	403	42661	1921429	3932045.0	6137	2207	8563-08-01	92	298	85	70	419287	26	0	0	13	37 + 91 part	497661.0	38460	1065	0.0	1985.46	75.96	17479	1408591	3035	-	4045-09-01	167	-	o__Lactobacillales (UID355)	490	334	183	40	288
ERR3452478	32.fa_sub	42	42	32	20	14	4	808967	808967	774142	689220	583487	233488	42	65075	808967	4081716.0	32748	7068	36371.9	9	25	46	20	455815	8	0	0	3	1 + 24 part	153307.0	13037	1478	0.0	2234.87	81.64	44937	650417	15267	-	15081.1	18	-	k__Bacteria (UID203)	5449	104	58	47	2
ERR3452478	37.fa_sub	942	942	0	0	0	0	1169694	1169694	0	0	0	0	942	3566	1169694	4081716.0	1247	1043	1273.3	418	828	0	0	0	0	0	0	0	939 + 0 part	1165343.0	92	1.0	0.0	879.53	26.65	1624	3752	-	-	2023-02-04	-	-	k__Archaea (UID2)	207	145	103	121	21
ERR3452478	bin.4.fa_sub	1	1	1	1	1	0	46958	46958	46958	46958	46958	0	1	46958	46958	4081716.0	46958	46958	46958.0	1	1	0	0	0	0	0	0	0	0 + 0 part	0.0	1143	1.0	0.0	1398.45	2023-03-30	46623	46623	46623	46623	46290.4	1	1	root (UID1)	5656	56	24	55	1
ERR3452478	bin.6.fa	44	44	43	35	14	7	1180592	1180592	1177373	1117179	801736	541825	44	122420	1180592	4081716.0	39246	11439	50803.3	9	30	52	27	964505	23	0	0	2	0 + 27 part	214684.0	25286	1016	0.0	1945-09-01	82.24	69472	959338	12311	-	19985.0	23	-	k__Bacteria (UID203)	5449	104	58	69	35
ERR3452478	Maxbin2.003.fasta_sub	16	16	15	12	10	3	463768	463768	461948	439106	399888	156024	16	52960	463768	4081716.0	41797	23136	38571.6	5	11	33	12	304392	7	0	0	1	0 + 12 part	83559.0	9532	1261	0.0	2164.31	95.33	46623	378688	21386	-	18612.1	8	-	k__Bacteria (UID203)	5449	104	58	91	5
ERR3452478	Maxbin2.004.fasta	240	240	138	108	45	10	3354999	3354999	3074018	2840954	1816166	660971	240	112661	3354999	4081716.0	26102	6812	31892.0	40	130	121	63	1590398	54	0	0	19	68 + 120 part	1134911.0	41215	1396	0.0	1977.39	100.44	47710	2203364	7919	-	11385.1	94	-	g__Lactobacillus (UID377)	91	430	154	3	286
ERR3452478	Maxbin2.006.fasta	2404	2404	379	66	0	0	8323355	8323355	3008327	914138	0	0	2404	22852	8323355	4081716.0	3849	1853	5243-08-01	643	1906	3	3	16472	1	0	0	0	2391 + 8 part	8282435.0	973	1003	0.0	1670.35	66.1	5532	39333	-	-	2023-01-18	-	-	k__Archaea (UID2)	207	149	107	36	64
ERR3452479	11.fa_sub	98	98	2	0	0	0	163988	163988	11274	0	0	0	98	5823	163988	14439936.0	1491	1071	2173-08-01	31	83	0	0	0	0	0	0	2	83 + 8 part	150181.0	93	1093	0.0	1903.83	2023-05-15	2176	13289	-	-	98.6	-	-	k__Bacteria (UID203)	5449	104	58	98	6
ERR3452479	15.fa_sub	1560	1560	3	0	0	0	2474794	2474794	18661	0	0	0	1560	7187	2474794	14439936.0	1565	1092	1846.2	558	1324	32	29	48899	13	0	0	31	1283 + 157 part	2241058.0	1703	1176	0.0	3460-01-01	221.15	3372	220664	-	-	106.6	-	-	c__Bacilli (UID284)	725	279	151	279	0
ERR3452479	31.fa_sub	228	228	155	79	16	3	2397410	2397410	2128593	1586428	623372	193983	228	68065	2397410	14439936.0	13547	4834	20209.3	46	161	43	22	456703	18	0	0	14	102 + 83 part	1680721.0	4716	1095	0.0	2621.21	111.63	27672	714862	-	-	2888.0	-	-	k__Bacteria (UID203)	5449	104	58	89	13
ERR3452479	39.fa_sub	1210	1210	2	0	0	0	1823779	1823779	11339	0	0	0	1210	6097	1823779	14439936.0	1432	1088	1708.7	454	1036	17	16	25916	2	0	0	6	608 + 56 part	1014436.0	5618	1005	0.0	749.77	24.71	5242	805450	-	-	694.4	-	-	k__Bacteria (UID203)	5449	104	58	79	21
ERR3452479	48.fa_sub	257	257	194	110	45	11	3949311	3949311	3712519	3089580	2027363	838482	257	148539	3949311	14439936.0	26622	6504	35579.5	43	167	115	61	1699312	61	0	0	20	84 + 109 part	1692394.0	14438	1630	0.0	2792-09-01	138.77	55871	2215863	5266	-	11518.2	127	-	o__Lactobacillales (UID463)	75	376	160	376	0
ERR3452479	52.fa_sub	5	5	0	0	0	0	6365	6365	0	0	0	0	5	2040	6365	14439936.0	1209	1023	1392.1	2	5	0	0	0	0	0	0	0	4 + 0 part	5330.0	7	1000	0.0	2318.84	0.00	1035	1035	-	-	168.3	-	-	root (UID1)	5656	56	24	56	0
ERR3452479	bin.11.fa	283	283	147	50	10	1	2094793	2094793	1663219	959861	375471	79709	283	79709	2094793	14439936.0	9333	3395	15402.3	60	200	9	3	79664	0	0	0	10	196 + 76 part	1957417.0	739	1353	0.0	2551.80	217.91	13250	136296	-	-	478.7	-	-	o__Lactobacillales (UID463)	75	376	160	376	0
ERR3452479	bin.12.fa_sub	2	2	2	2	0	0	39593	39593	39593	39593	0	0	2	23372	39593	14439936.0	23372	16221	20442.3	1	2	-	-	-	-	-	-	-	2 + 0 part	39593.0	-	-	0.0	-	-	-	-	-	-	-	-	-	k__Archaea (UID2)	207	149	107	147	2
ERR3452479	bin.18.fa_sub	1765	1765	652	168	6	0	9034645	9034645	5633271	2295842	183606	0	1765	33094	9034645	14439936.0	6293	2676	7735-07-01	452	1336	1	1	9548	0	0	0	1	1755 + 6 part	9010873.0	189	1000	0.0	1382.78	76.12	5227	23648	-	-	2023-03-10	-	-	k__Bacteria (UID203)	5449	104	58	35	30
ERR3452479	bin.1.fa	22	22	18	15	6	0	403671	403671	388912	365155	204651	0	22	49712	403671	14439936.0	26804	11929	26610.1	6	15	14	5	127138	3	0	0	0	0 + 5 part	17206.0	4241	1014	0.0	2665.50	166.18	42919	381505	20860	3930	19012.5	8	26	g__Lactobacillus (UID377)	91	430	154	430	0
ERR3452479	bin.2.fa	39	39	32	25	12	5	1071104	1071104	1046424	994397	786344	504747	39	133172	1071104	14439936.0	48942	12066	65710.1	6	23	24	10	459094	13	0	0	1	2 + 11 part	117240.0	6641	1006	0.0	2363.67	71.85	133059	950640	21989	-	42501.0	10	-	o__Lactobacillales (UID463)	75	376	160	376	0
ERR3452479	Maxbin2.001.fasta_sub	352	352	54	33	23	8	2098230	2098230	1387759	1256643	1111820	543969	352	76446	2098230	14439936.0	29560	2018	30781.5	21	231	74	25	915446	33	0	0	0	20 + 25 part	187980.0	12707	1043	0.0	1804.12	71.94	74918	1904368	6108	1534	14782.4	67	385	k__Bacteria (UID203)	5449	104	58	84	14
ERR3452479	Maxbin2.003.fasta_sub	53	53	2	0	0	0	145265	145265	11700	0	0	0	53	6418	145265	14439936.0	2823	1742	3174-09-01	19	44	1	1	4531	0	0	0	3	34 + 14 part	122093.0	175	1073	0.0	3513.93	127.22	3517	22795	-	-	317.5	-	-	root (UID1)	5656	56	24	56	0
ERR3452479	Maxbin2.004.fasta_sub	294	294	29	8	2	0	999076	999076	304263	167550	63390	0	294	32113	999076	14439936.0	3530	1849	6887-04-01	77	234	2	2	7165	0	0	0	6	259 + 31 part	972264.0	207	1277	0.0	3588.25	352.31	2805	26113	-	-	38.4	-	-	root (UID1)	5656	56	24	56	0
ERR3452479	Maxbin2.006.fasta_sub	101	101	15	3	0	0	358556	358556	133729	59752	0	0	101	23547	358556	14439936.0	3716	1910	6672-01-01	26	80	2	2	4026	3	0	0	2	78 + 15 part	308729.0	330	1131	0.0	4109.39	215.30	11187	48304	-	-	620.0	-	-	root (UID1)	5656	56	24	56	0
ERR3452479	Maxbin2.007.fasta	259	259	131	82	30	4	2655453	2655453	2293616	1943434	1058566	211372	259	54261	2655453	14439936.0	19850	3952	22377.9	43	153	133	79	1262401	31	0	0	6	49 + 77 part	527616.0	11833	1412	0.0	1156.11	68.43	54261	2117350	9389	-	13731.0	70	-	o__Lactobacillales (UID355)	490	334	183	334	0
ERR3452479	Maxbin2.009.fasta_sub	29	29	2	1	0	0	78055	78055	19989	14385	0	0	29	14385	78055	14439936.0	2599	1624	4754-01-01	9	25	1	1	1636	3	0	0	0	0 + 3 part	10229.0	466	1001	0.0	904.54	26.74	7284	67327	2196	-	2685-02-01	12	-	k__Bacteria (UID203)	5449	104	58	99	4
ERR3452479	Maxbin2.011.fasta_sub	124	124	28	9	1	0	555869	555869	295414	154513	29086	0	124	29086	555869	14439936.0	5393	1990	8607-08-01	25	92	1	1	1806	0	0	0	3	104 + 14 part	536071.0	152	1063	0.0	3022-06-01	374.55	2156	19490	-	-	51.9	-	-	k__Archaea (UID2)	207	149	107	144	3
ERR3452479	Maxbin2.012.fasta_sub	354	354	90	15	0	0	1333208	1333208	720835	210209	0	0	354	20230	1333208	14439936.0	6090	1776	6121-03-01	80	274	3	3	20615	1	0	0	2	330 + 16 part	1239266.0	675	1055	0.0	922.04	33.01	7559	93922	-	-	378.7	-	-	k__Archaea (UID2)	207	149	107	133	14
ERR3452480	14.fa_sub	447	447	49	8	0	0	1251991	1251991	350147	102597	0	0	447	19717	1251991	13321434.0	3390	1419	4294-02-01	119	343	18	15	52707	19	0	0	17	296 + 104 part	1063836.0	1437	1462	0.0	5004.94	328.28	9342	183379	-	-	376.3	-	-	k__Bacteria (UID203)	5449	104	58	102	2
ERR3452480	21.fa	201	201	126	86	37	9	3042932	3042932	2821342	2539146	1741374	724552	201	111501	3042932	13321434.0	31897	6491	38445.9	30	112	143	71	1865986	37	0	0	7	32 + 79 part	593354.0	12738	1599	0.0	986.13	41.43	93415	2437607	13027	-	20121.8	58	-	o__Lactobacillales (UID355)	490	334	183	334	0
ERR3452480	23.fa_sub	19	19	0	0	0	0	25666	25666	0	0	0	0	19	2853	25666	13321434.0	1298	1027	1485.1	8	17	0	0	0	0	0	0	0	18 + 0 part	24525.0	8	993	0.0	1377.95	492.13	1016	1016	-	-	40.2	-	-	root (UID1)	5656	56	24	56	0
ERR3452480	29.fa_sub	3086	3086	3	0	0	0	4639242	4639242	16910	0	0	0	3086	6006	4639242	13321434.0	1487	1071	1691.0	1156	2638	19	18	29861	7	0	0	18	2584 + 87 part	3908232.0	5438	1015	0.0	1257.53	62.24	6006	716566	-	-	297.4	-	-	k__Bacteria (UID203)	5449	104	58	39	48
ERR3452480	32.fa_sub	596	596	340	146	56	21	6668597	6668597	5767215	4394208	3054335	1795063	596	170037	6668597	13321434.0	19968	4305	38847.3	69	391	155	52	2444201	68	0	0	15	211 + 135 part	2852085.0	25094	1173	0.0	2055-04-01	82.43	113986	3808051	3685	-	12013.4	297	-	k__Bacteria (UID203)	5449	104	58	19	49
ERR3452480	37.fa	1871	1871	5	0	0	0	3101224	3101224	31769	0	0	0	1871	8410	3101224	13321434.0	1665	1108	1931-06-01	662	1577	19	17	31302	4	0	0	13	1211 + 105 part	2095635.0	7459	1031	0.0	480.0	28.85	4066	994797	-	-	608.2	-	-	o__Lactobacillales (UID463)	75	376	160	255	87
ERR3452480	46.fa	255	255	194	116	47	12	4007402	4007402	3794948	3237158	2121407	896690	255	138772	4007402	13321434.0	27244	6448	35725.9	43	162	144	68	2053196	63	0	0	13	60 + 122 part	1429812.0	21223	1463	0.0	2747.68	149.43	55871	2558304	7701	-	12753.3	109	-	k__Bacteria (UID203)	5449	104	58	1	62
ERR3452480	bin.11.fa_sub	163	163	122	66	16	2	1861967	1861967	1708403	1288864	586489	119658	163	69620	1861967	13321434.0	14457	5434	20219.4	36	116	8	2	77438	0	0	0	4	122 + 41 part	1774715.0	508	1554	0.0	3736-09-01	460.81	13250	87238	-	-	383.9	-	-	o__Lactobacillales (UID463)	75	376	160	376	0
ERR3452480	bin.3.fa	8	8	8	8	5	2	334931	334931	334931	334931	266540	127859	8	75264	334931	13321434.0	47319	24297	49041.7	3	7	6	6	212842	2	0	0	0	0 + 1 part	1327.0	2509	1003	0.0	2104.96	56.84	74918	332500	45498	15808	41074.0	3	9	o__Lactobacillales (UID463)	75	376	160	376	0
ERR3452480	Maxbin2.006.fasta_sub	4	4	1	1	0	0	23643	23643	17377	17377	0	0	4	17377	23643	13321434.0	17377	1843	13362.9	1	3	0	0	0	0	0	0	0	0 + 2 part	19405.0	32	999	0.0	1439.36	47.19	1843	4238	-	-	263.3	-	-	o__Lactobacillales (UID463)	75	376	160	376	0
ERR3452480	Maxbin2.008.fasta_sub	364	364	52	11	2	0	1281795	1281795	461587	190900	72586	0	364	38273	1281795	13321434.0	3799	1906	6656-02-01	94	289	4	4	8856	0	0	0	5	326 + 32 part	1256834.0	0.28	1064	0.0	2348-12-01	169.79	3373	24147	-	-	2023-04-26	-	-	k__Archaea (UID2)	207	145	103	144	1
ERR3452480	Maxbin2.009.fasta_sub	19	19	2	2	0	0	66307	66307	23658	23658	0	0	19	12251	66307	13321434.0	3524	1744	5995-02-01	5	16	0	0	0	0	0	0	0	11 + 2 part	44929.0	0.16	1.0	0.0	3580.67	230.56	8435	21253	-	-	1489.8	-	-	o__Lactobacillales (UID463)	75	376	160	376	0
ERR3452480	Maxbin2.011.fasta_sub	118	118	34	7	2	0	537000	537000	312013	132190	64471	0	118	36688	537000	13321434.0	5671	2126	9315-09-01	26	89	3	2	8622	0	0	0	2	109 + 6 part	521962.0	109	996	0.0	1226.49	13.78	4990	14513	-	-	65.5	-	-	k__Bacteria (UID203)	5449	104	58	100	4
ERR3452481	10.fa_sub	108	108	75	55	18	8	1837539	1837539	1748436	1604558	1019464	661849	108	124655	1837539	11201508.0	34310	7998	46470.2	15	61	102	45	1307873	24	0	0	6	9 + 53 part	330547.0	8438	1691	0.0	755.54	45.61	70755	1497341	10575	-	17099.4	42	-	k__Bacteria (UID203)	5449	104	58	40	7
ERR3452481	13.fa	310	310	162	66	7	0	2240641	2240641	1776913	1096546	236795	0	310	44015	2240641	11201508.0	9725	3618	12625.0	69	218	20	16	169063	14	0	0	2	16 + 30 part	240847.0	17354	1027	0.0	1162.87	28.91	42198	1992394	7590	-	10024.7	83	-	c__Alphaproteobacteria (UID3305)	564	337	221	337	0
ERR3452481	16.fa_sub	411	411	1	0	0	0	652477	652477	5555	0	0	0	411	5555	652477	11201508.0	1521	1071	1919-04-01	140	348	45	36	73522	13	0	0	4	141 + 38 part	283429.0	3859	2023-07-01	0.0	2170.99	147.47	3419	358039	832	-	786.6	239	-	f__Bacillaceae (UID830)	27	604	178	604	0
ERR3452481	18.fa	20	20	0	0	0	0	21882	21882	0	0	0	0	20	1389	21882	11201508.0	1064	1028	1101.8	10	18	0	0	0	0	0	0	0	19 + 0 part	20810.0	0.01	994	0.0	4104.48	93.28	1072	1072	-	-	52.5	-	-	root (UID1)	5656	56	24	55	1
ERR3452481	19.fa_sub	31	31	0	0	0	0	41259	41259	0	0	0	0	31	3109	41259	11201508.0	1250	1042	1454.3	13	28	2	1	1059	0	0	0	0	26 + 0 part	35757.0	55	998	0.0	6848.32	1591.51	1097	4147	-	-	81.9	-	-	k__Bacteria (UID203)	5449	103	57	100	3
ERR3452481	25.fa_sub	152	152	15	0	0	0	411729	411729	100908	0	0	0	152	9084	411729	11201508.0	3225	1338	3790-01-01	42	117	9	8	17650	6	0	0	7	104 + 24 part	348267.0	1292	1554	0.0	15561.47	1752.31	4301	61633	-	-	282.8	-	-	k__Bacteria (UID203)	5449	104	58	102	2
ERR3452481	26.fa_sub	240	240	0	0	0	0	307095	307095	0	0	0	0	240	3415	307095	11201508.0	1238	1039	1376.2	101	210	0	0	0	1	0	0	0	216 + 5 part	278653.0	0.26	1.0	0.0	1097.65	46.18	2580	28151	-	-	136.3	-	-	o__Lactobacillales (UID355)	490	336	184	336	0
ERR3452481	30.fa_sub	1852	1852	8	0	0	0	2906055	2906055	49199	0	0	0	1852	7944	2906055	11201508.0	1537	1078	1867.0	651	1573	36	31	45612	6	0	0	21	1526 + 158 part	2623775.0	2942	1097	0.0	2122.64	142.06	2704	268204	-	-	110.5	-	-	o__Lactobacillales (UID374)	471	350	191	350	0
ERR3452481	31.fa_sub	508	508	1	0	0	0	824862	824862	7920	0	0	0	508	7920	824862	11201508.0	1483	1105	1964-04-01	174	430	4	3	5736	2	0	0	1	462 + 33 part	777949.0	498	1057	0.0	2160-01-01	104.79	7915	46759	-	-	162.0	-	-	g__Lactobacillus (UID377)	91	430	154	430	0
ERR3452481	32.fa_sub	54	54	40	29	8	3	786308	786308	739300	671124	403853	220943	54	76756	786308	11201508.0	35410	5674	34533.0	8	35	12	7	202394	4	0	0	1	30 + 23 part	571484.0	2049	1.16	0.0	1037.91	55.44	43678	214663	-	-	6640-09-01	-	-	k__Bacteria (UID203)	5449	104	58	95	1
ERR3452481	3.fa	5	5	0	0	0	0	6017	6017	0	0	0	0	5	1389	6017	11201508.0	1158	1071	1213.2	3	5	0	0	0	0	0	0	0	1 + 0 part	1249.0	43	1.0	0.0	440.44	0.0	1389	4768	1150	-	953.9	3	-	k__Bacteria (UID203)	5449	103	57	97	6
ERR3452481	7.fa	447	447	29	3	0	0	1168587	1168587	208588	45856	0	0	447	16492	1168587	11201508.0	2886	1422	3746-05-01	129	353	19	15	64543	8	0	0	4	64 + 37 part	260940.0	7.82	1024	0.0	1154.84	53.46	16356	895967	2098	-	2573-04-01	173	-	o__Lactobacillales (UID544)	293	475	267	475	0
ERR3452481	bin.10.fa_sub	9	9	8	7	5	2	344097	344097	341147	335065	301069	203216	9	103171	344097	11201508.0	100045	22442	71371.8	2	6	12	7	308016	3	0	0	0	0 + 3 part	6954.0	3031	1001	0.0	531.92	20.56	70382	335579	25810	5835	33853.1	4	13	k__Bacteria (UID203)	5449	104	58	79	25
ERR3452481	bin.13.fa_sub	14	14	11	8	3	1	274021	274021	261611	237565	161357	96082	14	96082	274021	11201508.0	25175	9327	47436.5	3	9	0	0	0	0	0	0	0	10 + 4 part	272753.0	12	1057	0.0	7492-11-01	236.59	1037	1268	-	-	4.0	-	-	root (UID1)	5656	56	24	54	2
ERR3452481	bin.14.fa_sub	49	49	31	22	10	5	866535	866535	808492	741720	530518	355398	49	110838	866535	11201508.0	39321	8196	44762.8	7	27	24	14	386061	7	0	0	2	2 + 15 part	103134.0	6853	1007	0.0	563.18	43.29	59241	757664	18269	-	25931.4	11	-	g__Lactobacillus (UID377)	91	430	154	430	0
ERR3452481	bin.4.fa_sub	14	14	12	10	8	5	470287	470287	461773	451011	428138	315492	14	66272	470287	11201508.0	64085	31593	52383.2	4	8	9	5	315492	4	0	0	0	1 + 8 part	56779.0	2664	1.48	0.0	859.65	55.97	65307	412724	30694	-	28502.6	6	-	k__Bacteria (UID203)	5449	104	58	104	0
ERR3452481	bin.5.fa	7	7	6	5	4	3	333213	333213	328301	323002	310179	285091	7	152788	333213	11201508.0	81077	25088	100199.6	2	4	14	4	271776	4	0	0	0	0 + 5 part	12241.0	2714	1.26	0.0	870.12	66.45	65307	320532	49115	5171	37790.0	4	14	k__Bacteria (UID203)	5449	104	58	104	0
ERR3452481	bin.8.fa_sub	136	136	118	95	39	20	3344780	3344780	3281062	3082583	2209088	1552528	136	158308	3344780	11201508.0	43040	10846	53973.3	23	89	0	0	0	0	0	0	0	128 + 8 part	3341778.0	45	2023-04-01	0.0	4663.56	566.29	1949	3002	-	-	2023-02-01	-	-	root (UID1)	5656	56	24	15	0
ERR3452481	Maxbin2.003.fasta	8	8	6	5	1	0	100475	100475	94184	85898	25381	0	8	25381	100475	11201508.0	15898	8286	16522.1	3	6	4	4	70000	2	0	0	0	0 + 3 part	5927.0	705	1199	0.0	824.62	11.76	24646	93498	15177	1496	15082.7	3	7	k__Bacteria (UID203)	5449	104	58	102	2
ERR3452481	Maxbin2.004.fasta	4	4	4	4	3	2	218949	218949	218949	218949	200405	169418	4	105924	218949	11201508.0	63494	30987	75613.3	2	3	7	3	155455	0	0	0	0	0 + 3 part	20009.0	1134	1641	0.0	558.48	20.63	81858	198755	63314	2528	51434.9	2	10	k__Bacteria (UID203)	5449	104	58	98	2
ERR3452481	Maxbin2.006.fasta_sub	66	66	45	26	2	1	688280	688280	617795	486512	98720	50136	66	50136	688280	11201508.0	14751	4686	18646.4	15	46	0	0	0	0	0	0	0	62 + 4 part	686867.0	13	1.0	0.0	1981-06-01	0.0	1126	1413	-	-	2023-09-01	-	-	k__Bacteria (UID203)	5449	104	58	94	10
ERR3452481	Maxbin2.008.fasta_sub	37	37	18	10	7	0	406487	406487	352401	299256	259809	0	37	46346	406487	11201508.0	29926	3594	27561.2	5	22	20	13	280445	6	0	0	1	11 + 11 part	91499.0	2643	1455	0.0	1087.3	62.99	38275	314356	17960	-	16912.6	7	-	k__Bacteria (UID203)	5449	104	58	97	3
ERR3452481	Maxbin2.010.fasta_sub	171	171	52	32	14	0	1157365	1157365	807672	688122	418736	0	171	39001	1157365	11201508.0	13795	2656	16293.8	23	114	8	5	11349	2	0	0	10	117 + 48 part	1061213.0	943	1375	0.0	3784.93	159.93	20445	93793	-	-	817.9	-	-	root (UID1)	5656	56	24	55	1
ERR3452481	Maxbin2.012.fasta_sub	151	151	68	19	2	2	981746	981746	748388	395116	144794	144794	151	78029	981746	11201508.0	9202	2793	18168.0	29	105	14	4	169060	10	0	0	1	122 + 23 part	765782.0	1.43	1478	0.0	822.7	66.84	27886	213930	-	-	3065-04-01	-	-	root (UID1)	5656	56	24	56	0
ERR3452481	Maxbin2.013.fasta_sub	823	823	178	21	3	0	3034058	3034058	1394639	370863	107164	0	823	41117	3034058	11201508.0	4521	1863	6438-08-01	204	640	12	10	63731	3	0	0	12	715 + 93 part	2843282.0	2274	1122	0.0	2015-02-01	91.52	20538	187939	-	-	386.1	-	-	o__Lactobacillales (UID355)	490	336	184	336	0
ERR3452482	28.fa_sub	20	20	0	0	0	0	26636	26636	0	0	0	0	20	2141	26636	2126674.0	1382	1054	1387.6	9	18	-	-	-	-	-	-	-	20 + 0 part	26636.0	-	-	0.0	-	-	-	-	-	-	-	-	-	o__Lactobacillales (UID355)	490	334	183	302	31
ERR3452482	30.fa_sub	65	65	0	0	0	0	84288	84288	0	0	0	0	65	2108	84288	2126674.0	1268	1047	1351.4	28	57	-	-	-	-	-	-	-	65 + 0 part	84288.0	-	-	0.0	-	-	-	-	-	-	-	-	-	root (UID1)	5656	56	24	56	0
ERR3452482	33.fa_sub	16	16	0	0	0	0	17702	17702	0	0	0	0	16	1446	17702	2126674.0	1065	1016	1118.1	8	15	-	-	-	-	-	-	-	16 + 0 part	17702.0	-	-	0.0	-	-	-	-	-	-	-	-	-	k__Bacteria (UID203)	5449	104	58	102	2
ERR3452482	3.fa_sub	59	59	0	0	0	0	76596	76596	0	0	0	0	59	2409	76596	2126674.0	1294	1031	1370.5	25	52	0	0	0	0	0	0	0	58 + 1 part	75694.0	127	1000	0.0	21618.63	5099.78	902	902	-	-	2023-06-10	-	-	root (UID1)	5656	56	24	56	0
ERR3452482	40.fa_sub	3137	3137	3	0	0	0	4997863	4997863	17808	0	0	0	3137	6367	4997863	2126674.0	1610	1100	1805.7	1138	2662	4	3	4930	0	0	0	5	3110 + 20 part	4981896.0	1023	1182	0.0	3123.39	244.22	1511	15560	-	-	2023-05-02	-	-	k__Archaea (UID2)	207	149	107	63	60
ERR3452482	6.fa	4	4	0	0	0	0	5258	5258	0	0	0	0	4	1479	5258	2126674.0	1379	1166	1325.9	2	4	-	-	-	-	-	-	-	4 + 0 part	5258.0	-	-	0.0	-	-	-	-	-	-	-	-	-	k__Bacteria (UID203)	5449	104	58	98	6
ERR3452482	Maxbin2.001.fasta	692	692	158	108	45	8	4434053	4434053	3202107	2828731	1820374	515370	692	105801	4434053	2126674.0	19326	2001	24110.4	64	435	129	64	1806677	43	0	0	14	550 + 92 part	2204743.0	72148	1500	0.0	1898.42	102.90	43567	2214738	-	-	8540-06-01	-	-	k__Bacteria (UID203)	5449	104	58	3	53
ERR3452482	Maxbin2.002.fasta_sub	595	595	135	24	7	0	2660388	2660388	1169351	458332	204723	0	595	37034	2660388	2126674.0	4696	2561	7576-09-01	169	469	19	11	154850	7	0	0	13	532 + 53 part	2457651.0	10081	1206	0.0	2879.46	184.16	15525	199829	-	-	468.5	-	-	k__Archaea (UID2)	207	149	107	127	19
ERR3452483	144.fa	145	145	133	92	21	5	2330191	2330191	2283900	1966950	850633	348246	145	81609	2330191	2126674.0	19526	8441	26732.1	36	106	104	60	1298106	43	0	0	7	9 + 74 part	535492.0	73481	1179	0.0	1827.33	94.39	43964	1779760	9166	-	11620.7	72	-	g__Lactobacillus (UID377)	91	430	154	18	358
ERR3452483	bin.1.fa_sub	8	8	8	7	5	0	197123	197123	197123	191041	149232	0	8	30608	197123	2126674.0	29607	20228	27229.5	4	7	-	-	-	-	-	-	-	8 + 0 part	197123.0	-	-	0.0	-	-	-	-	-	-	-	-	-	k__Archaea (UID2)	207	149	107	144	4
ERR3452483	bin.2.fa	453	453	426	327	111	20	8800661	8800661	8692324	7952436	4363246	1295870	453	153371	8800661	2126674.0	24961	10114	30853.4	113	324	-	-	-	-	-	-	-	453 + 0 part	8800661.0	-	-	0.0	-	-	-	-	-	-	-	-	-	k__Bacteria (UID203)	5449	104	58	40	30
ERR3452483	Maxbin2.001.fasta_sub	176	176	33	5	0	0	607980	607980	249650	62998	0	0	176	14979	607980	2126674.0	4018	1750	5100-05-01	46	139	5	4	8705	3	0	0	6	129 + 23 part	532159.0	3632	1109	0.0	2635.70	144.10	5078	71480	-	-	254.8	-	-	k__Bacteria (UID203)	5449	104	58	101	3
ERR3452483	Maxbin2.002.fasta_sub	395	395	187	115	40	12	4088968	4088968	3469797	2986833	1828531	846912	395	98235	4088968	2126674.0	19091	3817	29671.1	51	236	0	0	0	0	0	0	0	394 + 0 part	4083552.0	255	1000	0.0	332.35	36.93	5416	5416	-	-	2023-02-07	-	-	k__Archaea (UID2)	207	149	107	93	25
ERR3452484	100.fa	1	1	0	0	0	0	2309	2309	0	0	0	0	1	2309	2309	2126674.0	2309	2309	2309.0	1	1	-	-	-	-	-	-	-	1 + 0 part	2309.0	-	-	0.0	-	-	-	-	-	-	-	-	-	k__Bacteria (UID203)	5449	104	58	102	2
ERR3452484	117.fa_sub	56	56	11	4	1	0	260603	260603	129995	85270	26960	0	56	26960	260603	2126674.0	4285	2316	9923-04-01	12	43	0	0	0	0	0	0	0	55 + 1 part	260068.0	25	1000	0.0	1682.24	0.00	535	535	-	-	2023-01-01	-	-	k__Archaea (UID2)	207	149	107	145	4
ERR3452484	164.fa_sub	39	39	0	0	0	0	107070	107070	0	0	0	0	39	4574	107070	2126674.0	2985	1963	2975-05-01	15	33	-	-	-	-	-	-	-	39 + 0 part	107070.0	-	-	0.0	-	-	-	-	-	-	-	-	-	k__Archaea (UID2)	207	149	107	147	2
ERR3452484	177.fa	253	253	155	67	11	0	2177893	2177893	1836721	1230948	338419	0	253	37025	2177893	2126674.0	12275	4001	14364.1	55	183	87	57	760685	38	0	0	11	59 + 83 part	594058.0	67895	1131	0.0	1922.70	105.29	33668	1570918	5734	-	7513-06-01	100	-	g__Lactobacillus (UID377)	91	430	154	41	347
ERR3452484	37.fa_sub	9	9	0	0	0	0	18144	18144	0	0	0	0	9	3101	18144	2126674.0	2431	1144	2292-01-01	4	8	-	-	-	-	-	-	-	9 + 0 part	18144.0	-	-	0.0	-	-	-	-	-	-	-	-	-	root (UID1)	5656	56	24	56	0
ERR3452484	bin.1.fa_sub	516	516	469	334	98	19	8877484	8877484	8695932	7686363	3880562	1204647	516	94797	8877484	2126674.0	22294	8918	27850.8	122	366	-	-	-	-	-	-	-	516 + 0 part	8877484.0	-	-	0.0	-	-	-	-	-	-	-	-	-	k__Bacteria (UID203)	5449	104	58	41	23
ERR3452484	bin.4.fa_sub	108	108	103	84	41	16	3008914	3008914	2988291	2833376	2111893	1224438	108	123977	3008914	2126674.0	38864	14084	49330.5	23	74	-	-	-	-	-	-	-	108 + 0 part	3008914.0	-	-	0.0	-	-	-	-	-	-	-	-	-	k__Archaea (UID2)	207	149	107	119	7
ERR3452484	Maxbin2.002.fasta_sub	235	235	26	10	8	0	865241	865241	344672	246715	223690	0	235	33103	865241	2126674.0	3723	1818	9990-03-01	47	183	8	7	13671	4	0	0	6	158 + 26 part	725623.0	6498	1031	0.0	1780.64	102.05	6029	135232	-	-	350.4	-	-	k__Bacteria (UID203)	5449	104	58	95	8
ERR3452485	124.fa_sub	378	378	362	256	98	16	6966201	6966201	6901601	6140374	3705790	1027290	378	100060	6966201	2126674.0	25814	9051	29427.0	90	270	0	0	0	0	0	0	2	376 + 2 part	6962185.0	190	1985	0.0	10258.96	1693.23	1520	4016	-	-	0.7	-	-	k__Archaea (UID2)	207	149	107	60	47
ERR3452485	143.fa_sub	42	42	6	1	0	0	151007	151007	48270	10890	0	0	42	10890	151007	2126674.0	4080	2288	4870-09-01	13	33	0	0	0	0	0	0	0	33 + 6 part	139691.0	475	1120	0.0	2262.28	70.70	3698	11316	-	-	149.9	-	-	root (UID1)	5656	56	24	56	0
ERR3452485	89.fa	444	444	124	28	3	0	2115851	2115851	1132085	468706	95440	0	444	36456	2115851	2126674.0	5435	2517	8084-07-01	110	334	60	44	396969	29	0	0	7	188 + 66 part	821718.0	58262	1064	0.0	1804.67	94.22	20859	1281063	2749	-	4107-09-01	182	-	g__Lactobacillus (UID377)	91	430	154	90	317
ERR3452485	bin.3.fa_sub	8	8	0	0	0	0	20050	20050	0	0	0	0	8	3265	20050	2126674.0	2698	1858	2611-03-01	4	7	-	-	-	-	-	-	-	8 + 0 part	20050.0	-	-	0.0	-	-	-	-	-	-	-	-	-	k__Bacteria (UID203)	5449	104	58	102	2
ERR3452485	Maxbin2.002.fasta_sub	522	522	281	190	40	12	5554831	5554831	4929239	4257211	1804003	772524	522	117243	5554831	2126674.0	20408	4563	25668.9	84	296	15	14	32652	3	0	0	3	418 + 20 part	5350766.0	9726	1008	0.0	2102.50	99.24	4478	199524	-	-	77.1	-	-	k__Bacteria (UID203)	5449	104	58	39	38
ERR3452486	100.fa_sub	1	1	0	0	0	0	1019	1019	0	0	0	0	1	1019	1019	2126674.0	1019	1019	1019.0	1	1	-	-	-	-	-	-	-	1 + 0 part	1019.0	-	-	0.0	-	-	-	-	-	-	-	-	-	k__Bacteria (UID203)	5449	104	58	102	2
ERR3452486	26.fa_sub	3	3	0	0	0	0	4992	4992	0	0	0	0	3	2532	4992	2126674.0	2532	1091	1898.1	1	3	-	-	-	-	-	-	-	3 + 0 part	4992.0	-	-	0.0	-	-	-	-	-	-	-	-	-	root (UID1)	5656	56	24	56	0
ERR3452486	28.fa	161	161	136	89	30	5	2533619	2533619	2442790	2101200	1130966	274088	161	58068	2533619	2126674.0	22646	7454	25786.0	36	110	104	64	1409441	58	0	0	13	11 + 82 part	543616.0	73486	1306	0.0	1843.53	96.80	48774	1974092	10347	-	12634.8	69	-	g__Lactobacillus (UID377)	91	430	154	7	329
ERR3452486	Maxbin2.001.fasta_sub	661	661	413	284	109	35	9347637	9347637	8657838	7730658	4824252	2360352	661	180077	9347637	2126674.0	25876	6205	34533.0	104	371	1	1	1793	0	0	0	5	634 + 20 part	9307784.0	2014	1031	0.0	2590.51	122.24	7273	38448	-	-	2023-01-14	-	-	k__Archaea (UID2)	207	149	107	43	46
ERR3452486	Maxbin2.002.fasta_sub	545	545	246	160	55	11	5199320	5199320	4352660	3765312	2145433	736292	545	95960	5199320	2126674.0	19715	3637	25212.3	76	323	9	9	27140	6	0	0	4	489 + 32 part	5100950.0	4350	1172	0.0	2295.89	177.58	5517	95170	-	-	42.9	-	-	k__Archaea (UID2)	207	149	107	78	50
ERR3452487	176.fa	159	159	125	82	24	7	2372676	2372676	2242639	1935671	981529	400286	159	66407	2372676	2126674.0	21923	6431	26658.3	33	107	107	57	1305659	44	0	0	4	18 + 73 part	493526.0	73816	1235	0.0	1813.82	91.60	43687	1865671	9803	-	12489.8	66	-	g__Lactobacillus (UID377)	91	430	154	12	329
ERR3452487	48.fa	1	1	0	0	0	0	1254	1254	0	0	0	0	1	1254	1254	2126674.0	1254	1254	1254.0	1	1	-	-	-	-	-	-	-	1 + 0 part	1254.0	-	-	0.0	-	-	-	-	-	-	-	-	-	root (UID1)	5656	56	24	56	0
ERR3452487	91.fa_sub	42	42	39	27	21	0	806370	806370	794460	706690	609094	0	42	29707	806370	2126674.0	28802	8935	24896.3	14	30	-	-	-	-	-	-	-	42 + 0 part	806370.0	-	-	0.0	-	-	-	-	-	-	-	-	-	k__Bacteria (UID203)	5449	104	58	93	11
ERR3452487	Maxbin2.001.fasta_sub	269	269	29	7	0	0	827532	827532	236298	86742	0	0	269	13592	827532	2126674.0	3227	1709	4551-03-01	76	218	4	4	16099	0	0	0	8	212 + 39 part	746991.0	3664	1129	0.0	2989.30	173.03	5179	77443	-	-	187.7	-	-	k__Bacteria (UID203)	5449	104	58	99	5
ERR3452487	Maxbin2.002.fasta_sub	838	838	592	401	128	28	11992898	11992898	11234785	9888845	5443886	1983839	838	123794	11992898	2126674.0	22862	6506	30282.5	152	515	-	-	-	-	-	-	-	838 + 0 part	11992898.0	-	-	0.0	-	-	-	-	-	-	-	-	-	k__Bacteria (UID203)	5449	104	58	31	20
ERR3452488	11.fa	195	195	152	92	38	9	3012523	3012523	2851448	2415114	1548126	542057	195	67574	3012523	2126674.0	27244	6709	29140.6	37	128	134	67	1819286	52	0	0	15	52 + 90 part	787501.0	75353	1443	0.0	1895.38	101.24	41160	2209690	9504	-	12213.5	82	-	g__Lactobacillus (UID377)	91	430	154	9	229
ERR3452488	139.fa	4	4	0	0	0	0	7465	7465	0	0	0	0	4	2370	7465	2126674.0	1933	1295	1944-06-01	2	4	-	-	-	-	-	-	-	4 + 0 part	7465.0	-	-	0.0	-	-	-	-	-	-	-	-	-	root (UID1)	5656	56	24	56	0
ERR3452488	30.fa	19	19	8	1	0	0	92521	92521	59535	10252	0	0	19	10252	92521	2126674.0	6173	2757	6170-04-01	6	15	0	0	0	0	0	0	0	17 + 2 part	90102.0	67	1686	0.0	6242.25	330.72	1435	2419	-	-	32.7	-	-	root (UID1)	5656	56	24	55	1
ERR3452488	35.fa	1	1	0	0	0	0	2295	2295	0	0	0	0	1	2295	2295	2126674.0	2295	2295	2295.0	1	1	-	-	-	-	-	-	-	1 + 0 part	2295.0	-	-	0.0	-	-	-	-	-	-	-	-	-	k__Bacteria (UID203)	5449	104	58	102	2
ERR3452488	59.fa_sub	215	215	195	135	52	18	4271774	4271774	4185583	3766310	2364868	1208328	215	108834	4271774	2126674.0	27702	9240	36261.2	44	144	-	-	-	-	-	-	-	215 + 0 part	4271774.0	-	-	0.0	-	-	-	-	-	-	-	-	-	k__Archaea (UID2)	207	149	107	108	13
ERR3452488	8.fa	8	8	0	0	0	0	16021	16021	0	0	0	0	8	2407	16021	2126674.0	2120	1640	2042-03-01	4	7	-	-	-	-	-	-	-	8 + 0 part	16021.0	-	-	0.0	-	-	-	-	-	-	-	-	-	k__Bacteria (UID203)	5449	101	56	100	1
ERR3452488	bin.1.fa_sub	431	431	406	301	107	23	8541149	8541149	8439552	7648184	4380310	1611921	431	132965	8541149	2126674.0	25679	9905	33102.5	103	305	-	-	-	-	-	-	-	431 + 0 part	8541149.0	-	-	0.0	-	-	-	-	-	-	-	-	-	k__Bacteria (UID203)	5449	104	58	43	26
ERR3452489	119.fa	7	7	0	0	0	0	12488	12488	0	0	0	0	7	2188	12488	2126674.0	1868	1685	1835.7	4	6	-	-	-	-	-	-	-	7 + 0 part	12488.0	-	-	0.0	-	-	-	-	-	-	-	-	-	root (UID1)	5656	56	24	56	0
ERR3452489	135.fa_sub	150	150	140	110	46	18	3406384	3406384	3365959	3146741	2132928	1185373	150	96916	3406384	2126674.0	31722	11115	38583.9	32	103	-	-	-	-	-	-	-	150 + 0 part	3406384.0	-	-	0.0	-	-	-	-	-	-	-	-	-	k__Archaea (UID2)	207	148	107	105	8
ERR3452489	17.fa_sub	1	1	0	0	0	0	1191	1191	0	0	0	0	1	1191	1191	2126674.0	1191	1191	1191.0	1	1	0	0	0	0	0	0	0	0 + 0 part	0.0	56	1000	0.0	83.96	0.00	1191	1191	1191	1191	1191.0	1	1	k__Bacteria (UID203)	5449	104	58	102	2
ERR3452489	72.fa_sub	154	154	26	5	3	0	603128	603128	241688	116181	83544	0	154	28834	603128	2126674.0	4301	2100	8032-09-01	39	120	1	1	28834	1	0	0	1	147 + 1 part	529165.0	3454	1001	0.0	1666.42	68.02	27282	73511	-	-	2573-05-01	-	-	k__Archaea (UID2)	207	149	107	140	5
ERR3452489	bin.3.fa_sub	467	467	412	292	93	20	8118519	8118519	7905843	7040047	3884097	1244105	467	135756	8118519	2126674.0	23653	8705	30028.4	101	321	-	-	-	-	-	-	-	467 + 0 part	8118519.0	-	-	0.0	-	-	-	-	-	-	-	-	-	k__Bacteria (UID203)	5449	104	58	39	34
ERR3452489	Maxbin2.002.fasta	518	518	209	101	32	0	3613421	3613421	2738832	1991433	897371	0	518	45645	3613421	2126674.0	11823	2851	14602.8	84	344	72	51	524860	35	0	0	17	215 + 108 part	2005322.0	68079	1135	0.0	1815.00	94.80	28230	1589695	-	-	3631-07-01	-	-	k__Bacteria (UID203)	5449	104	58	8	82
ERR3452490	13.fa	1	1	0	0	0	0	1150	1150	0	0	0	0	1	1150	1150	3778669.0	1150	1150	1150.0	1	1	0	0	0	0	0	0	0	0 + 0 part	0.0	30	1000	0.0	695.65	0.00	1150	1150	1150	1150	1150.0	1	1	root (UID1)	5656	56	24	56	0
ERR3452490	99.fa_sub	184	184	175	116	45	6	3341953	3341953	3302632	2860200	1717091	424429	184	109234	3341953	3778669.0	25447	8789	29771.3	44	132	-	-	-	-	-	-	-	184 + 0 part	3341953.0	-	-	0.0	-	-	-	-	-	-	-	-	-	k__Archaea (UID2)	207	149	107	96	41
ERR3452490	Maxbin2.001.fasta_sub	132	132	12	3	1	0	457269	457269	132126	78726	39414	0	132	39414	457269	3778669.0	3654	1841	7978-03-01	35	105	12	10	23205	0	0	0	5	109 + 10 part	420669.0	926	1389	0.0	2407-02-01	265.25	2110	35438	-	-	108.8	-	-	k__Bacteria (UID203)	5449	104	58	102	2
ERR3452490	Maxbin2.002.fasta	485	485	369	290	146	45	10393794	10393794	10057277	9485727	7069627	3415326	485	153587	10393794	3778669.0	37559	10859	45067.9	85	278	1	1	2100	0	0	0	0	479 + 1 part	10382654.0	429	1000	0.0	2213.23	26.99	2941	11115	-	-	2023-01-02	-	-	k__Bacteria (UID203)	5449	104	58	36	20
ERR3452491	104.fa_sub	8	8	0	0	0	0	11322	11322	0	0	0	0	8	1851	11322	2126674.0	1454	1221	1449.8	4	7	1	1	1306	0	0	0	0	0 + 0 part	0.0	532	1000	0.0	618.87	0.00	1851	11311	1454	793	1375.6	4	8	k__Bacteria (UID203)	5449	104	58	96	8
ERR3452491	105.fa	3	3	0	0	0	0	3652	3652	0	0	0	0	3	1453	3652	2126674.0	1113	1086	1240.2	2	3	0	0	0	0	0	0	0	2 + 0 part	2566.0	51	1000	0.0	460.41	0.00	1086	1086	-	-	322.9	-	-	k__Bacteria (UID203)	5449	104	58	102	2
ERR3452491	131.fa	505	505	29	5	0	0	1339931	1339931	225646	76561	0	0	505	22632	1339931	2126674.0	2922	1502	3912-07-01	150	399	28	22	76223	11	0	0	8	251 + 37 part	805965.0	25101	1046	0.0	1912.77	112.29	6624	525417	-	-	969.9	-	-	g__Lactobacillus (UID377)	91	430	154	285	135
ERR3452491	138.fa	17	17	0	0	0	0	20098	20098	0	0	0	0	17	1350	20098	2126674.0	1209	1040	1190.3	8	16	0	0	0	0	0	0	0	0 + 0 part	0.0	925	1000	0.0	1102.70	35.57	1335	19679	1187	1022	1149.5	8	16	root (UID1)	5656	56	24	56	0
ERR3452491	43.fa_sub	35	35	0	0	0	0	54977	54977	0	0	0	0	35	3492	54977	2126674.0	1547	1175	1714.4	14	31	0	0	0	1	0	0	0	4 + 2 part	7844.0	2179	999	0.0	1143.17	51.86	3201	46275	1480	-	1399.1	15	-	k__Bacteria (UID203)	5449	104	58	101	3
ERR3452491	4.fa_sub	12	12	0	0	0	0	15989	15989	0	0	0	0	12	2379	15989	2126674.0	1280	1123	1413.3	6	11	0	0	0	0	0	0	0	2 + 0 part	2403.0	618	996	0.0	2489.50	145.09	2148	13095	1173	-	1125.3	6	-	root (UID1)	5656	56	24	56	0
ERR3452491	59.fa_sub	11	11	0	0	0	0	13208	13208	0	0	0	0	11	1457	13208	2126674.0	1233	1037	1217.2	5	10	0	0	0	0	0	0	0	1 + 0 part	1233.0	554	1000	0.0	1934.50	76.36	1457	11786	1139	-	1066.9	6	-	root (UID1)	5656	56	24	56	0
ERR3452491	81.fa	10	10	0	0	0	0	12835	12835	0	0	0	0	10	1757	12835	2126674.0	1279	1105	1314.5	5	9	0	0	0	0	0	0	0	2 + 0 part	2862.0	469	1000	0.0	1143.09	2023-08-30	1451	9973	1247	-	978.8	5	-	root (UID1)	5656	56	24	55	1
ERR3452491	98.fa_sub	1	1	0	0	0	0	1445	1445	0	0	0	0	1	1445	1445	2126674.0	1445	1445	1445.0	1	1	0	0	0	0	0	0	0	0 + 0 part	0.0	68	1000	0.0	69.20	0.00	1445	1445	1445	1445	1445.0	1	1	k__Bacteria (UID203)	5449	104	58	101	3
ERR3452491	bin.1.fa_sub	45	45	45	42	30	15	1988607	1988607	1988607	1961143	1739829	1190936	45	126231	1988607	2126674.0	65293	20798	62769.4	12	33	-	-	-	-	-	-	-	45 + 0 part	1988607.0	-	-	0.0	-	-	-	-	-	-	-	-	-	k__Archaea (UID2)	207	149	107	112	9
ERR3452491	bin.2.fa_sub	354	354	344	274	124	33	8369662	8369662	8324210	7806171	5313539	2205232	354	126051	8369662	2126674.0	31719	11833	37599.0	84	250	-	-	-	-	-	-	-	354 + 0 part	8369662.0	-	-	0.0	-	-	-	-	-	-	-	-	-	k__Bacteria (UID203)	5449	104	58	41	29
ERR3452491	Maxbin2.002.fasta_sub	194	194	116	72	25	7	2425648	2425648	2218587	1907752	1200148	552663	194	114627	2425648	2126674.0	24568	5868	35438.2	26	110	2	2	3922	0	0	0	0	159 + 6 part	2367478.0	2695	1005	0.0	1486.73	67.74	2532	57576	-	-	41.0	-	-	k__Archaea (UID2)	207	149	107	120	17
ERR3452492	17.fa_sub	14	14	0	0	0	0	17270	17270	0	0	0	0	14	1471	17270	2126674.0	1249	1016	1249.5	7	13	0	0	0	0	0	0	0	1 + 0 part	1249.0	747	1000	0.0	661.25	12.60	1471	15879	1186	1014	1138.7	7	13	k__Bacteria (UID203)	5449	104	58	97	7
ERR3452492	36.fa_sub	16	16	0	0	0	0	20545	20545	0	0	0	0	16	1853	20545	2126674.0	1340	1079	1316.4	7	15	2	2	2263	0	0	0	1	0 + 1 part	1441.0	910	1000	0.0	1398.20	68.59	1492	18953	1179	209	1108.5	8	17	k__Bacteria (UID203)	5449	104	58	103	1
ERR3452492	78.fa_sub	15	15	0	0	0	0	19965	19965	0	0	0	0	15	1925	19965	2126674.0	1351	1064	1363.3	7	14	0	0	0	0	0	0	0	1 + 0 part	1925.0	834	1000	0.0	953.08	16.92	1477	17732	1215	-	1138.2	8	-	root (UID1)	5656	56	24	56	0
ERR3452492	81.fa	4	4	0	0	0	0	4832	4832	0	0	0	0	4	1333	4832	2126674.0	1176	1157	1212.3	2	4	0	0	0	0	0	0	0	1 + 0 part	1176.0	172	1000	0.0	683.99	27.36	1333	3655	1165	-	925.7	2	-	k__Bacteria (UID203)	5449	104	58	101	3
ERR3452492	85.fa_sub	271	271	2	0	0	0	488760	488760	13325	0	0	0	271	7177	488760	2126674.0	1906	1124	2188-08-01	91	226	13	11	27680	6	0	0	5	95 + 24 part	203883.0	13383	1009	0.0	1682.86	92.27	5010	277444	1036	-	1054.0	142	-	k__Bacteria (UID203)	5449	104	58	90	14
ERR3452492	86.fa_sub	4	4	2	1	0	0	20590	20590	16003	10846	0	0	4	10846	20590	2126674.0	10846	2776	7538-04-01	1	3	1	1	1811	0	0	0	0	2 + 1 part	18473.0	100	1000	0.0	566.84	0.00	1153	2117	-	-	90.1	-	-	k__Bacteria (UID203)	5449	104	58	102	2
ERR3452492	bin.1.fa_sub	49	49	49	47	28	10	1688541	1688541	1688541	1672169	1338747	701205	49	123873	1688541	2126674.0	45732	18964	49288.4	13	37	-	-	-	-	-	-	-	49 + 0 part	1688541.0	-	-	0.0	-	-	-	-	-	-	-	-	-	k__Archaea (UID2)	207	149	107	123	6
ERR3452492	bin.2.fa_sub	298	298	280	211	80	19	6034705	6034705	5969141	5455122	3289306	1263951	298	105604	6034705	2126674.0	27363	10200	33151.2	70	209	-	-	-	-	-	-	-	298 + 0 part	6034705.0	-	-	0.0	-	-	-	-	-	-	-	-	-	k__Archaea (UID2)	207	149	107	65	50
ERR3452492	Maxbin2.002.fasta	490	490	216	149	55	14	5237039	5237039	4524640	4047760	2563331	1085800	490	172587	5237039	2126674.0	24570	3602	34849.6	58	261	16	15	42591	2	0	0	6	331 + 23 part	4863812.0	17833	1019	0.0	1550.74	67.69	9439	369307	-	-	192.1	-	-	k__Bacteria (UID203)	5449	104	58	40	29
ERR3452492	Maxbin2.003.fasta_sub	126	126	31	14	3	0	608081	608081	363674	243979	89643	0	126	32603	608081	2126674.0	7533	1958	10893.8	21	91	2	2	10997	1	0	0	2	91 + 12 part	543725.0	2952	1008	0.0	1852.33	105.66	5113	62462	-	-	261.7	-	-	k__Archaea (UID2)	207	149	107	148	1
ERR3452493	12.fa_sub	1418	1418	4	0	0	0	2217320	2217320	25129	0	0	0	1418	7533	2217320	7262715.0	1469	1076	1857.8	499	1205	4	4	8705	3	0	0	5	1286 + 54 part	2093471.0	1675	1062	0.0	2788.23	263.64	3197	117207	-	-	70.6	-	-	g__Lactobacillus (UID436)	31	586	184	586	0
ERR3452493	1.fa_sub	25	25	0	0	0	0	33252	33252	0	0	0	0	25	2724	33252	7262715.0	1241	1118	1434.4	11	22	0	0	0	1	0	0	0	3 + 2 part	5112.0	377	1001	0.0	1184.21	51.17	2724	27360	1163	-	1185.7	11	-	root (UID1)	5656	56	24	56	0
ERR3452493	20.fa	7	7	0	0	0	0	8215	8215	0	0	0	0	7	1329	8215	7262715.0	1163	1047	1182.3	4	7	0	0	0	0	0	0	0	0 + 0 part	0.0	114	985	0.0	818.37	24.43	1329	8187	1163	1020	1175.2	4	7	k__Bacteria (UID203)	5449	104	58	102	2
ERR3452493	23.fa_sub	11	11	0	0	0	0	14278	14278	0	0	0	0	11	1725	14278	7262715.0	1262	1095	1321.5	5	10	0	0	0	0	0	0	0	0 + 0 part	0.0	196	1000	0.0	1150.63	2023-02-07	1719	14253	1261	1095	1316.6	5	10	root (UID1)	5656	56	24	56	0
ERR3452493	28.fa_sub	22	22	0	0	0	0	28199	28199	0	0	0	0	22	1966	28199	7262715.0	1267	1056	1312.8	10	20	0	0	0	0	0	0	0	1 + 0 part	1253.0	371	1000	0.0	516.44	7.43	1966	26915	1267	1018	1254.2	10	20	k__Bacteria (UID203)	5449	104	58	100	4
ERR3452493	33.fa_sub	54	54	0	0	0	0	69723	69723	0	0	0	0	54	2337	69723	7262715.0	1277	1021	1357.0	23	48	-	-	-	-	-	-	-	54 + 0 part	69723.0	-	-	0.0	-	-	-	-	-	-	-	-	-	k__Bacteria (UID203)	5449	104	58	100	4
ERR3452493	40.fa_sub	445	445	299	143	46	23	6285739	6285739	5767385	4657215	3152409	2340188	445	258744	6285739	7262715.0	26695	5575	59903.1	46	279	122	28	2101208	53	0	0	10	298 + 97 part	3146766.0	33164	1340	0.0	2020.24	84.00	100222	3135664	-	-	17608.4	-	-	k__Bacteria (UID203)	5449	104	58	36	25
ERR3452493	46.fa_sub	139	139	103	72	33	3	2287512	2287512	2178008	1945607	1310830	219630	139	83874	2287512	7262715.0	30347	8051	30814.3	27	85	0	0	0	0	0	0	0	135 + 4 part	2286718.0	16	1000	0.0	3526.45	1259.45	342	794	-	-	0.1	-	-	o__Lactobacillales (UID355)	490	334	183	334	0
ERR3452493	52.fa	19	19	0	0	0	0	28383	28383	0	0	0	0	19	2582	28383	7262715.0	1381	1141	1614.8	8	17	1	1	1362	0	0	0	0	0 + 1 part	574.0	382	1001	0.0	1186.61	104.59	2582	27726	1380	1074	1505.2	8	18	o__Lactobacillales (UID544)	293	475	267	475	0
ERR3452493	bin.14.fa	18	18	17	15	12	9	994534	994534	990797	976392	926699	837462	18	181746	994534	7262715.0	77202	29613	93273.7	5	11	38	12	854717	17	0	0	0	1 + 8 part	75772.0	12742	1018	0.0	2583-06-01	102.57	166873	915465	31179	3048	54869.5	7	41	o__Lactobacillales (UID463)	75	376	160	376	0
ERR3452493	bin.15.fa	159	159	90	35	5	0	1243124	1243124	1012607	636125	160801	0	159	46265	1243124	7262715.0	10452	3799	13678.6	34	115	5	5	74284	0	0	0	1	26 + 4 part	167108.0	14777	1002	0.0	40.66	3.63	46265	1074765	9509	-	12223.7	37	-	o__Lactobacillales (UID463)	75	376	160	376	0
ERR3452493	bin.5.fa	192	192	110	47	14	5	1853115	1853115	1583817	1149502	635519	332190	192	86195	1853115	7262715.0	15311	4430	25079.5	30	129	0	0	0	0	0	0	5	163 + 29 part	1826479.0	372	1011	0.0	2124.94	191.47	18603	26636	-	-	188.6	-	-	o__Lactobacillales (UID463)	75	376	160	376	0
ERR3452493	Maxbin2.001.fasta	12	12	11	8	5	3	397280	397280	392605	372356	312438	238993	12	105617	397280	7262715.0	65797	22941	60928.6	3	7	0	0	0	0	0	0	0	11 + 1 part	395700.0	130	1001	0.0	47278.48	6455.70	1580	1580	-	-	2023-03-06	-	-	o__Lactobacillales (UID355)	490	334	183	334	0
ERR3452493	Maxbin2.007.fasta_sub	626	626	87	26	8	0	2324922	2324922	965050	545430	274852	0	626	36688	2324922	7262715.0	4054	1823	8878-05-01	132	486	8	3	80848	5	0	0	2	561 + 22 part	1824076.0	6421	1092	0.0	856.11	63.59	35083	500055	-	-	3758-01-01	-	-	k__Bacteria (UID203)	5449	104	58	70	26
ERR3452493	Maxbin2.008.fasta_sub	449	449	68	19	6	2	1949961	1949961	970040	648035	483221	322379	449	161516	1949961	7262715.0	4972	1890	33743.5	69	334	3	3	8219	2	0	0	7	341 + 59 part	1789582.0	2122	1043	0.0	1689.43	120.67	7808	159107	-	-	212.3	-	-	root (UID1)	5656	56	24	54	1
ERR3452493	Maxbin2.009.fasta_sub	589	589	35	11	1	0	1614397	1614397	318165	161165	29008	0	589	29008	1614397	7262715.0	2689	1675	4357-07-01	180	488	13	8	25853	5	0	0	7	373 + 61 part	1211327.0	5289	1050	0.0	1773.68	62.83	10264	399509	-	-	609.4	-	-	o__Lactobacillales (UID463)	75	376	160	376	0
ERR3452494	108.fa	3	3	0	0	0	0	3558	3558	0	0	0	0	3	1263	3558	1977003.0	1189	1106	1189.5	2	3	-	-	-	-	-	-	-	3 + 0 part	3558.0	-	-	0.0	-	-	-	-	-	-	-	-	-	root (UID1)	5656	56	24	56	0
ERR3452494	63.fa_sub	70	70	0	0	0	0	88942	88942	0	0	0	0	70	1499	88942	1977003.0	1310	1101	1285.3	32	62	-	-	-	-	-	-	-	70 + 0 part	88942.0	-	-	0.0	-	-	-	-	-	-	-	-	-	k__Bacteria (UID203)	5449	104	58	97	7
ERR3452494	Maxbin2.001.fasta	579	579	429	322	146	44	11017178	11017178	10567142	9775735	6771094	3265235	579	189565	11017178	1977003.0	30124	9050	42298.9	101	337	1	1	3596	2	0	0	0	569 + 9 part	11009462.0	371	1012	0.0	3128.79	148.35	2784	7415	-	-	2023-01-01	-	-	k__Bacteria (UID203)	5449	104	58	33	25
ERR3452494	Maxbin2.002.fasta	614	614	182	86	37	2	3868539	3868539	2653780	2005335	1303703	120668	614	62387	3868539	1977003.0	10636	2447	17403.3	80	417	41	35	171260	33	0	0	10	227 + 69 part	2650184.0	59417	1032	0.0	1669.60	85.88	11416	1202801	-	-	1247.1	-	-	k__Bacteria (UID203)	5449	104	58	20	63
ERR3452494	Maxbin2.003.fasta	422	422	103	19	0	0	1694907	1694907	837968	270644	0	0	422	23194	1694907	1977003.0	4957	2026	6279-09-01	105	326	2	1	8458	0	0	0	0	412 + 2 part	1658368.0	2479	1027	0.0	2126.90	179.54	8146	36203	-	-	113.2	-	-	o__Lactobacillales (UID355)	490	334	183	61	246
ERR3452495	10.fa_sub	20	20	0	0	0	0	24777	24777	0	0	0	0	20	1721	24777	7961215.0	1202	1015	1275.9	9	18	-	-	-	-	-	-	-	20 + 0 part	24777.0	-	-	0.0	-	-	-	-	-	-	-	-	-	k__Archaea (UID2)	207	149	107	144	5
ERR3452495	12.fa_sub	53	53	0	0	0	0	78469	78469	0	0	0	0	53	2386	78469	7961215.0	1547	1103	1554.9	22	46	-	-	-	-	-	-	-	53 + 0 part	78469.0	-	-	0.0	-	-	-	-	-	-	-	-	-	k__Archaea (UID2)	207	149	107	146	3
ERR3452495	14.fa	18	18	0	0	0	0	23173	23173	0	0	0	0	18	2184	23173	7961215.0	1339	1027	1346.8	8	16	-	-	-	-	-	-	-	18 + 0 part	23173.0	-	-	0.0	-	-	-	-	-	-	-	-	-	k__Archaea (UID2)	207	149	107	136	13
ERR3452495	18.fa_sub	515	515	6	1	0	0	888303	888303	43251	12741	0	0	515	12741	888303	7961215.0	1717	1110	2292-05-01	164	431	5	5	6484	1	0	0	4	463 + 31 part	843226.0	886	1042	0.0	2993-11-01	210.33	3703	43266	-	-	72.2	-	-	k__Bacteria (UID203)	5449	104	58	97	7
ERR3452495	20.fa_sub	173	173	1	0	0	0	255586	255586	6488	0	0	0	173	6488	255586	7961215.0	1412	1074	1731.2	65	149	-	-	-	-	-	-	-	173 + 0 part	255586.0	-	-	0.0	-	-	-	-	-	-	-	-	-	k__Bacteria (UID203)	5449	103	57	89	14
ERR3452495	24.fa	12	12	0	0	0	0	14455	14455	0	0	0	0	12	1612	14455	7961215.0	1185	1067	1225.5	6	11	-	-	-	-	-	-	-	12 + 0 part	14455.0	-	-	0.0	-	-	-	-	-	-	-	-	-	root (UID1)	5656	56	24	56	0
ERR3452495	30.fa_sub	54	54	0	0	0	0	65248	65248	0	0	0	0	54	1757	65248	7961215.0	1209	1038	1232.1	24	48	-	-	-	-	-	-	-	54 + 0 part	65248.0	-	-	0.0	-	-	-	-	-	-	-	-	-	root (UID1)	5656	56	24	55	1
ERR3452495	32.fa_sub	458	458	1	0	0	0	587029	587029	7680	0	0	0	458	7680	587029	7961215.0	1224	1037	1436.5	190	401	1	1	1203	0	0	0	2	447 + 8 part	581899.0	134	1012	0.0	2399-04-01	199.92	1037	5002	-	-	2023-08-05	-	-	k__Bacteria (UID2329)	174	149	89	130	19
ERR3452495	38.fa	59	59	0	0	0	0	74413	74413	0	0	0	0	59	1813	74413	7961215.0	1231	1020	1313.2	25	52	-	-	-	-	-	-	-	59 + 0 part	74413.0	-	-	0.0	-	-	-	-	-	-	-	-	-	root (UID1)	5656	56	24	56	0
ERR3452495	39.fa_sub	185	185	136	96	43	12	3212723	3212723	3039341	2753766	1900268	845179	185	160053	3212723	7961215.0	31076	7346	40402.3	32	113	128	64	2078849	60	0	0	3	48 + 82 part	751744.0	45297	1392	0.0	5650.48	268.46	102710	2402557	13517	-	19968.9	63	-	k__Bacteria (UID203)	5449	104	58	1	66
ERR3452495	3.fa	3	3	0	0	0	0	3272	3272	0	0	0	0	3	1124	3272	7961215.0	1103	1045	1091.7	2	3	-	-	-	-	-	-	-	3 + 0 part	3272.0	-	-	0.0	-	-	-	-	-	-	-	-	-	root (UID1)	5656	56	24	54	2
ERR3452495	42.fa	589	589	10	2	0	0	1130411	1130411	72699	20594	0	0	589	10555	1130411	7961215.0	1971	1166	2542-06-01	183	485	76	67	159365	13	0	0	4	59 + 50 part	186468.0	12000	1040	0.0	1425.09	52.41	9152	929203	1528	-	1761.6	240	-	o__Lactobacillales (UID355)	490	334	183	122	206
ERR3452495	44.fa	989	989	22	3	0	0	1972380	1972380	155546	32696	0	0	989	11239	1972380	7961215.0	2074	1203	2675-09-01	304	810	0	0	0	0	0	0	0	986 + 3 part	1971866.0	13	1000	0.0	10700.39	0.00	246	514	-	-	0.0	-	-	g__Prevotella (UID2724)	55	567	296	202	352
ERR3452495	4.fa_sub	40	40	0	0	0	0	47016	47016	0	0	0	0	40	1501	47016	7961215.0	1167	1038	1186.6	19	36	-	-	-	-	-	-	-	40 + 0 part	47016.0	-	-	0.0	-	-	-	-	-	-	-	-	-	root (UID1)	5656	56	24	55	1
ERR3452495	bin.3.fa	708	708	525	364	98	14	9720396	9720396	9109344	7957018	3698407	868815	708	71681	9720396	7961215.0	20288	6574	24341.7	150	463	-	-	-	-	-	-	-	708 + 0 part	9720396.0	-	-	0.0	-	-	-	-	-	-	-	-	-	k__Bacteria (UID203)	5449	104	58	37	26
ERR3452495	bin.8.fa_sub	71	71	68	61	33	12	2175613	2175613	2163215	2112354	1634531	896177	71	110855	2175613	7961215.0	40053	15952	48583.3	17	50	-	-	-	-	-	-	-	71 + 0 part	2175613.0	-	-	0.0	-	-	-	-	-	-	-	-	-	k__Archaea (UID2)	207	149	107	110	7
ERR3452495	Maxbin2.001.fasta_sub	373	373	20	6	3	0	1097555	1097555	221231	135656	100943	0	373	33846	1097555	7961215.0	2985	1663	6206-08-01	105	304	18	15	35633	1	0	0	8	309 + 47 part	1032273.0	2019	1114	0.0	5343.14	214.61	4537	63371	-	-	105.4	-	-	k__Bacteria (UID203)	5449	104	58	97	7
ERR3452495	Maxbin2.003.fasta_sub	29	29	20	17	3	0	401230	401230	364998	343296	82343	0	29	28869	401230	7961215.0	21182	5030	19323.2	8	20	-	-	-	-	-	-	-	29 + 0 part	401230.0	-	-	0.0	-	-	-	-	-	-	-	-	-	k__Archaea (UID2)	207	145	103	140	4
ERR3452495	Maxbin2.004.fasta_sub	197	197	67	20	0	0	983349	983349	636042	298451	0	0	197	22562	983349	7961215.0	7121	2133	8477.0	44	143	1	1	2105	0	0	0	1	182 + 12 part	963951.0	338	1015	0.0	4120.72	640.16	9424	18589	-	-	101.0	-	-	g__Lactobacillus (UID380)	58	449	129	107	331
ERR3452495	Maxbin2.006.fasta_sub	36	36	2	0	0	0	98694	98694	12556	0	0	0	36	6569	98694	7961215.0	3013	1688	3253-04-01	13	30	2	2	4299	1	0	0	0	25 + 2 part	72634.0	1214	1106	0.0	7630.30	786.51	6569	25556	-	-	916.4	-	-	k__Bacteria (UID203)	5449	104	58	93	11
ERR3452496	52.fa_sub	12	12	0	0	0	0	13398	13398	0	0	0	0	12	1320	13398	1977003.0	1115	1007	1126.1	6	11	0	0	0	0	0	0	0	2 + 0 part	2273.0	562	1000	0.0	710.69	35.98	1315	11116	1075	-	930.1	6	-	k__Bacteria (UID203)	5449	104	58	102	2
ERR3452496	71.fa	2	2	0	0	0	0	2832	2832	0	0	0	0	2	1477	2832	1977003.0	1477	1355	1418.6	1	2	0	0	0	0	0	0	0	0 + 0 part	0.0	140	1000	0.0	540.35	0.00	1426	2776	1426	1350	1361.6	1	2	root (UID1)	5656	56	24	56	0
ERR3452496	bin.3.fa	406	406	382	299	131	33	9287883	9287883	9190915	8549140	5760113	2377616	406	125423	9287883	1977003.0	31421	11255	38535.0	92	282	-	-	-	-	-	-	-	406 + 0 part	9287883.0	-	-	0.0	-	-	-	-	-	-	-	-	-	k__Bacteria (UID203)	5449	104	58	41	23
ERR3452496	Maxbin2.001.fasta_sub	468	468	138	94	49	13	4147954	4147954	3359319	3055914	2344078	1077794	468	136436	4147954	1977003.0	29677	2532	38178.0	40	248	11	9	22040	9	0	0	6	337 + 30 part	3916907.0	11406	1003	0.0	1501.64	90.70	6251	226019	-	-	109.2	-	-	k__Bacteria (UID203)	5449	104	58	60	21
ERR3452497	Maxbin2.001.fasta	661	661	487	361	168	54	12574544	12574544	12060691	11129039	7948252	3891666	661	166904	12574544	2126674.0	33179	9106	41530.8	111	381	-	-	-	-	-	-	-	661 + 0 part	12574544.0	-	-	0.0	-	-	-	-	-	-	-	-	-	k__Bacteria (UID203)	5449	104	58	32	19
ERR3452497	Maxbin2.002.fasta	388	388	194	102	42	3	3635288	3635288	3088895	2423577	1479673	166343	388	56578	3635288	2126674.0	18265	3541	21201.6	58	237	111	69	1067829	45	0	0	5	143 + 93 part	1797865.0	73233	1214	0.0	1852.46	98.29	32384	1819043	141	-	5549-09-01	354	-	k__Bacteria (UID203)	5449	104	58	3	65
ERR3452498	104.fa_sub	113	113	102	65	19	3	1790585	1790585	1744414	1465046	720023	175978	113	61762	1790585	2941821.0	21195	7604	25057.7	27	82	-	-	-	-	-	-	-	113 + 0 part	1790585.0	-	-	0.0	-	-	-	-	-	-	-	-	-	k__Archaea (UID2)	207	149	107	126	18
ERR3452498	125.fa	17	17	0	0	0	0	26763	26763	0	0	0	0	17	3069	26763	2941821.0	1532	1023	1821.0	6	15	2	1	2560	0	0	0	0	7 + 1 part	12411.0	506	1000	0.0	3434-08-01	62.16	3068	12871	-	-	717.1	-	-	k__Bacteria (UID203)	5449	104	58	102	2
ERR3452498	Maxbin2.001.fasta	463	463	345	267	119	41	8896404	8896404	8541905	7983146	5524239	2830074	463	126500	8896404	2941821.0	32423	9869	40088.6	82	270	-	-	-	-	-	-	-	463 + 0 part	8896404.0	-	-	0.0	-	-	-	-	-	-	-	-	-	k__Bacteria (UID203)	5449	104	58	34	30
ERR3452498	Maxbin2.002.fasta	170	170	120	77	34	8	2790528	2790528	2640664	2305288	1599891	704960	170	189356	2790528	2941821.0	29003	7592	45913.6	27	101	0	0	0	0	0	0	0	169 + 1 part	2790404.0	4	1000	0.0	0.00	0.00	124	124	-	-	0.0	-	-	k__Archaea (UID2)	207	149	107	108	32
ERR3452499	11.fa	305	305	213	131	53	18	4440479	4440479	4115712	3515271	2286107	1104692	305	87203	4440479	4561284.0	25241	6190	31168.2	51	192	147	74	2077811	61	0	0	26	85 + 163 part	1943422.0	37530	1562	0.0	2055.14	111.74	47712	2482510	3099	-	9854-08-01	184	-	k__Bacteria (UID203)	5449	104	58	1	52
ERR3452499	19.fa	536	536	62	9	0	0	1530911	1530911	446405	114232	0	0	536	19163	1530911	4561284.0	3212	1547	4307-07-01	143	417	44	39	150388	14	0	0	9	59 + 61 part	248235.0	26136	1069	0.0	2519-10-01	92.39	19163	1268509	2445	-	3398-02-01	176	-	o__Lactobacillales (UID355)	490	334	183	110	203
ERR3452499	25.fa_sub	35	35	0	0	0	0	48642	48642	0	0	0	0	35	2265	48642	4561284.0	1379	1057	1486.2	14	31	-	-	-	-	-	-	-	35 + 0 part	48642.0	-	-	0.0	-	-	-	-	-	-	-	-	-	root (UID1)	5656	56	24	56	0
ERR3452499	27.fa	97	97	1	0	0	0	140348	140348	5381	0	0	0	97	5381	140348	4561284.0	1347	1046	1715.6	36	84	0	0	0	0	0	0	0	95 + 2 part	140093.0	22	1000	0.0	784.31	0.00	131	255	-	-	0.2	-	-	k__Bacteria (UID203)	5449	104	58	94	10
ERR3452499	36.fa_sub	239	239	4	0	0	0	379763	379763	24038	0	0	0	239	7738	379763	4561284.0	1467	1050	2057-09-01	79	202	9	6	10092	1	0	0	7	186 + 27 part	332688.0	1460	1078	0.0	3433.22	229.32	2282	45351	-	-	127.8	-	-	k__Bacteria (UID203)	5449	104	58	100	4
ERR3452499	3.fa	1731	1731	6	0	0	0	3139417	3139417	34569	0	0	0	1731	7813	3139417	4561284.0	1905	1200	2057-04-01	625	1446	2	2	3308	0	0	0	1	1714 + 15 part	3132377.0	201	1060	0.0	4189.31	557.62	1846	6994	-	-	2023-07-01	-	-	k__Archaea (UID2)	207	149	107	90	45
ERR3452499	45.fa	1436	1436	568	92	0	0	7422650	7422650	4396331	1165311	0	0	1436	23222	7422650	4561284.0	5709	3053	6652-04-01	441	1147	0	0	0	0	0	0	1	1432 + 4 part	7421092.0	90	999	0.0	5134.79	385.11	477	1558	-	-	0.1	-	-	k__Archaea (UID2)	207	149	107	51	55
ERR3452499	5.fa	25	25	0	0	0	0	39458	39458	0	0	0	0	25	3185	39458	4561284.0	1479	1041	1836.2	9	22	1	1	2328	0	0	0	0	9 + 1 part	13798.0	547	1028	0.0	1737.32	2023-02-28	2899	24981	1261	-	1159.3	11	-	o__Lactobacillales (UID355)	490	334	183	302	28
ERR3452499	Maxbin2.002.fasta_sub	97	97	7	1	0	0	253578	253578	60206	10197	0	0	97	10197	253578	4561284.0	2562	1605	3871-04-01	28	81	1	1	1627	1	0	0	4	72 + 7 part	215206.0	855	1033	0.0	3196.90	144.12	2363	38162	-	-	242.5	-	-	root (UID1)	5656	56	24	56	0
ERR3452500	0.fa_sub	22	22	0	0	0	0	27803	27803	0	0	0	0	22	1820	27803	2126674.0	1264	1036	1305.4	10	20	-	-	-	-	-	-	-	22 + 0 part	27803.0	-	-	0.0	-	-	-	-	-	-	-	-	-	k__Bacteria (UID203)	5449	104	58	94	10
ERR3452500	13.fa_sub	27	27	0	0	0	0	33608	33608	0	0	0	0	27	1810	33608	2126674.0	1260	1062	1266.6	13	24	-	-	-	-	-	-	-	27 + 0 part	33608.0	-	-	0.0	-	-	-	-	-	-	-	-	-	root (UID1)	5656	56	24	56	0
ERR3452500	15.fa_sub	97	97	76	28	3	1	954385	954385	883172	546549	131313	79349	97	79349	954385	2126674.0	11745	5648	18626.5	22	72	10	7	124226	10	0	0	11	45 + 44 part	750523.0	8201	1314	0.0	2806.75	157.03	14447	202512	-	-	1263.9	-	-	root (UID1)	5656	56	24	54	0
ERR3452500	2.fa_sub	66	66	0	0	0	0	80411	80411	0	0	0	0	66	1930	80411	2126674.0	1184	1035	1248.2	30	59	-	-	-	-	-	-	-	66 + 0 part	80411.0	-	-	0.0	-	-	-	-	-	-	-	-	-	root (UID1)	5656	56	24	56	0
ERR3452500	31.fa_sub	2822	2822	0	0	0	0	4422715	4422715	0	0	0	0	2822	4992	4422715	2126674.0	1543	1094	1773.8	1031	2399	0	0	0	0	0	0	0	2818 + 4 part	4422350.0	17	1000	0.0	0.00	0.00	118	365	-	-	0.0	-	-	k__Archaea (UID2)	207	149	107	70	59
ERR3452500	7.fa_sub	95	95	9	0	0	0	228662	228662	57617	0	0	0	95	7527	228662	2126674.0	2982	1222	3499-06-01	24	75	3	3	8461	0	0	0	2	73 + 16 part	208501.0	983	1286	0.0	3329.69	182.38	1534	19191	-	-	92.0	-	-	root (UID1)	5656	56	24	55	0
ERR3452500	bin.4.fa_sub	163	163	18	0	0	0	570994	570994	102475	0	0	0	163	9155	570994	2126674.0	3641	2590	3847.0	63	137	-	-	-	-	-	-	-	163 + 0 part	570994.0	-	-	0.0	-	-	-	-	-	-	-	-	-	k__Archaea (UID2)	207	149	107	130	19
ERR3452500	Maxbin2.001.fasta	182	182	99	71	34	11	2656025	2656025	2425968	2225705	1645343	817056	182	105656	2656025	2126674.0	34798	5595	40683.9	24	93	100	46	1525337	33	0	0	10	71 + 70 part	869514.0	59666	1444	0.0	1762.78	90.63	60702	1776398	9384	-	14656.5	64	-	g__Lactobacillus (UID377)	91	430	154	39	208
ERR3452500	Maxbin2.002.fasta	495	495	62	44	10	0	2018276	2018276	1053738	929801	342122	0	495	43113	2018276	2126674.0	5811	1746	13108.3	54	370	42	24	487540	18	0	0	1	422 + 46 part	1364834.0	22391	1420	0.0	1943.46	107.44	38905	648740	-	-	4541-02-01	-	-	g__Lactobacillus (UID377)	91	430	154	297	93
ERR3452501	122.fa	1	1	0	0	0	0	2305	2305	0	0	0	0	1	2305	2305	2126674.0	2305	2305	2305.0	1	1	-	-	-	-	-	-	-	1 + 0 part	2305.0	-	-	0.0	-	-	-	-	-	-	-	-	-	k__Bacteria (UID203)	5449	104	58	102	2
ERR3452501	123.fa_sub	80	80	10	0	0	0	267486	267486	54465	0	0	0	80	6935	267486	2126674.0	3771	2203	3775-07-01	29	65	-	-	-	-	-	-	-	80 + 0 part	267486.0	-	-	0.0	-	-	-	-	-	-	-	-	-	k__Archaea (UID2)	207	149	107	145	4
ERR3452501	142.fa_sub	48	48	8	0	0	0	184145	184145	52622	0	0	0	48	8907	184145	2126674.0	4158	2414	4484-04-01	17	40	-	-	-	-	-	-	-	48 + 0 part	184145.0	-	-	0.0	-	-	-	-	-	-	-	-	-	root (UID1)	5656	56	24	56	0
ERR3452501	147.fa	5	5	1	1	0	0	30913	30913	21487	21487	0	0	5	21487	30913	2126674.0	21487	2238	15825.1	1	3	0	0	0	0	0	0	0	1 + 2 part	3679.0	1310	1000	0.0	997.04	63.72	21108	26679	21108	-	14909.2	1	-	g__Lactobacillus (UID377)	91	430	154	393	37
ERR3452501	17.fa	1	1	0	0	0	0	1040	1040	0	0	0	0	1	1040	1040	2126674.0	1040	1040	1040.0	1	1	-	-	-	-	-	-	-	1 + 0 part	1040.0	-	-	0.0	-	-	-	-	-	-	-	-	-	root (UID1)	5656	56	24	56	0
ERR3452501	63.fa_sub	175	175	158	117	48	10	3513024	3513024	3439560	3146075	2035905	717463	175	120332	3513024	2126674.0	30270	9873	35818.1	38	119	2	1	33004	3	0	0	0	173 + 2 part	3450273.0	2982	1003	0.0	1800.77	119.52	30804	62751	-	-	371.1	-	-	k__Archaea (UID2)	207	149	107	109	15
ERR3452501	bin.1.fa_sub	1	1	1	1	1	0	33713	33713	33713	33713	33713	0	1	33713	33713	2126674.0	33713	33713	33713.0	1	1	1	1	33713	0	0	0	0	0 + 1 part	5944.0	1305	1000	0.0	2088.66	93.63	21218	27769	21218	-	14627.0	1	-	k__Bacteria (UID203)	5449	104	58	95	9
ERR3452501	bin.2.fa_sub	387	387	369	291	119	34	8741474	8741474	8669376	8095305	5257758	2384154	387	172576	8741474	2126674.0	29324	11267	39205.1	87	270	-	-	-	-	-	-	-	387 + 0 part	8741474.0	-	-	0.0	-	-	-	-	-	-	-	-	-	k__Bacteria (UID203)	5449	104	58	39	24
ERR3452501	Maxbin2.001.fasta_sub	382	382	181	118	44	7	3968917	3968917	3417072	2959080	1758961	468857	382	115454	3968917	2126674.0	22358	3808	27139.2	54	217	123	64	1736496	55	0	0	19	201 + 120 part	1822653.0	75044	1400	0.0	1918-11-01	100.74	43566	2130274	2533	-	9185-07-01	177	-	k__Bacteria (UID203)	5449	104	58	12	69
ERR3452502	14.fa_sub	155	155	136	95	52	13	3570181	3570181	3487224	3196234	2450532	1029144	155	147986	3570181	2126674.0	37984	9982	45379.8	31	97	4	2	68988	3	0	0	1	152 + 2 part	3499837.0	3530	1001	0.0	1814.68	84.17	23826	70095	-	-	286.4	-	-	k__Archaea (UID2)	207	149	107	110	8
ERR3452502	17.fa_sub	45	45	0	0	0	0	59468	59468	0	0	0	0	45	2864	59468	2126674.0	1334	1049	1396.3	19	40	-	-	-	-	-	-	-	45 + 0 part	59468.0	-	-	0.0	-	-	-	-	-	-	-	-	-	root (UID1)	5656	56	24	55	1
ERR3452502	51.fa	5	5	0	0	0	0	7228	7228	0	0	0	0	5	1941	7228	2126674.0	1701	1086	1519.6	2	5	-	-	-	-	-	-	-	5 + 0 part	7228.0	-	-	0.0	-	-	-	-	-	-	-	-	-	root (UID1)	5656	56	24	56	0
ERR3452502	55.fa_sub	22	22	0	0	0	0	54175	54175	0	0	0	0	22	4220	54175	2126674.0	2743	1677	2677-04-01	9	19	-	-	-	-	-	-	-	22 + 0 part	54175.0	-	-	0.0	-	-	-	-	-	-	-	-	-	k__Bacteria (UID203)	5449	104	58	102	2
ERR3452502	bin.1.fa_sub	436	436	399	308	121	29	8984757	8984757	8837909	8156473	5185006	2025848	436	157181	8984757	2126674.0	28685	10311	36093.7	96	302	-	-	-	-	-	-	-	436 + 0 part	8984757.0	-	-	0.0	-	-	-	-	-	-	-	-	-	k__Bacteria (UID203)	5449	104	58	32	41
ERR3452502	Maxbin2.002.fasta	465	465	203	126	49	5	4284529	4284529	3586255	3041172	1812898	304600	465	90562	4284529	2126674.0	20095	3382	23480.6	64	269	128	69	1665306	61	0	0	20	267 + 142 part	2137174.0	77940	1351	0.0	2025.99	108.43	47703	2133179	-	-	8475-05-01	-	-	k__Bacteria (UID203)	5449	104	58	1	64
ERR3452503	18.fa	5	5	0	0	0	0	6756	6756	0	0	0	0	5	1563	6756	2126674.0	1296	1053	1378.4	3	5	-	-	-	-	-	-	-	5 + 0 part	6756.0	-	-	0.0	-	-	-	-	-	-	-	-	-	root (UID1)	5656	56	24	56	0
ERR3452503	24.fa	607	607	38	0	0	0	1424480	1424480	257331	0	0	0	607	9793	1424480	2126674.0	2620	1313	3259-08-01	173	482	0	0	0	0	0	0	0	605 + 2 part	1424332.0	7	1000	0.0	0.00	0.00	76	148	-	-	0.0	-	-	o__Lactobacillales (UID355)	490	334	183	78	246
ERR3452503	31.fa	5	5	0	0	0	0	7735	7735	0	0	0	0	5	2000	7735	2126674.0	1528	1135	1599.0	3	5	-	-	-	-	-	-	-	5 + 0 part	7735.0	-	-	0.0	-	-	-	-	-	-	-	-	-	k__Bacteria (UID203)	5449	104	58	100	4
ERR3452503	38.fa	1028	1028	10	0	0	0	1974287	1974287	58385	0	0	0	1028	7664	1974287	2126674.0	2031	1171	2339-02-01	336	847	13	9	21037	0	0	0	3	969 + 27 part	1895820.0	2993	1342	0.0	3047.99	154.10	3671	76575	-	-	68.7	-	-	o__Lactobacillales (UID355)	490	336	184	131	194
ERR3452503	3.fa	335	335	238	135	48	12	4534187	4534187	4177937	3438328	2054626	767420	335	87266	4534187	2126674.0	22900	5547	28605.7	57	220	134	71	1805956	66	0	0	21	133 + 145 part	2135610.0	78841	1517	0.0	1943.49	103.20	47712	2383749	1576	-	8343-05-01	236	-	g__Lactobacillus (UID377)	91	430	154	7	252
ERR3452503	46.fa_sub	61	61	7	0	0	0	162610	162610	40406	0	0	0	61	6388	162610	2126674.0	3346	1552	3460-08-01	18	48	0	0	0	0	0	0	0	58 + 2 part	159391.0	135	999	0.0	1918.38	104.64	1370	2867	-	-	2023-05-18	-	-	k__Archaea (UID2)	207	149	107	143	6
ERR3452503	bin.4.fa_sub	500	500	445	321	116	21	9135097	9135097	8919858	8017698	4719812	1521265	500	146540	9135097	2126674.0	25719	8937	32788.0	110	343	0	0	0	0	0	0	0	499 + 1 part	9134996.0	5	1000	0.0	990.10	0.00	101	101	-	-	0.0	-	-	k__Bacteria (UID203)	5449	104	58	35	34
ERR3452503	Maxbin2.002.fasta_sub	161	161	131	94	49	19	3400331	3400331	3324930	3062585	2260913	1262898	161	132410	3400331	2126674.0	35773	10700	41907.1	30	94	-	-	-	-	-	-	-	161 + 0 part	3400331.0	-	-	0.0	-	-	-	-	-	-	-	-	-	k__Archaea (UID2)	207	149	107	100	11
ERR3452503	Maxbin2.003.fasta_sub	58	58	6	0	0	0	212085	212085	36567	0	0	0	58	7660	212085	2126674.0	4590	1854	4289-04-01	21	46	0	0	0	0	0	0	0	56 + 2 part	211378.0	33	1000	0.0	707.21	0.00	401	707	-	-	2023-02-01	-	-	root (UID1)	5656	56	24	56	0
ERR3452504	16.fa	210	210	1	0	0	0	365694	365694	7093	0	0	0	210	7093	365694	4457166.0	1826	1130	2067-03-01	74	176	22	20	44124	7	0	0	2	13 + 8 part	29236.0	8012	1014	0.0	1299.31	45.30	5035	331098	1610	191	1727.5	81	208	o__Lactobacillales (UID355)	490	334	183	228	102
ERR3452504	26.fa	113	113	1	0	0	0	177594	177594	7311	0	0	0	113	7311	177594	4457166.0	1486	1058	1961-05-01	40	96	13	10	23993	0	0	0	0	50 + 11 part	88392.0	2518	1209	0.0	1969.74	105.19	3184	86509	-	-	708.3	-	-	k__Bacteria (UID203)	5449	104	58	98	6
ERR3452504	27.fa	11	11	0	0	0	0	13404	13404	0	0	0	0	11	1677	13404	4457166.0	1184	1030	1253.4	5	10	0	0	0	0	0	0	0	0 + 0 part	0.0	301	1000	0.0	731.67	14.93	1677	13394	1184	1030	1251.5	5	10	root (UID1)	5656	56	24	56	0
ERR3452504	35.fa	6	6	0	0	0	0	8195	8195	0	0	0	0	6	2128	8195	4457166.0	1230	1018	1469.7	3	6	0	0	0	0	0	0	0	1 + 1 part	1730.0	145	1002	0.0	541.38	15.47	2128	6465	1222	-	1191.3	3	-	k__Bacteria (UID203)	5449	104	58	99	3
ERR3452504	43.fa	251	251	209	136	50	14	4335807	4335807	4181916	3639238	2307385	1007848	251	109941	4335807	4457166.0	28468	7824	35188.8	45	166	155	74	1985123	56	0	0	29	44 + 150 part	1784928.0	38257	1585	0.0	2112.37	105.00	47703	2534172	4356	-	9631-08-01	168	-	k__Bacteria (UID203)	5449	104	58	1	65
ERR3452504	44.fa_sub	66	66	52	30	4	0	705483	705483	649608	499466	120811	0	66	31380	705483	4457166.0	13000	5411	15343.9	18	50	-	-	-	-	-	-	-	66 + 0 part	705483.0	-	-	0.0	-	-	-	-	-	-	-	-	-	k__Archaea (UID2)	207	145	103	132	3
ERR3452504	45.fa_sub	13	13	0	0	0	0	16226	16226	0	0	0	0	13	1616	16226	4457166.0	1217	1137	1264.4	6	12	-	-	-	-	-	-	-	13 + 0 part	16226.0	-	-	0.0	-	-	-	-	-	-	-	-	-	root (UID1)	5656	56	24	56	0
ERR3452504	49.fa_sub	519	519	3	0	0	0	857902	857902	22056	0	0	0	519	9436	857902	4457166.0	1555	1101	2090-07-01	175	438	5	5	6421	1	0	0	6	452 + 43 part	808574.0	1966	1343	0.0	3900.79	179.20	2587	45760	-	-	55.3	-	-	k__Archaea (UID2)	207	149	107	141	8
ERR3452504	69.fa_sub	61	61	0	0	0	0	77047	77047	0	0	0	0	61	2383	77047	4457166.0	1273	1054	1304.0	27	54	1	1	1342	0	0	0	0	57 + 1 part	73563.0	56	1407	0.0	2525.83	86.11	1009	3484	-	-	39.5	-	-	root (UID1)	5656	56	24	55	1
ERR3452504	70.fa	15	15	0	0	0	0	21301	21301	0	0	0	0	15	2461	21301	4457166.0	1397	1145	1521.4	6	13	0	0	0	0	0	0	0	12 + 2 part	18972.0	43	1000	0.0	6670.14	0.00	830	1919	-	-	60.7	-	-	o__Lactobacillales (UID355)	490	334	183	313	21
ERR3452504	bin.1.fa	1326	1326	745	310	38	1	10146182	10146182	8301462	5214181	1189112	50874	1326	50874	10146182	4457166.0	10264	3701	12985.1	297	939	0	0	0	0	0	0	0	1320 + 6 part	10144604.0	42	999	0.0	5640-05-01	316.86	1067	1578	-	-	0.1	-	-	k__Bacteria (UID203)	5449	104	58	35	23
ERR3452504	Maxbin2.003.fasta_sub	317	317	10	2	0	0	777261	777261	82126	28441	0	0	317	18033	777261	4457166.0	2381	1619	3267-06-01	109	268	3	3	7350	0	0	0	3	278 + 27 part	736162.0	1087	1058	0.0	3332-07-01	324.09	5258	39495	-	-	101.8	-	-	k__Bacteria (UID203)	5449	104	58	94	10
ERR3452505	13.fa_sub	13	13	0	0	0	0	16073	16073	0	0	0	0	13	1514	16073	2126674.0	1261	1082	1250.2	6	12	-	-	-	-	-	-	-	13 + 0 part	16073.0	-	-	0.0	-	-	-	-	-	-	-	-	-	o__Lactobacillales (UID355)	490	334	183	318	16
ERR3452505	23.fa	291	291	232	140	50	17	4676796	4676796	4460331	3781865	2350914	1191088	291	122980	4676796	2126674.0	26049	6989	34757.7	50	191	153	70	2234622	69	0	0	19	104 + 139 part	2062763.0	79141	1626	0.0	1831.98	98.82	60702	2599651	3847	-	11067.9	174	-	k__Bacteria (UID203)	5449	104	58	1	53
ERR3452505	62.fa	1528	1528	671	148	1	0	8415833	8415833	5539047	1936555	27745	0	1528	27745	8415833	2126674.0	6350	3099	7481-02-01	434	1190	-	-	-	-	-	-	-	1528 + 0 part	8415833.0	-	-	0.0	-	-	-	-	-	-	-	-	-	k__Bacteria (UID203)	5449	104	58	37	29
ERR3452505	64.fa	417	417	115	23	2	0	1803972	1803972	974971	354547	53160	0	417	26698	1803972	2126674.0	5423	2154	7155-05-01	102	309	0	0	0	0	0	0	0	413 + 4 part	1801731.0	125	997	0.0	3837.57	1026.33	1286	2241	-	-	2023-02-01	-	-	o__Lactobacillales (UID355)	490	334	183	51	277
ERR3452505	72.fa_sub	1454	1454	7	0	0	0	2579341	2579341	46532	0	0	0	1454	7928	2579341	2126674.0	1844	1150	2092-06-01	505	1214	1	1	1157	0	0	0	1	1428 + 15 part	2553967.0	1174	1013	0.0	1928.70	209.47	4196	25302	-	-	2023-04-18	-	-	k__Archaea (UID2)	207	149	107	119	23
ERR3452505	74.fa_sub	37	37	0	0	0	0	46084	46084	0	0	0	0	37	1464	46084	2126674.0	1268	1052	1259.7	17	33	-	-	-	-	-	-	-	37 + 0 part	46084.0	-	-	0.0	-	-	-	-	-	-	-	-	-	k__Bacteria (UID203)	5449	104	58	101	3
ERR3452505	Maxbin2.001.fasta_sub	94	94	7	4	0	0	281626	281626	66901	49027	0	0	94	12849	281626	2126674.0	2994	1793	4585-04-01	28	77	5	4	7405	1	0	0	3	72 + 15 part	262277.0	1091	1033	0.0	2396-08-01	178.31	3373	17946	-	-	100.3	-	-	root (UID1)	5656	56	24	56	0
ERR3452505	Maxbin2.002.fasta_sub	251	251	6	0	0	0	556134	556134	43438	0	0	0	251	9259	556134	2126674.0	2124	1619	2682.0	94	215	0	0	0	0	0	0	0	243 + 3 part	542016.0	637	1032	0.0	2946.43	92.97	5258	13983	-	-	73.0	-	-	o__Lactobacillales (UID355)	490	334	183	294	33
ERR3452506	18.fa_sub	3144	3144	1	0	0	0	4993188	4993188	6549	0	0	0	3144	6549	4993188	6515123.0	1602	1094	1802.5	1139	2667	4	4	5716	1	0	0	2	3121 + 16 part	4980020.0	242	1112	0.0	3394-07-01	211.11	1188	11842	-	-	2023-07-01	-	-	k__Archaea (UID2)	207	149	107	66	59
ERR3452506	21.fa_sub	295	295	199	142	54	9	4279153	4279153	3953037	3514018	2117578	555256	295	87570	4279153	6515123.0	24995	6708	27959.9	55	183	146	75	1913127	53	0	0	19	102 + 141 part	1941325.0	25451	1495	0.0	1982.39	102.59	47700	2324716	2350	-	9251-08-01	195	-	k__Bacteria (UID203)	5449	104	58	3	60
ERR3452506	22.fa_sub	189	189	0	0	0	0	259175	259175	0	0	0	0	189	4391	259175	6515123.0	1340	1082	1527.9	79	165	14	13	16966	5	0	0	1	30 + 11 part	62996.0	4634	1012	0.0	4108.56	127.39	4391	192330	1135	-	961.2	95	-	k__Bacteria (UID203)	5449	104	58	90	13
ERR3452506	24.fa_sub	78	78	0	0	0	0	111889	111889	0	0	0	0	78	3732	111889	6515123.0	1329	1081	1630.9	30	68	2	2	2345	4	0	0	0	49 + 6 part	80734.0	0.66	1003	0.0	4720.78	551.51	1995	28830	-	-	304.2	-	-	k__Bacteria (UID203)	5449	104	58	102	2
ERR3452506	Maxbin2.002.fasta	599	599	105	13	1	0	2023805	2023805	766526	191833	27433	0	599	27433	2023805	6515123.0	3997	1829	5219-07-01	161	479	43	37	165820	18	0	0	5	137 + 74 part	668954.0	32.16	1023	0.0	3451.61	117.33	18404	1342359	2102	-	2655.0	266	-	o__Lactobacillales (UID355)	490	334	183	91	234
ERR3452507	11.fa_sub	305	305	293	220	109	40	7875509	7875509	7827706	7287740	5477531	3035483	305	126256	7875509	4081716.0	39364	11718	47397.9	61	202	35	15	411352	11	0	0	6	267 + 35 part	7524876.0	7053	1282	0.0	2288.88	134.86	21218	349996	-	-	424.6	-	-	k__Bacteria (UID203)	5449	104	58	32	40
ERR3452507	25.fa	7	7	0	0	0	0	8121	8121	0	0	0	0	7	1392	8121	4081716.0	1090	1016	1179.1	4	7	-	-	-	-	-	-	-	7 + 0 part	8121.0	-	-	0.0	-	-	-	-	-	-	-	-	-	root (UID1)	5656	56	24	56	0
ERR3452507	51.fa	5	5	0	0	0	0	7127	7127	0	0	0	0	5	1792	7127	4081716.0	1787	1056	1490.8	2	5	2	2	2295	0	0	0	0	1 + 0 part	1253.0	156	1000	0.0	1441.41	0.00	1787	5342	1150	-	992.5	3	-	k__Bacteria (UID203)	5449	104	58	95	8
ERR3452507	63.fa_sub	283	283	0	0	0	0	386937	386937	0	0	0	0	283	3533	386937	4081716.0	1335	1042	1469.5	114	246	16	15	19080	1	0	0	2	38 + 14 part	59255.0	8150	1001	0.0	1557.71	57.57	3533	323102	1222	-	1206.4	119	-	o__Lactobacillales (UID355)	490	334	183	234	97
ERR3452507	9.fa_sub	11	11	0	0	0	0	15536	15536	0	0	0	0	11	2738	15536	4081716.0	1337	1187	1547.7	5	10	0	0	0	0	0	0	0	10 + 0 part	14308.0	30	1000	0.0	814.33	0.00	1228	1228	-	-	97.1	-	-	k__Bacteria (UID203)	5449	104	58	94	10
ERR3452507	Maxbin2.001.fasta	467	467	317	207	55	6	5629478	5629478	5160363	4362461	2040125	390940	467	75855	5629478	4081716.0	17973	5537	22874.6	93	300	5	2	71763	3	0	0	0	463 + 4 part	5575410.0	1328	1008	0.0	1973.55	96.18	16323	54065	-	-	119.8	-	-	k__Archaea (UID2)	207	149	107	75	48
ERR3452507	Maxbin2.002.fasta_sub	207	207	26	1	0	0	658659	658659	172764	12361	0	0	207	12361	658659	4081716.0	3488	1952	4015-03-01	66	169	3	3	6342	0	0	0	8	172 + 32 part	633088.0	989	1102	0.0	3630.13	195.78	3372	24517	-	-	43.2	-	-	k__Bacteria (UID203)	5449	104	58	102	2
ERR3452507	Maxbin2.003.fasta	268	268	148	112	42	13	3536243	3536243	3222127	2952390	1644020	764537	268	87267	3536243	4081716.0	24526	6256	29201.0	48	142	116	57	1486467	39	0	0	13	98 + 112 part	1604113.0	35683	1431	0.0	2112.90	105.32	47712	1919774	2662	-	9372-01-01	151	-	k__Bacteria (UID203)	5449	104	58	14	53
ERR3452507	Maxbin2.004.fasta	410	410	29	5	0	0	1185038	1185038	239585	92264	0	0	410	24870	1185038	4081716.0	2933	1691	4556-06-01	119	336	24	21	54562	2	0	0	3	295 + 54 part	951859.0	7265	1224	0.0	3046.40	168.93	18413	228499	-	-	986.5	-	-	o__Lactobacillales (UID355)	490	336	184	217	98
ERR3452508	120.fa_sub	24	24	21	10	4	0	319671	319671	307828	227456	122525	0	24	36818	319671	4561284.0	20706	6254	19949.4	6	18	-	-	-	-	-	-	-	24 + 0 part	319671.0	-	-	0.0	-	-	-	-	-	-	-	-	-	root (UID1)	5656	56	24	55	1
ERR3452508	139.fa_sub	1	1	0	0	0	0	2315	2315	0	0	0	0	1	2315	2315	4561284.0	2315	2315	2315.0	1	1	-	-	-	-	-	-	-	1 + 0 part	2315.0	-	-	0.0	-	-	-	-	-	-	-	-	-	k__Bacteria (UID203)	5449	104	58	102	2
ERR3452508	146.fa_sub	20	20	0	0	0	0	24920	24920	0	0	0	0	20	1496	24920	4561284.0	1283	1048	1262.2	10	18	-	-	-	-	-	-	-	20 + 0 part	24920.0	-	-	0.0	-	-	-	-	-	-	-	-	-	k__Bacteria (UID203)	5449	104	58	103	1
ERR3452508	43.fa	161	161	145	98	43	10	3194914	3194914	3130585	2787133	1871046	733443	161	118170	3194914	4561284.0	29326	8959	36665.5	33	108	141	66	1945689	62	0	0	12	19 + 103 part	968581.0	36825	1407	0.0	1933.42	103.84	60702	2215969	8663	-	12481.2	88	-	k__Bacteria (UID203)	5449	104	58	1	73
ERR3452508	53.fa_sub	10	10	0	0	0	0	11387	11387	0	0	0	0	10	1361	11387	4561284.0	1142	1036	1147.9	5	9	0	0	0	0	0	0	0	3 + 1 part	4055.0	151	1000	0.0	2244.75	72.41	1361	6905	757	-	635.3	6	-	k__Bacteria (UID203)	5449	104	58	100	4
ERR3452508	98.fa_sub	2	2	0	0	0	0	3113	3113	0	0	0	0	2	1936	3113	4561284.0	1936	1177	1649.0	1	2	0	0	0	0	0	0	0	1 + 0 part	1936.0	26	1000	0.0	6032.29	0.00	1177	1177	-	-	445.0	-	-	k__Bacteria (UID203)	5449	104	58	100	4
ERR3452508	9.fa_sub	74	74	0	0	0	0	94786	94786	0	0	0	0	74	1485	94786	4561284.0	1292	1104	1295.2	34	65	3	3	4046	0	0	0	1	16 + 2 part	21370.0	1569	1003	0.0	3212.69	77.98	1483	71809	1189	-	934.5	36	-	k__Bacteria (UID203)	5449	104	58	102	2
ERR3452508	bin.4.fa_sub	232	232	200	164	65	20	4874326	4874326	4761338	4496795	2884027	1320370	232	96240	4874326	4561284.0	30712	11484	36212.8	50	154	0	0	0	0	0	0	0	231 + 1 part	4874228.0	2	1000	0.0	0.00	0.00	98	98	-	-	0.0	-	-	k__Archaea (UID2)	207	149	107	73	45
ERR3452508	bin.5.fa_sub	43	43	40	33	19	8	1233244	1233244	1225692	1173302	955802	561974	43	126268	1233244	4561284.0	44666	14019	51391.8	10	28	-	-	-	-	-	-	-	43 + 0 part	1233244.0	-	-	0.0	-	-	-	-	-	-	-	-	-	k__Archaea (UID2)	207	149	107	129	8
ERR3452508	Maxbin2.001.fasta	329	329	242	191	78	29	6287704	6287704	6015224	5641367	3800641	2108551	329	174076	6287704	4561284.0	32202	9805	42624.3	55	193	0	0	0	0	0	0	0	328 + 1 part	6283920.0	83	1000	0.0	1691.33	0.00	3784	3784	-	-	2023-03-02	-	-	k__Archaea (UID2)	207	149	107	56	54
ERR3452508	Maxbin2.003.fasta_sub	221	221	43	12	5	0	955126	955126	468539	262331	181069	0	221	44454	955126	4561284.0	4973	2033	11059.4	45	168	6	6	14343	1	0	0	8	160 + 46 part	887780.0	1459	1044	0.0	3521.84	254.41	5255	65250	-	-	147.4	-	-	root (UID1)	5656	56	24	55	1
ERR3452508	Maxbin2.004.fasta_sub	513	513	127	18	1	0	1992808	1992808	996283	264542	32046	0	513	32046	1992808	4561284.0	4986	1910	6134-09-01	128	397	39	34	197661	16	0	0	10	145 + 56 part	712458.0	27835	1033	0.0	2405-12-01	84.86	29466	1270330	2200	-	3533-08-01	218	-	o__Lactobacillales (UID355)	490	334	183	83	232
ERR3452509	10.fa	800	800	124	21	2	0	2543604	2543604	1040570	329652	67343	0	800	41828	2543604	27952574.0	4032	1513	6022-06-01	176	595	193	151	616104	98	0	0	28	70 + 161 part	479296.0	7095	1147	0.0	2807-07-01	181.87	39988	2012955	2469	-	4078-07-01	269	-	f__Bacillaceae (UID830)	27	604	178	604	0
ERR3452509	12.fa_sub	851	851	118	21	2	0	2727938	2727938	951314	315848	54567	0	851	27442	2727938	27952574.0	3719	1631	5387.0	214	651	60	43	115575	17	0	0	55	506 + 240 part	2366547.0	1407	1244	0.0	3337.28	157.88	4997	349626	-	-	205.4	-	-	k__Bacteria (UID203)	5449	104	58	97	7
ERR3452509	14.fa	66	66	1	0	0	0	144190	144190	5091	0	0	0	66	5091	144190	27952574.0	2371	1422	2580-03-01	23	54	0	0	0	0	0	0	0	65 + 1 part	144049.0	1	1.0	0.0	0.0	0.0	141	141	-	-	0.1	-	-	root (UID1)	5656	56	24	56	0
ERR3452509	16.fa_sub	2395	2395	7	0	0	0	3533836	3533836	40139	0	0	0	2395	6475	3533836	27952574.0	1426	1078	1669.5	909	2055	16	15	23270	11	0	0	1	1921 + 67 part	2920840.0	2159	1008	0.0	2100.0	47.31	3271	602428	-	-	255.9	-	-	o__Lactobacillales (UID374)	471	350	191	350	0
ERR3452509	19.fa_sub	357	357	270	154	58	19	5491268	5491268	5169560	4336642	2869882	1532518	357	143347	5491268	27952574.0	25874	6182	40262.5	54	230	9	5	48244	3	0	0	25	242 + 112 part	5336361.0	548	1479	0.0	4219.18	316.36	9347	153940	-	-	85.2	-	-	k__Bacteria (UID203)	5449	104	58	104	0
ERR3452509	21.fa_sub	169	169	9	0	0	0	332861	332861	57051	0	0	0	169	8070	332861	27952574.0	2116	1139	2803-08-01	48	138	0	0	0	0	0	0	0	164 + 5 part	331045.0	0.01	995	0.0	6442.73	1266.52	797	1816	-	-	2023-07-02	-	-	root (UID1)	5656	56	24	56	0
ERR3452509	22.fa_sub	2229	2229	4	1	0	0	3057123	3057123	32005	11208	0	0	2229	11208	3057123	27952574.0	1322	1050	1551.4	885	1931	103	86	117149	20	0	0	39	1412 + 231 part	2210265.0	3234	1065	0.0	2322.91	123.93	3587	809330	-	-	324.2	-	-	k__Bacteria (UID203)	5449	104	58	104	0
ERR3452509	23.fa	140	140	1	0	0	0	228426	228426	6127	0	0	0	140	6127	228426	27952574.0	1550	1103	1993-07-01	49	119	0	0	0	0	0	0	0	139 + 1 part	228350.0	0.0	1.0	0.0	0.0	0.0	76	76	-	-	0.0	-	-	o__Sphingomonadales (UID3310)	26	569	293	569	0
ERR3452509	24.fa_sub	53	53	45	39	24	15	3294729	3294729	3263245	3218957	2964620	2651349	53	358063	3294729	27952574.0	231159	24876	192476.8	6	25	42	18	1982923	23	0	0	0	7 + 28 part	268375.0	6.76	1605	0.0	1217.85	40.25	356530	3023278	66909	4610	112361.0	12	63	k__Bacteria (UID203)	5449	104	58	104	0
ERR3452509	26.fa_sub	383	383	208	72	15	5	3126285	3126285	2512627	1562764	715380	331947	383	77192	3126285	27952574.0	9967	3811	19275.9	73	277	71	39	744651	42	0	0	38	166 + 173 part	1963640.0	3854	1278	0.0	1571.47	108.46	43678	1157070	-	-	5319-08-01	-	-	k__Bacteria (UID203)	5449	103	57	103	0
ERR3452509	2.fa_sub	479	479	43	6	0	0	1252310	1252310	320441	72238	0	0	479	15561	1252310	27952574.0	3041	1329	4007-01-01	124	374	37	34	122348	11	0	0	6	71 + 29 part	306235.0	3281	1035	0.0	1963.29	46.74	8585	939140	1863	-	2223-03-01	194	-	o__Lactobacillales (UID374)	471	350	191	350	0
ERR3452509	31.fa	274	274	136	56	8	0	1876330	1876330	1467050	886170	227744	0	274	35754	1876330	27952574.0	9422	3264	11653.8	62	192	42	34	392189	21	0	0	2	19 + 66 part	258029.0	5.21	2023-01-01	0.0	1203.43	53.91	30715	1598929	7498	-	8583-02-01	78	-	o__Lactobacillales (UID544)	293	475	267	475	0
ERR3452509	32.fa	567	567	32	3	0	0	1323678	1323678	225178	37729	0	0	567	15412	1323678	27952574.0	2647	1284	3366-06-01	158	453	48	44	134333	21	0	0	4	32 + 34 part	125761.0	4107	1025	0.0	1163.41	67.0	15384	1171639	2106	-	2643-01-01	192	-	g__Lactobacillus (UID377)	91	430	154	349	77
ERR3452509	6.fa	173	173	0	0	0	0	223405	223405	0	0	0	0	173	2444	223405	27952574.0	1268	1052	1339.6	74	152	0	0	0	0	0	0	0	172 + 1 part	223316.0	0.0	1.0	0.0	0.0	0.0	89	89	-	-	0.0	-	-	root (UID1)	5656	56	24	56	0
ERR3452509	7.fa	242	242	136	82	28	10	2899412	2899412	2608939	2226115	1372473	762631	242	108250	2899412	27952574.0	22989	4986	34520.2	32	137	74	56	1486124	35	0	0	7	39 + 74 part	472691.0	6081	1436	0.0	2628-01-01	98.81	79640	2414827	15353	-	22141.9	48	-	o__Lactobacillales (UID355)	490	336	184	250	59
ERR3452509	8.fa	870	870	37	3	0	0	1974713	1974713	259630	32256	0	0	870	11490	1974713	27952574.0	2563	1282	3112-02-01	256	697	96	89	228881	42	0	0	5	24 + 54 part	134155.0	6533	1026	0.0	1531.04	93.53	11490	1816604	2153	785	2593-04-01	292	840	f__Bacillaceae (UID829)	128	561	183	561	0
ERR3452509	9.fa	15	15	0	0	0	0	18886	18886	0	0	0	0	15	1865	18886	27952574.0	1279	1022	1296.8	7	14	0	0	0	0	0	0	0	14 + 1 part	18666.0	1	1.0	0.0	9090.91	0.0	220	220	-	-	2023-06-02	-	-	k__Bacteria (UID203)	5449	104	58	104	0
ERR3452509	bin.14.fa_sub	500	500	165	52	4	0	2584760	2584760	1626598	826035	125312	0	500	43351	2584760	27952574.0	6763	2333	9324-07-01	108	366	37	30	290662	18	0	0	10	177 + 90 part	923755.0	5923	1003	0.0	958.6	35.93	43351	1656053	3902	-	6234-02-01	152	-	o__Lactobacillales (UID375)	177	350	163	350	0
ERR3452509	bin.16.fa_sub	9	9	7	7	3	0	167615	167615	161279	161279	87128	0	9	30872	167615	27952574.0	27485	13944	23664.7	3	7	15	6	132508	1	0	0	1	0 + 4 part	22005.0	424	1.25	0.0	874.68	56.56	21369	144967	13499	-	11501.6	5	-	root (UID1)	5656	56	24	56	0
ERR3452509	bin.5.fa_sub	539	539	85	16	1	0	1911527	1911527	696910	240664	25006	0	539	25006	1911527	27952574.0	3770	1982	5594-06-01	146	430	0	0	0	0	0	0	1	527 + 9 part	1903493.0	28	1027	0.0	2613.26	65.66	1757	7615	-	-	2023-04-05	-	-	g__Lactobacillus (UID436)	31	586	184	586	0
ERR3452509	bin.6.fa_sub	4	4	2	2	2	0	67435	67435	59941	59941	59941	0	4	31119	67435	27952574.0	28822	4666	27120.5	2	3	2	1	31119	1	0	0	0	0 + 0 part	0.0	239	1001	0.0	585.92	38.86	28682	66903	19542	4513	19719.0	2	4	k__Bacteria (UID203)	5449	104	58	100	4
ERR3452509	bin.9.fa_sub	359	359	20	4	0	0	989839	989839	149114	44297	0	0	359	11452	989839	27952574.0	2825	1737	3570-02-01	115	297	25	23	66298	13	0	0	10	153 + 72 part	551140.0	1569	1028	0.0	2063.87	104.1	11311	432295	-	-	1299.3	-	-	root (UID1)	5656	56	24	50	3
ERR3452509	Maxbin2.001.fasta	3	3	3	3	2	2	347251	347251	347251	347251	332219	332219	3	184596	347251	27952574.0	184596	147623	161537.9	1	2	0	0	0	1	0	0	0	0 + 0 part	0.0	1241	1.0	0.0	1067.07	2023-07-23	184239	346744	184239	147473	161031.2	1	2	c__Alphaproteobacteria (UID3305)	564	337	221	324	13
ERR3452509	Maxbin2.007.fasta	37	37	26	21	13	9	971479	971479	946626	902898	765663	654251	37	122091	971479	27952574.0	54985	14693	61111.9	6	19	40	15	700993	11	0	0	1	3 + 17 part	77000.0	2592	1378	0.0	783.12	48.57	63811	891565	25391	1858	30399.6	11	56	o__Lactobacillales (UID355)	490	334	183	334	0
ERR3452509	Maxbin2.009.fasta	85	85	25	20	4	1	571388	571388	448859	412221	155247	61486	85	61486	571388	27952574.0	18482	1944	20370.6	11	51	17	9	133921	3	0	0	7	36 + 30 part	277969.0	997	1278	0.0	1399.17	40.99	36529	292745	672	-	7209.0	52	-	o__Lactobacillales (UID355)	490	334	183	334	0
ERR3452509	Maxbin2.011.fasta_sub	41	41	30	19	13	6	840023	840023	805025	729016	644449	356118	41	68971	840023	27952574.0	44863	7655	42247.3	8	23	31	18	558395	5	0	0	1	1 + 21 part	93403.0	1995	1414	0.0	677.64	37.02	61081	742877	20837	-	24420.8	12	-	root (UID1)	5656	56	24	52	4
ERR3452509	Maxbin2.012.fasta_sub	295	295	41	34	21	11	2226201	2226201	1581970	1544522	1348846	1027906	295	147184	2226201	27952574.0	36113	2219	55439.5	14	174	64	39	1260401	18	0	0	8	82 + 60 part	474227.0	5774	1.19	0.0	1020.86	68.94	85956	1742164	14565	-	25142.3	31	-	g__Lactobacillus (UID377)	91	430	154	331	55
ERR3452509	Maxbin2.015.fasta_sub	8	8	8	6	3	0	184812	184812	184812	167226	127872	0	8	45778	184812	27952574.0	38191	10743	33367.6	3	6	7	3	127872	2	0	0	0	0 + 5 part	30942.0	412	1384	0.0	757.73	2023-07-30	17690	153088	12025	-	10866.1	6	-	root (UID1)	5656	56	24	52	0
ERR3452509	Maxbin2.017.fasta_sub	20	20	10	7	3	0	198790	198790	168877	147707	93660	0	20	41580	198790	27952574.0	15485	4375	20541.3	4	13	8	6	126437	3	0	0	3	4 + 8 part	32092.0	402	1516	0.0	769.14	36.97	15010	164990	10598	-	8614-04-01	8	-	root (UID1)	5656	56	24	56	0
ERR3452509	Maxbin2.025.fasta_sub	289	289	22	7	3	0	880200	880200	246940	152009	100692	0	289	41601	880200	27952574.0	3135	1668	7344-02-01	73	234	3	3	6660	1	0	0	2	250 + 24 part	822449.0	218	1078	0.0	3887.44	220.68	6301	56644	-	-	179.5	-	-	k__Bacteria (UID203)	5449	104	58	104	0
ERR3452509	Maxbin2.028.fasta_sub	101	101	8	3	0	0	265181	265181	73045	41266	0	0	101	15388	265181	27952574.0	2308	1614	4555-03-01	29	84	6	5	22409	1	0	0	4	64 + 24 part	210716.0	366	1024	0.0	3869.25	625.05	7254	52956	-	-	626.2	-	-	k__Bacteria (UID203)	5449	104	58	104	0
ERR3452509	Maxbin2.029.fasta_sub	77	77	2	1	0	0	164476	164476	16549	11244	0	0	77	11244	164476	27952574.0	1979	1599	2819-02-01	29	67	6	5	9382	2	0	0	0	38 + 12 part	110473.0	189	1007	0.0	1830.73	71.15	2782	52001	-	-	512.8	-	-	k__Bacteria (UID203)	5449	104	58	104	0
ERR3452509	Maxbin2.030.fasta_sub	35	35	0	0	0	0	127846	127846	0	0	0	0	35	4273	127846	27952574.0	3876	3047	3725-04-01	16	31	11	8	27874	5	0	0	0	3 + 11 part	35626.0	448	1369	0.0	5578-06-01	646.04	4012	89933	2307	-	2095-02-01	19	-	k__Bacteria (UID203)	5449	104	58	104	0
ERR3452510	13.fa_sub	1654	1654	21	4	0	0	2782629	2782629	171267	63918	0	0	1654	21648	2782629	4081716.0	1634	1101	2392-07-01	546	1389	28	21	46350	5	0	0	30	1426 + 137 part	2569156.0	5828	1399	0.0	4194-10-01	172.31	3684	204287	-	-	113.6	-	-	k__Bacteria (UID203)	5449	104	58	73	26
ERR3452510	20.fa_sub	46	46	0	0	0	0	63672	63672	0	0	0	0	46	2812	63672	4081716.0	1381	1072	1478.6	19	40	-	-	-	-	-	-	-	46 + 0 part	63672.0	-	-	0.0	-	-	-	-	-	-	-	-	-	root (UID1)	5656	56	24	56	0
ERR3452510	21.fa	303	303	228	133	47	15	4326088	4326088	4043857	3374514	2079837	1024435	303	127197	4326088	4081716.0	23397	5816	32318.8	51	201	129	77	2181745	64	0	0	30	45 + 183 part	1589570.0	42041	1684	0.0	1865.33	94.39	49374	2720489	5719	-	11609.0	138	-	k__Bacteria (UID203)	5449	104	58	1	56
ERR3452510	22.fa_sub	59	59	0	0	0	0	81197	81197	0	0	0	0	59	3374	81197	4081716.0	1277	1057	1521.6	24	52	1	1	2911	0	0	0	1	53 + 5 part	76215.0	124	1047	0.0	2797.49	121.63	1398	4933	-	-	59.3	-	-	root (UID1)	5656	56	24	56	0
ERR3452510	24.fa_sub	153	153	0	0	0	0	191736	191736	0	0	0	0	153	4565	191736	4081716.0	1218	1046	1343.6	66	135	2	2	2889	0	0	0	0	147 + 2 part	185013.0	131	1313	0.0	1175.56	46.40	1887	6465	-	-	48.0	-	-	k__Bacteria (UID203)	5449	104	58	96	8
ERR3452510	38.fa_sub	33	33	18	2	0	0	194469	194469	142423	23923	0	0	33	13654	194469	4081716.0	6553	3558	7301-02-01	11	26	0	0	0	0	0	0	0	32 + 1 part	194351.0	3	1000	0.0	0.00	0.00	118	118	-	-	0.1	-	-	root (UID1)	5656	56	24	56	0
ERR3452510	50.fa_sub	128	128	92	58	31	14	2422321	2422321	2314910	2056093	1644895	1035784	128	124344	2422321	4081716.0	39278	8353	47399.5	18	72	113	62	1651283	36	0	0	11	5 + 72 part	470044.0	35186	1533	0.0	1822.21	68.62	69472	1939570	12392	-	20619.4	41	-	o__Lactobacillales (UID355)	490	334	183	44	176
ERR3452510	bin.6.fa_sub	1751	1751	711	208	4	1	9685458	9685458	6469504	2944985	132367	50779	1751	50779	9685458	4081716.0	6966	2767	8545-01-01	436	1302	0	0	0	0	0	0	0	1743 + 8 part	9684215.0	44	1000	0.0	1045.86	0.00	458	1243	-	-	0.0	-	-	k__Archaea (UID2)	207	149	107	30	56
ERR3452510	Maxbin2.002.fasta	39	39	31	23	14	3	780434	780434	757239	699896	568612	165421	39	60445	780434	4081716.0	36480	9553	34748.2	9	24	47	24	619920	14	0	0	2	2 + 21 part	186680.0	14399	1199	0.0	2362.83	105.59	34068	590012	9272	-	10671.2	25	-	o__Lactobacillales (UID355)	490	334	183	182	150
ERR3452510	Maxbin2.005.fasta_sub	62	62	1	0	0	0	126142	126142	5400	0	0	0	62	5400	126142	4081716.0	1945	1562	2291-02-01	25	54	1	1	2018	0	0	0	1	52 + 3 part	109087.0	323	1314	0.0	4192.63	254.10	2539	16529	-	-	245.3	-	-	k__Bacteria (UID203)	5449	104	58	99	5
ERR3452510	Maxbin2.007.fasta_sub	86	86	23	8	0	0	384690	384690	225480	115488	0	0	86	21361	384690	4081716.0	6977	1896	7858-08-01	18	64	0	0	0	0	0	0	0	85 + 1 part	384581.0	3	1000	0.0	3669.72	0.00	109	109	-	-	0.0	-	-	k__Archaea (UID2)	207	149	107	135	10
ERR3452511	16.fa_sub	94	94	0	0	0	0	122393	122393	0	0	0	0	94	2679	122393	4103677.0	1232	1036	1387.9	39	82	3	3	3338	0	0	0	1	81 + 1 part	105626.0	0.74	1.36	0.0	6607.26	903.19	2282	16497	-	-	185.3	-	-	k__Bacteria (UID203)	5449	104	58	99	5
ERR3452511	18.fa_sub	97	97	0	0	0	0	136424	136424	0	0	0	0	97	4779	136424	4103677.0	1322	1084	1608.9	39	85	5	4	5044	2	0	0	2	50 + 2 part	64743.0	1929	1251	0.0	3998.38	235.54	4408	69203	233	-	910.6	48	-	k__Bacteria (UID203)	5449	104	58	102	2
ERR3452511	2.fa	174	174	128	89	46	17	3354553	3354553	3222674	2935868	2234227	1208223	174	91499	3354553	4103677.0	36552	8297	42157.9	29	98	0	0	0	0	0	0	0	172 + 2 part	3353161.0	0.26	1001	0.0	58333.33	5172.41	1316	1392	-	-	0.5	-	-	o__Lactobacillales (UID355)	490	334	183	2	191
ERR3452511	5.fa_sub	384	384	2	1	1	0	592323	592323	32939	25499	25499	0	384	25499	592323	4103677.0	1475	1064	2747.0	134	327	2	2	3315	1	0	0	1	372 + 3 part	577448.0	472	1.26	0.0	2763.48	345.44	3098	14185	-	-	38.8	-	-	k__Bacteria (UID203)	5449	104	58	92	11
ERR3452511	8.fa_sub	3387	3387	2	0	0	0	5042229	5042229	10189	0	0	0	3387	5102	5042229	4103677.0	1463	1073	1661.2	1274	2900	0	0	0	0	0	0	0	3375 + 9 part	5036468.0	209	1011	0.0	1989.77	37.9	1466	5277	-	-	2023-01-01	-	-	k__Bacteria (UID203)	5449	104	58	29	45
ERR3452511	bin.8.fa_sub	7	7	6	4	2	1	136980	136980	134522	117617	85869	55859	7	55859	136980	4103677.0	30010	9835	34322.1	2	5	8	4	94677	1	0	0	1	1 + 5 part	43577.0	4349	1081	0.0	3004.73	155.71	14417	93120	7025	-	5926-06-01	8	-	root (UID1)	5656	56	24	56	0
ERR3452511	Maxbin2.002.fasta	136	136	58	43	19	5	1581059	1581059	1381811	1284206	881333	392578	136	94437	1581059	4103677.0	28156	4023	36820.2	16	68	49	29	880396	30	0	0	8	43 + 32 part	254125.0	32737	1497	0.0	2387.61	118.31	49375	1311854	17122	-	20095.6	26	-	k__Bacteria (UID203)	5449	104	58	22	40
ERR3452511	Maxbin2.003.fasta_sub	78	78	37	30	11	4	907669	907669	788508	742437	463646	228144	78	60562	907669	4103677.0	29778	3950	29127.9	11	44	21	15	394043	17	0	0	3	32 + 19 part	232059.0	20148	1326	0.0	2191-01-01	100.85	51225	670302	12598	-	19396.7	16	-	k__Bacteria (UID203)	5449	104	58	91	8
ERR3452511	Maxbin2.004.fasta_sub	15	15	10	9	0	0	165618	165618	152525	146578	0	0	15	19691	165618	4103677.0	16066	5947	14934.4	5	10	6	4	63815	4	0	0	2	2 + 9 part	34509.0	3763	1004	0.0	2659.95	137.62	19691	130792	8596	-	8934-04-01	7	-	root (UID1)	5656	56	24	56	0
ERR3452511	Maxbin2.005.fasta_sub	7	7	4	4	1	0	85150	85150	75331	75331	25421	0	7	25421	85150	4103677.0	18248	4914	17868.6	2	5	1	1	14522	0	0	0	0	3 + 1 part	33258.0	1.68	1.0	0.0	1040.17	38.88	18248	51434	12625	-	9325-06-01	3	-	root (UID1)	5656	56	24	56	0
ERR3452511	Maxbin2.007.fasta_sub	300	300	113	28	7	0	1679172	1679172	1127268	531421	210310	0	300	37535	1679172	4103677.0	7373	2659	10648.4	65	217	57	32	368404	14	0	0	15	194 + 69 part	1192670.0	12959	1294	0.0	2845.31	177.81	18931	480299	-	-	2206.0	-	-	k__Bacteria (UID203)	5449	104	58	100	4
ERR3452511	Maxbin2.008.fasta_sub	130	130	25	9	1	0	543886	543886	253577	140734	25565	0	130	25565	543886	4103677.0	4408	2139	7638-08-01	29	101	4	4	33946	1	0	0	0	109 + 4 part	458620.0	2254	1167	0.0	2805.89	126.79	15793	84394	-	-	1043.4	-	-	root (UID1)	5656	56	24	56	0
ERR3452511	Maxbin2.009.fasta_sub	62	62	8	3	1	0	236821	236821	77868	47973	25620	0	62	25620	236821	4103677.0	4001	1972	6784-05-01	17	49	1	1	4616	2	0	0	0	57 + 2 part	219223.0	605	1002	0.0	3342.49	262.96	4148	17113	-	-	248.0	-	-	k__Bacteria (UID203)	5449	104	58	102	2
ERR3452512	10.fa_sub	518	518	260	95	24	5	4115411	4115411	3191729	2041550	1032645	365748	518	100076	4115411	2126674.0	9942	3805	19447.9	97	379	77	45	1030676	43	0	0	28	369 + 102 part	2804174.0	43954	1455	0.0	1961.85	108.86	43964	1301728	-	-	4871-09-01	-	-	g__Lactobacillus (UID377)	91	430	154	430	0
ERR3452512	13.fa_sub	1257	1257	12	3	0	0	1952951	1952951	93403	41896	0	0	1257	20425	1952951	2126674.0	1469	1067	2118-05-01	433	1068	19	16	27402	4	0	0	7	1136 + 51 part	1827183.0	5905	1144	0.0	3473.30	172.78	3520	118072	-	-	85.6	-	-	o__Lactobacillales (UID463)	75	376	160	376	0
ERR3452512	14.fa_sub	1085	1085	5	0	0	0	1842459	1842459	31531	0	0	0	1085	8116	1842459	2126674.0	1726	1110	2019-09-01	370	911	0	0	0	0	0	0	1	1080 + 4 part	1839928.0	244	1411	0.0	21325.05	3022.77	1146	2415	-	-	0.9	-	-	o__Lactobacillales (UID355)	490	336	184	336	0
ERR3452512	17.fa_sub	7	7	0	0	0	0	8453	8453	0	0	0	0	7	1483	8453	2126674.0	1171	1006	1224.9	4	7	0	0	0	0	0	0	0	1 + 1 part	1607.0	266	1207	0.0	3467.95	43.90	1473	6834	1171	-	989.5	4	-	k__Bacteria (UID203)	5449	104	58	102	2
ERR3452512	2.fa_sub	1201	1201	2	0	0	0	1887698	1887698	11099	0	0	0	1201	5900	1887698	2126674.0	1521	1097	1824.9	432	1021	0	0	0	0	0	0	1	1184 + 14 part	1880622.0	314	1019	0.0	2245.35	163.57	1477	6725	-	-	2023-01-03	-	-	o__Lactobacillales (UID463)	75	376	160	376	0
ERR3452512	bin.1.fa_sub	26	26	20	11	2	0	277095	277095	254810	202708	65976	0	26	40402	277095	2126674.0	16487	5078	17663.2	6	19	14	11	139872	4	0	0	0	0 + 12 part	25505.0	9072	1307	0.0	1609.95	88.00	25435	250007	10499	417	11520.3	9	39	k__Bacteria (UID203)	5449	104	58	94	7
ERR3452512	bin.4.fa	464	464	22	1	0	0	1218683	1218683	137111	11173	0	0	464	11173	1218683	2126674.0	2696	1718	3137-02-01	159	388	-	-	-	-	-	-	-	464 + 0 part	1218683.0	-	-	0.0	-	-	-	-	-	-	-	-	-	o__Lactobacillales (UID463)	75	376	160	376	0
ERR3452512	Maxbin2.001.fasta	143	143	97	68	43	17	2798605	2798605	2682985	2447159	2022833	1128211	143	121111	2798605	2126674.0	39276	9451	43153.4	24	76	0	0	0	0	0	0	0	141 + 2 part	2797213.0	251	1001	0.0	29022.99	2586.21	1316	1392	-	-	0.6	-	-	o__Lactobacillales (UID355)	490	334	183	334	0
ERR3452512	Maxbin2.003.fasta_sub	204	204	56	44	17	6	1693907	1693907	1328799	1232726	776510	442318	204	101466	1693907	2126674.0	21465	2482	32290.2	21	113	57	33	906114	24	0	0	4	88 + 51 part	434321.0	40481	1493	0.0	1903.28	94.10	43566	1253943	10536	-	13465.6	42	-	g__Lactobacillus (UID377)	91	430	154	430	0
ERR3452512	Maxbin2.004.fasta_sub	73	73	31	21	5	0	574542	574542	435581	362904	168510	0	73	47451	574542	2126674.0	10700	3295	16601.5	14	52	0	0	0	1	0	0	0	71 + 1 part	542811.0	1481	1000	0.0	1118.80	79.69	31297	31373	-	-	1704.9	-	-	g__Lactobacillus (UID377)	91	430	154	430	0
ERR3452513	0.fa_sub	1218	1218	11	2	0	0	1821052	1821052	83362	28197	0	0	1218	17782	1821052	4081716.0	1397	1052	1999-02-01	429	1041	18	15	26005	6	0	0	18	1054 + 86 part	1668368.0	4508	1167	0.0	3136.26	208.81	5024	146544	-	-	121.1	-	-	o__Lactobacillales (UID463)	75	376	160	271	94
ERR3452513	1.fa_sub	242	242	160	89	23	1	2549692	2549692	2294944	1802367	804643	51329	242	51329	2549692	4081716.0	16321	5045	19599.1	47	160	82	47	960705	38	0	0	13	96 + 97 part	1138393.0	23661	1527	0.0	2082.72	104.35	35691	1402013	2700	-	7984-08-01	125	-	k__Bacteria (UID203)	5449	104	58	17	61
ERR3452513	6.fa	147	147	108	70	38	15	3007583	3007583	2889977	2613177	2089590	1246919	147	129128	3007583	4081716.0	40110	8278	52498.3	21	81	158	77	2384398	45	0	0	14	7 + 89 part	671428.0	42251	1534	0.0	2051-04-01	80.57	69472	2322214	12311	-	20322.2	56	-	o__Lactobacillales (UID355)	490	334	183	2	180
ERR3452513	9.fa_sub	1624	1624	4	0	0	0	2382397	2382397	25468	0	0	0	1624	8821	2382397	4081716.0	1391	1064	1685.8	606	1393	0	0	0	1	0	0	1	1601 + 16 part	2369130.0	334	998	0.0	2464.91	242.31	1963	11968	-	-	2023-03-05	-	-	o__Lactobacillales (UID463)	75	376	160	136	159
ERR3452513	Maxbin2.002.fasta_sub	234	234	77	44	22	7	1969776	1969776	1632254	1407323	1020912	528207	234	111818	1969776	4081716.0	25812	2339	35008.8	21	126	61	30	996777	37	0	0	9	140 + 63 part	812315.0	22881	1267	0.0	1729.77	89.79	61414	1151599	5323	-	12489.8	64	-	o__Lactobacillales (UID374)	471	350	191	118	190
ERR3452513	Maxbin2.005.fasta_sub	1040	1040	72	4	0	0	2974955	2974955	497087	62140	0	0	1040	19586	2974955	4081716.0	3106	1685	3730-01-01	320	853	9	9	29174	4	0	0	6	958 + 65 part	2869296.0	2716	1144	0.0	2490.94	126.25	4657	102973	-	-	88.5	-	-	o__Lactobacillales (UID463)	75	376	160	105	228
ERR3452514	0.fa_sub	82	82	3	0	0	0	128878	128878	21787	0	0	0	82	8035	128878	6693576.0	1354	1073	2493-03-01	27	70	1	1	1040	1	0	0	4	64 + 13 part	117063.0	179	1164	0.0	6500.32	551.49	1256	11061	-	-	70.1	-	-	k__Bacteria (UID203)	5449	104	58	96	8
ERR3452514	11.fa_sub	1372	1372	4	2	0	0	2182776	2182776	36607	21910	0	0	1372	11256	2182776	6693576.0	1534	1082	1945-09-01	481	1162	27	22	35613	11	0	0	37	1072 + 155 part	1902914.0	3785	1296	0.0	3812.39	210.74	3640	263352	-	-	168.3	-	-	o__Lactobacillales (UID374)	471	350	191	238	95
ERR3452514	13.fa_sub	395	395	3	0	0	0	801358	801358	19304	0	0	0	395	7636	801358	6693576.0	2216	1239	2456-03-01	128	325	6	6	10591	2	0	0	4	306 + 35 part	709154.0	1445	1116	0.0	3612.37	119.89	2470	89249	-	-	140.5	-	-	k__Bacteria (UID203)	5449	104	58	92	12
ERR3452514	14.fa_sub	96	96	1	0	0	0	162777	162777	5525	0	0	0	96	5525	162777	6693576.0	1485	1172	2125-08-01	32	82	0	0	0	0	0	0	1	85 + 7 part	155441.0	0.09	1183	0.0	2405.26	307.65	2262	7151	-	-	59.1	-	-	k__Bacteria (UID203)	5449	104	58	97	7
ERR3452514	1.fa_sub	147	147	91	60	32	13	2483474	2483474	2342886	2105485	1628354	939753	147	129784	2483474	6693576.0	37815	7677	44975.2	20	75	111	53	1588870	35	0	0	7	22 + 70 part	610221.0	21.96	1483	0.0	2039.99	105.76	69472	1859863	10661	-	16818.4	53	-	o__Lactobacillales (UID355)	490	334	183	334	0
ERR3452514	3.fa_sub	349	349	237	142	45	10	4416480	4416480	4031522	3339855	1851747	684634	349	84963	4416480	6693576.0	20429	5813	26939.1	61	228	148	84	2046696	67	0	0	24	105 + 160 part	1782859.0	24841	1643	0.0	1974-12-01	98.82	61750	2618990	4358	-	10475.4	156	-	k__Bacteria (UID203)	5449	104	58	4	48
ERR3452514	4.fa_sub	1279	1279	1	0	0	0	1612543	1612543	7655	0	0	0	1279	7655	1612543	6693576.0	1218	1038	1358.3	546	1121	16	16	19806	7	0	0	2	986 + 28 part	1283982.0	5023	1001	0.0	2320.38	89.0	2309	319086	-	-	228.9	-	-	o__Lactobacillales (UID374)	471	350	191	195	115
ERR3452514	Maxbin2.002.fasta	42	42	31	27	13	4	879257	879257	854145	822323	596659	283330	42	92550	879257	6693576.0	35429	12718	41426.0	8	25	54	25	662675	15	0	0	5	0 + 27 part	168027.0	9108	1463	0.0	2478.92	95.47	46623	709100	12776	-	15831.4	19	-	o__Lactobacillales (UID355)	490	334	183	173	126
ERR3452514	Maxbin2.006.fasta_sub	520	520	98	25	0	0	1955229	1955229	886352	306687	0	0	520	21507	1955229	6693576.0	4055	1882	5972-03-01	120	405	11	8	52836	4	0	0	8	464 + 47 part	1843638.0	1684	2023-07-01	0.0	3083-01-01	162.93	8708	109860	-	-	242.0	-	-	o__Lactobacillales (UID374)	471	350	191	144	172
ERR3452514	Maxbin2.008.fasta	1361	1361	184	25	2	0	4333080	4333080	1346565	369445	62206	0	1361	33948	4333080	6693576.0	3587	1748	4884-04-01	375	1094	32	29	90879	25	0	0	23	964 + 149 part	3586705.0	10551	1187	0.0	3263.67	135.81	6575	727493	-	-	420.1	-	-	o__Lactobacillales (UID463)	75	376	160	376	0
ERR3452515	16.fa_sub	160	160	92	29	5	1	1214488	1214488	1014190	530187	179206	55189	160	55189	1214488	4081716.0	8993	3324	14076.1	38	110	22	13	194714	11	0	0	18	84 + 64 part	878445.0	6767	1273	0.0	2411.69	135.43	24651	333003	-	-	2621-03-01	-	-	root (UID1)	5656	56	24	56	0
ERR3452515	19.fa_sub	3304	3304	1	0	0	0	5497697	5497697	5258	0	0	0	3304	5258	5497697	4081716.0	1720	1124	1885.0	1189	2786	0	0	0	0	0	0	2	3283 + 20 part	5491010.0	262	998	0.0	4217.24	124.49	1152	6426	-	-	0.7	-	-	k__Archaea (UID2)	207	149	107	64	57
ERR3452515	1.fa_sub	2096	2096	1	0	0	0	2787698	2787698	7994	0	0	0	2096	7994	2787698	4081716.0	1278	1048	1472.3	858	1824	4	4	5154	0	0	0	1	2012 + 47 part	2730524.0	1357	1134	0.0	3928.71	311.44	1748	53300	-	-	2023-05-19	-	-	o__Lactobacillales (UID463)	75	376	160	151	137
ERR3452515	22.fa	186	186	135	89	43	14	3210968	3210968	3057946	2712656	1989969	1012270	186	91499	3210968	4081716.0	31759	7762	39045.7	30	110	176	90	2307702	49	0	0	18	8 + 106 part	719249.0	41512	1661	0.0	2043.77	89.09	69472	2476059	9476	-	15929.2	79	-	o__Lactobacillales (UID355)	490	334	183	2	194
ERR3452515	24.fa	4	4	0	0	0	0	5491	5491	0	0	0	0	4	1685	5491	4081716.0	1397	1056	1409.0	2	4	-	-	-	-	-	-	-	4 + 0 part	5491.0	-	-	0.0	-	-	-	-	-	-	-	-	-	k__Archaea (UID2)	207	149	107	148	1
ERR3452515	bin.5.fa_sub	307	307	22	1	0	0	823092	823092	148365	11691	0	0	307	11691	823092	4081716.0	2685	1720	3409-06-01	100	256	0	0	0	0	0	0	0	305 + 2 part	822947.0	5	1000	0.0	0.00	0.00	78	145	-	-	0.0	-	-	o__Lactobacillales (UID374)	471	350	191	257	88
ERR3452515	Maxbin2.002.fasta	305	305	132	87	32	9	2901059	2901059	2507276	2205435	1272989	574303	305	110867	2901059	4081716.0	21146	2859	27960.8	40	162	108	64	1529561	54	0	0	10	136 + 93 part	852248.0	34355	1516	0.0	1839.84	93.66	43964	2036052	9602	-	12096.8	79	-	k__Bacteria (UID203)	5449	104	58	3	62
ERR3452515	Maxbin2.003.fasta_sub	691	691	71	31	4	0	2042008	2042008	737548	472244	138344	0	691	46605	2042008	4081716.0	2777	1623	6916-08-01	159	560	25	19	149573	12	0	0	8	577 + 81 part	1711688.0	8538	1218	0.0	3236.91	152.70	18412	324816	-	-	1183.1	-	-	o__Lactobacillales (UID463)	75	376	160	214	129
ERR3452515	Maxbin2.005.fasta_sub	379	379	46	2	0	0	1442144	1442144	288982	26103	0	0	379	15273	1442144	4081716.0	3842	2754	4252-05-01	149	317	9	6	24793	0	0	0	4	307 + 46 part	1304829.0	3413	1165	0.0	2737.46	148.43	7065	134066	-	-	287.8	-	-	k__Archaea (UID2)	207	149	107	121	24
ERR3452520	Maxbin2.002.fasta_sub	41	41	4	0	0	0	106533	106533	23956	0	0	0	41	7777	106533	3932045.0	2608	1643	3340-05-01	13	35	-	-	-	-	-	-	-	41 + 0 part	106533.0	-	-	0.0	-	-	-	-	-	-	-	-	-	root (UID1)	5656	56	24	55	0
ERR3452520	Maxbin2.003.fasta_sub	107	107	21	5	1	0	420742	420742	189003	82251	38817	0	107	38817	420742	3932045.0	4589	1888	8129-02-01	26	83	3	3	5608	0	0	0	2	86 + 19 part	410490.0	471	1130	0.0	5579-06-01	206.63	1627	10163	-	-	2023-06-21	-	-	k__Bacteria (UID203)	5449	104	58	103	1
ERR3452521	Maxbin2.002.fasta_sub	191	191	77	37	17	3	1664382	1664382	1365128	1065452	764277	295101	191	167116	1664382	4081716.0	21175	3145	36537.5	20	114	0	0	0	0	0	0	5	179 + 12 part	1655534.0	297	1638	0.0	3661.84	124.32	1578	8848	-	-	2023-06-05	-	-	root (UID1)	5656	56	24	55	1
ERR3452521	Maxbin2.003.fasta_sub	102	102	46	35	15	10	1331065	1331065	1171249	1093233	780420	597574	102	85840	1331065	4081716.0	42713	4181	37730.1	12	53	6	5	34193	3	0	0	6	73 + 25 part	1260333.0	2067	1208	0.0	3690.47	172.18	9577	69693	-	-	233.3	-	-	root (UID1)	5656	56	24	56	0
ERR3452522	12.fa	341	341	222	73	18	10	5849402	5849402	5408297	4379129	3586777	3342614	341	717587	5849402	2022184.0	130515	5328	284672.4	7	195	0	0	0	0	0	0	1	339 + 2 part	5849122.0	23	1405	0.0	5357.14	0.00	99	280	-	-	0.0	-	-	k__Bacteria (UID203)	5449	104	58	103	1
ERR3452524	Maxbin2.003.fasta_sub	2076	2076	253	28	0	0	6531518	6531518	1739164	336623	0	0	2076	24713	6531518	4081716.0	3421	1821	4179-03-01	626	1679	3	2	3707	1	0	0	0	2048 + 27 part	6524008.0	204	1001	0.0	1063.98	28.37	1247	7049	-	-	0.6	-	-	root (UID1)	5656	56	24	55	1
[truncated: 8 more columns]
