# Supplementary material for: Strain dynamics of contaminating bacteria modulate the yield of ethanol biorefineries
Source: Nat Commun. 2024 Jun 22;15:5323. doi: 10.1038/s41467-024-49683-2 (PMC11193817; doi:10.1038/s41467-024-49683-2)
Supplement: Supplementary file 8 — Supplementary Data 5 [file 41467_2024_49683_MOESM8_ESM.xlsx]

## Sheet: Sheet1
Supplementary Data 5. Sequences used for microbial community profiling.
Sequence	Taxonomic classification (kingdom)	Length (bp)	% identity to SILVA database sequence	SINA alignment score (%)
ssu_1	Archaea	1479	96.2929	99
ssu_2	Archaea	144	68.7898	73
ssu_3	Bacteria	215	100	99
ssu_4	Bacteria	228	100	99
ssu_5	Bacteria	350	94.3953	95
ssu_6	Bacteria	532	92.963	97
ssu_7	Bacteria	1097	98.5169	99
ssu_8	Bacteria	195	100	99
ssu_9	Bacteria	534	97.3832	99
ssu_10	Bacteria	532	92.6692	97
ssu_11	Bacteria	384	100	99
ssu_12	Bacteria	650	92.8571	97
ssu_13	Bacteria	505	99.2079	99
ssu_14	Bacteria	367	97.6676	99
ssu_15	Bacteria	502	100	99
ssu_16	Bacteria	501	98.2143	99
ssu_17	Bacteria	492	99.187	98
ssu_18	Bacteria	483	91.3402	97
ssu_19	Bacteria	475	89.9371	95
ssu_20	Bacteria	356	99.7143	99
ssu_21	Bacteria	1498	99.2537	99
ssu_22	Bacteria	1573	99.7324	99
ssu_23	Bacteria	409	100	100
ssu_24	Bacteria	81	100	98
ssu_25	Bacteria	1382	100	99
ssu_26	Bacteria	1584	99.6142	99
ssu_27	Bacteria	391	99.4709	99
ssu_28	Bacteria	373	100	99
ssu_29	Bacteria	430	100	100
ssu_30	Bacteria	339	94.4282	99
ssu_31	Bacteria	69	100	97
ssu_32	Bacteria	422	100	100
ssu_33	Bacteria	203	96.7568	97
ssu_34	Bacteria	195	98.9011	99
ssu_35	Bacteria	370	100	99
ssu_36	Bacteria	370	100	99
ssu_37	Bacteria	366	100	100
ssu_38	Bacteria	206	98.5148	99
ssu_39	Bacteria	205	97.0297	99
ssu_40	Bacteria	326	100	100
ssu_41	Bacteria	228	100	99
ssu_42	Bacteria	305	100	100
ssu_43	Bacteria	232	100	100
ssu_44	Bacteria	70	98.3607	97
ssu_45	Bacteria	215	100	100
ssu_46	Bacteria	180	100	100
ssu_47	Bacteria	183	100	99
ssu_48	Bacteria	202	100	100
ssu_49	Bacteria	185	100	100
ssu_50	Bacteria	1182	98.3289	99
ssu_51	Bacteria	965	87.8981	96
ssu_52	Bacteria	133	100	100
ssu_53	Bacteria	988	89.0481	98
ssu_54	Bacteria	944	99.1463	99
ssu_55	Bacteria	259	97.2826	98
ssu_56	Bacteria	184	100	99
ssu_57	Bacteria	162	100	99
ssu_58	Bacteria	153	96.748	96
ssu_59	Bacteria	810	100	99
ssu_60	Bacteria	284	99.2701	99
ssu_61	Bacteria	729	99.7126	99
ssu_62	Bacteria	432	99.0338	99
ssu_63	Bacteria	786	100	99
ssu_64	Bacteria	739	97.9702	99
ssu_65	Bacteria	531	90.5588	97
ssu_66	Bacteria	727	99.8624	99
ssu_67	Bacteria	726	99.3122	99
ssu_68	Bacteria	376	100	99
ssu_69	Bacteria	380	100	99
ssu_70	Bacteria	387	98.5955	98
ssu_71	Bacteria	645	100	99
ssu_72	Bacteria	335	100	99
ssu_73	Bacteria	596	99.1611	99
ssu_74	Bacteria	235	97.6959	97
ssu_75	Bacteria	150	98.4962	96
ssu_76	Bacteria	168	100	99
ssu_77	Bacteria	504	97.8175	99
ssu_78	Bacteria	1580	96.7784	99
ssu_79	Bacteria	491	98.9817	99
ssu_80	Bacteria	478	91.6493	96
ssu_81	Bacteria	473	100	100
ssu_82	Bacteria	453	100	100
ssu_83	Bacteria	447	90.604	94
ssu_84	Bacteria	146	100	98
ssu_85	Bacteria	435	98.6207	99
ssu_86	Bacteria	330	100	99
ssu_87	Bacteria	341	100	99
ssu_88	Bacteria	213	98.9247	99
ssu_89	Bacteria	351	99.1279	99
ssu_90	Bacteria	162	100	99
ssu_91	Bacteria	310	100	100
ssu_92	Bacteria	205	97.2826	99
ssu_93	Bacteria	153	100	98
ssu_94	Bacteria	143	100	100
ssu_95	Bacteria	873	98.9349	99
ssu_96	Bacteria	786	91.2917	96
ssu_97	Bacteria	899	100	99
ssu_98	Bacteria	91	100	98
ssu_99	Bacteria	154	96.6942	96
ssu_100	Bacteria	679	99.8452	99
ssu_101	Bacteria	691	99.4211	99
ssu_102	Bacteria	632	99.6835	99
ssu_103	Bacteria	618	99.0291	99
ssu_104	Bacteria	1156	99.481	99
ssu_105	Bacteria	673	100	100
ssu_106	Bacteria	604	100	100
ssu_107	Bacteria	442	100	99
ssu_108	Bacteria	510	100	100
ssu_109	Bacteria	501	99.8004	99
ssu_110	Bacteria	366	99.7268	99
ssu_111	Bacteria	224	100	100
ssu_112	Bacteria	1457	96.441	96
ssu_113	Bacteria	412	97.995	99
ssu_114	Bacteria	371	89.4022	98
ssu_115	Bacteria	409	95.2261	99
ssu_116	Bacteria	318	96.53	99
ssu_117	Bacteria	1016	63.2479	85
ssu_118	Bacteria	72	75.3247	70
ssu_119	Bacteria	569	76.0726	83
ssu_120	Bacteria	329	88.4058	96
ssu_121	Bacteria	1531	80.994	91
ssu_122	Bacteria	564	73.5552	82
ssu_123	Bacteria	520	64.0152	64
ssu_124	Bacteria	394	94.898	99
ssu_125	Bacteria	537	88.6792	99
ssu_126	Bacteria	530	100	100
ssu_127	Eukaryota	423	96.2175	94
ssu_128	Eukaryota	1729	100	100
ssu_129	Eukaryota	1741	98.7364	99
ssu_130	Eukaryota	374	98.6487	98
ssu_131	Eukaryota	419	100	100
ssu_132	Eukaryota	259	100	99
ssu_133	Eukaryota	363	100	99
ssu_134	Eukaryota	700	99.8571	99
ssu_135	Unclassified	69	72.973	77
ssu_136	Unclassified	392	77.2242	86
ssu_137	Unclassified	352	81.4159	83
ssu_138	Unclassified	275	81.362	79
ssu_139	Unclassified	138	69.0141	89
ssu_140	Unclassified	250	83.2669	90
ssu_141	Unclassified	268	83.2714	82
ssu_142	Unclassified	701	34.5154	58
ssu_143	Unclassified	606	52.3142	56
ssu_144	Unclassified	736	62.7968	75
ssu_145	Unclassified	142	69.4611	62
ssu_146	Unclassified	327	58.1333	72
ssu_147	Unclassified	1378	53.2716	68
ssu_148	Unclassified	302	82.6087	82
ssu_149	Unclassified	141	66.4336	75
ssu_150	Unclassified	348	63.7143	83
ssu_151	Unclassified	154	67.9487	68
