# Supplementary material for: Strain dynamics of contaminating bacteria modulate the yield of ethanol biorefineries
Source: Nat Commun. 2024 Jun 22;15:5323. doi: 10.1038/s41467-024-49683-2 (PMC11193817; doi:10.1038/s41467-024-49683-2)
Supplement: Supplementary file 10 — Source Data [file 41467_2024_49683_MOESM10_ESM.zip]

Archive with 18 entries (18 files):
- Source_data/Figure1.RData
- Source_data/Figure2.RData
- Source_data/Figure2.xlsx
- Source_data/Figure3.RData
- Source_data/Figure4.xls
- Source_data/Figure4.xlsx
- Source_data/Figure4b.fasta
- Source_data/Figure5.RData
- Source_data/Figure5.xlsx
- Source_data/Supplementary_Figure1.xlsx
- Source_data/Supplementary_Figure10_001.fcs
- Source_data/Supplementary_Figure2.xlsx
- Source_data/Supplementary_Figure3.xlsx
- Source_data/Supplementary_Figure4.RData
- Source_data/Supplementary_Figure4.xlsx
- Source_data/Supplementary_Figure5to8.xlsx
- Source_data/Supplementary_Figure9.xlsx
- Source_data/Supplementary-Figure10_002.fcs
