# Supplementary material for: Strain dynamics of contaminating bacteria modulate the yield of ethanol biorefineries
Source: Nat Commun. 2024 Jun 22;15:5323. doi: 10.1038/s41467-024-49683-2 (PMC11193817; doi:10.1038/s41467-024-49683-2)
Supplement: Supplementary file 10 — Source Data [file 41467_2024_49683_MOESM10_ESM.zip › Source_data/Figure2.xlsx]

## Sheet: Sheet1
Supplementary Table 3. KEGG Modules associated with fermentation performance.
KEGG Module ID	Description	Pathway Module	L1 Category
M00015	Proline biosynthesis, glutamate => proline	Amino acid metabolism	Arginine and proline metabolism
M00017	Methionine biosynthesis, apartate => homoserine => methionine	Amino acid metabolism	Cysteine and methionine metabolism
M00020	Serine biosynthesis, glycerate-3P => serine	Amino acid metabolism	Serine and threonine metabolism
M00021	Cysteine biosynthesis, serine => cysteine	Amino acid metabolism	Cysteine and methionine metabolism
M00026	Histidine biosynthesis, PRPP => histidine	Amino acid metabolism	Histidine metabolism
M00027	GABA (gamma-Aminobutyrate) shunt	Amino acid metabolism	Other amino acid metabolism
M00134	Polyamine biosynthesis, arginine => ornithine => putrescine	Amino acid metabolism	Polyamine biosynthesis
M00845	Arginine biosynthesis, glutamate => acetylcitrulline => arginine	Amino acid metabolism	Arginine and proline metabolism
M00307	Pyruvate oxidation, pyruvate => acetyl-CoA	Carbohydrate metabolism	Central carbohydrate metabolism
M00565	Trehalose biosynthesis, D-glucose 1P => trehalose	Carbohydrate metabolism	Other carbohydrate metabolism
M00345	Formaldehyde assimilation, ribulose monophosphate pathway	Energy metabolism	Methane metabolism
M00357	Methanogenesis, acetate => methane	Energy metabolism	Methane metabolism
M00060	KDO2-lipid A biosynthesis, Raetz pathway, LpxL-LpxM type	Glycan metabolism	Lipopolysaccharide metabolism
M00572	Pimeloyl-ACP biosynthesis, BioC-BioH pathway, malonyl-ACP => pimeloyl-ACP	Metabolism of cofactors and vitamins	Cofactor and vitamin metabolism
M00046	Pyrimidine degradation, uracil => beta-alanine, thymine => 3-aminoisobutanoate	Nucleotide metabolism	Pyrimidine metabolism
M00764	PTS system, fructoselysine/glucoselysine−specific II component	Membrane transport	-
