# Supplementary material for: Strain dynamics of contaminating bacteria modulate the yield of ethanol biorefineries
Source: Nat Commun. 2024 Jun 22;15:5323. doi: 10.1038/s41467-024-49683-2 (PMC11193817; doi:10.1038/s41467-024-49683-2)
Supplement: Supplementary file 10 — Source Data [file 41467_2024_49683_MOESM10_ESM.zip › Source_data/Figure4.xls]

## Sheet: Sheet0
Sample	Plate 1	Singlets/Cells/Yeast | Count	Singlets/Cells/LABs | Count	Singlets_FSC/Yeast_FSC | Count	Singlets_FSC/LABS_FSC | Count						Yeast Av.	Yeast. SD	Bac. Av.	Bac. SD	Yeast Av.	Bac. Av.	Yeast RA Av.	Yeast RA SD	Bac. RA Av.	Bac RA SD	Yeast RA	Yeast RA Av.	Yeast RA SD	Bac. RA Av.	Bac RA SD	∆ from control	∆ SD	Sample	Ethanol yield AV	Ethanol yield SD	Δ Control
PE-2	Specimen_001_A1_A01_001.fcs	15187	551						PE-2	plate 1	12683	1832.41	714.667	161.238	12683000	714667	94.4576	1.82161	5.54238	1.82161	96.4989	94.4576	1.82161	5.54238	1.82161	0	0	PE-2	89.2277	0.233664	0	89.2277	0.233664
	Specimen_001_A2_A02_002.fcs	12009	659																		94.7979											87.4625	1.67979
	Specimen_001_A3_A03_003.fcs	10853	934																		92.076
3L-2-M17	Specimen_001_A5_A05_005.fcs								3L-2-M17		0	0	22728	1218	0	22728000	0	0	100	0		0	0	100	0	-100	1.82161	3L-2-M17			-100	88.8932	1.18308
	Specimen_001_A6_A06_006.fcs	0	21510																		0											91.3848	3.04306
	Specimen_001_A7_A07_007.fcs	0	23946																		0											86.7386	1.97016
1L-6-MRS	Specimen_001_A9_A09_009.fcs								1L-6-MRS		4	1	14910	576	4000	14910000	0.0271193	0.00775068	99.9819	0.0142647		0.0271193	0.00775068	99.9819	0.0142647	-99.9685	1.82792	1L-6-MRS			-100	89.7221	1.90867
	Specimen_001_A10_A10_010.fcs	5	14334																		0.0348699											92.7868	1.35279
	Specimen_001_A11_A11_011.fcs	3	15486																		0.0193686											90.3469	0.152576
Iso 3	Specimen_001_B1_B01_013.fcs								Iso 3	9.10128	6	2	5073.5	521.5	6000	5073500	0.12344	0.0519986	99.9177	0.0720324		0.12344	0.0519986	99.9177	0.0720324	-99.9527	1.89362	Iso 3			-100
	Specimen_001_B2_B02_014.fcs	4	5595																		0.0714413
	Specimen_001_B3_B03_015.fcs	8	4552																		0.175439
L. Buchneri	Specimen_001_B5_B05_017.fcs	2	3353						L. Buchneri		0.666667	0.942809	14430	7832.63	666.667	14430000	0.0198708	0.0281016	99.9801	0.0281016	0.0596125	0.0198708	0.0281016	99.9801	0.0281016	-99.9947	1.79942	L. Buchneri			-100	89.3089	0.477294
	Specimen_001_B6_B06_018.fcs	0	19981																		0											90.1157	0.236124
	Specimen_001_B7_B07_019.fcs	0	19956																		0											91.493	0
PE-2+ 3L-2-M17/10:1	Specimen_001_B9_B09_021.fcs	8740	3120						PE-2+ 3L-2-M17/10:1		9342	824.632	3785.33	1061.93	9342000	3.78533e+06	71.395	6.59044	28.605	6.59044	73.6931	71.395	6.59044	28.605	6.59044	-26.3423	7.50037	PE-2+ 3L-2-M17/10:1	88.8932	1.18308	-0.374893	73.7813	0.725589
	Specimen_001_B10_B10_022.fcs	8778	5284																		62.4236
	Specimen_001_B11_B11_023.fcs	10508	2952																		78.0684
PE-2+ 3L-2-M17/100:1	Specimen_001_C1_C01_025.fcs	12936	407						PE-2+ 3L-2-M17/100:1		11491.3	1036.93	1173.67	543.251	1.14913e+07	1.17367e+06	90.5632	4.51646	9.43684	4.51646	96.9497	90.5632	4.51646	9.43684	4.51646	-9.39578	3.24531	PE-2+ 3L-2-M17/100:1	87.4625	1.67979	-1.9783
	Specimen_001_C2_C02_026.fcs	10551	1514																		87.4513
	Specimen_001_C3_C03_027.fcs	10987	1600																		87.2885
PE-2 + 1L-6-MRS/100:1	Specimen_001_C5_C05_029.fcs	12936	422						PE-2 + 1L-6-MRS/100:1		11861.7	759.853	910.667	369.7	1.18617e+07	910667	92.788	3.01714	7.21196	3.01714	96.8408	92.788	3.01714	7.21196	3.01714	-6.47586	2.49912	PE-2 + 1L-6-MRS/100:1	91.3848	3.04306	2.41751
	Specimen_001_C6_C06_030.fcs	11345	1316																		89.6059
	Specimen_001_C7_C07_031.fcs	11304	994																		91.9174
PE-2 + 1L-6-MRS/10:1	Specimen_001_C9_C09_033.fcs	11615	2105						PE-2 + 1L-6-MRS/10:1		11454.7	1123.11	2480.33	322.781	1.14547e+07	2.48033e+06	82.1771	1.8127	17.8229	1.8127	84.6574	82.1771	1.8127	17.8229	1.8127	-9.68488	1.59964	PE-2 + 1L-6-MRS/10:1	86.7386	1.97016	-2.78965
	Specimen_001_C10_C10_034.fcs	10006	2443																		80.3759											71.1249	2.54079
	Specimen_001_C11_C11_035.fcs	12743	2893																		81.4978											89.1006	1.27634
PE-2 + Iso 3/10:1	Specimen_001_D1_D01_037.fcs	12656	2250						PE-2 + Iso 3/10:1		12812	710.799	2592	552.2	12812000	2592000	83.3413	2.14334	16.6587	2.14334	84.9054	83.3413	2.14334	16.6587	2.14334	1.01711	0.799463	PE-2 + Iso 3/10:1	89.7221	1.90867	0.55407
	Specimen_001_D2_D02_038.fcs	12030	2155																		84.8079
	Specimen_001_D3_D03_039.fcs	13750	3371																		80.3107
PE-2 + Iso 3/100:1	Specimen_001_D5_D05_041.fcs	12762	797						PE-2 + Iso 3/100:1		12465.3	1285.25	976	151.29	1.24653e+07	976000	92.7138	1.01318	7.28617	1.01318	94.122	92.7138	1.01318	7.28617	1.01318	-1.71621	1.02667	PE-2 + Iso 3/100:1	92.7868	1.35279	3.98875
	Specimen_001_D6_D06_042.fcs	13870	1167																		92.2391
	Specimen_001_D7_D07_043.fcs	10764	964																		91.7804
PE-2 + L. buchneri/ 100:1	Specimen_001_D9_D09_045.fcs	11026	1009						PE-2 + L. buchneri/ 100:1		9888	1569.24	1299	225.878	9888000	1299000	87.9712	3.58502	12.0288	3.58502	91.6161	87.9712	3.58502	12.0288	3.58502	-22.0374	3.77732	PE-2 + L. buchneri/ 100:1	90.3469	0.152576	1.25424
	Specimen_001_D10_D10_046.fcs	7669	1560																		83.0968
	Specimen_001_D11_D11_047.fcs	10969	1328																		89.2006
PE-2 + L. buchneri/ 10:1	Specimen_001_E1_E01_049.fcs	11052	1990						PE-2 + L. buchneri/ 10:1		11348.3	271.011	2497.67	447.136	1.13483e+07	2.49767e+06	82.0789	2.27591	17.9211	2.27591	84.7416	82.0789	2.27591	17.9211	2.27591	-10.5233	2.42985	PE-2 + L. buchneri/ 10:1	68.8149	6.13636	-22.8772
	Specimen_001_E2_E02_050.fcs	11707	3078																		79.1816
	Specimen_001_E3_E03_051.fcs	11286	2425																		82.3135											68.8149	6.13636
PE-2 + 3L-2-M17 + Iso3/10:0.5+0.5	Specimen_001_E5_E05_053.fcs	8763	916						PE-2 + 3L-2-M17 + Iso3/10:0.5+0.5		10336.3	1112.63	2704.67	1524.76	1.03363e+07	2.70467e+06	80.8052	8.14918	19.1948	8.14918	90.5362	80.8052	8.14918	19.1948	8.14918	-18.5025	6.3372	PE-2 + 3L-2-M17 + Iso3/10:0.5+0.5	69.8309	2.02245	-21.7386	69.8309	2.02245
	Specimen_001_E6_E06_054.fcs	11103	2556																		81.2871											69.7286	3.69821
	Specimen_001_E7_E07_055.fcs	11143	4642																		70.5923
PE-2 + 3L-2-M17 + Iso3/100:0.5+0.5	Specimen_001_E9_E09_057.fcs	10322	1120						PE-2 + 3L-2-M17 + Iso3/100:0.5+0.5		9921.67	768.852	1161	260.854	9.92167e+06	1161000	89.6403	1.48269	10.3597	1.48269	90.2115	89.6403	1.48269	10.3597	1.48269	-21.7719	1.08632	PE-2 + 3L-2-M17 + Iso3/100:0.5+0.5	69.7286	3.69821	-21.8532
	Specimen_001_E10_E10_058.fcs	8846	864																		91.102
	Specimen_001_E11_E11_059.fcs	10597	1499																		87.6075
PE-2 + 1L-6-MRS + Iso 3/100 :0.5+0.5	Specimen_001_F1_F01_061.fcs	10225	1622						PE-2 + 1L-6-MRS + Iso 3/100 :0.5+0.5		10639.3	854.801	2085	703.412	1.06393e+07	2.085e+06	83.6357	5.31954	16.3643	5.31954	86.3088	83.6357	5.31954	16.3643	5.31954	-16.1134	3.88696	PE-2 + 1L-6-MRS + Iso 3/100 :0.5+0.5	89.3089	0.477294	0.0909667
	Specimen_001_F2_F02_062.fcs	11830	1554																		88.3891
	Specimen_001_F3_F03_063.fcs	9863	3079																		76.2092
PE-2 + 1L-6-MRS + Iso 3/10 :0.5+0.5	Specimen_001_F5_F05_065.fcs	9132	2781						PE-2 + 1L-6-MRS + Iso 3/10 :0.5+0.5		8397	670.845	2822.67	115.28	8397000	2.82267e+06	74.7328	2.23945	25.2672	2.23945	76.6558	74.7328	2.23945	25.2672	2.23945	-33.7933	0.673403	PE-2 + 1L-6-MRS + Iso 3/10 :0.5+0.5	90.1157	0.236124	0.995121
	Specimen_001_F6_F06_066.fcs	8549	2707																		75.9506
	Specimen_001_F7_F07_067.fcs	7510	2980																		71.592
PE-2 +1L-6-MRS + Iso3 + L. buchneri/100:0.33+0.33+0.33	Specimen_001_F9_F09_069.fcs	10738	1552						PE-2 +1L-6-MRS + Iso3 + L. buchneri/100:0.33+0.33+0.33		10474.3	542.918	2779.67	1136.57	1.04743e+07	2.77967e+06	79.605	6.32769	20.395	6.32769	87.3718	79.605	6.32769	20.395	6.32769	-17.4144	4.52975	PE-2 +1L-6-MRS + Iso3 + L. buchneri/100:0.33+0.33+0.33	91.493	0	2.5388
	Specimen_001_F10_F10_070.fcs	9718	2495																		79.5709
	Specimen_001_F11_F11_071.fcs	10967	4292																		71.8723
PE-2 + 3L-2-M17 + Iso3 + L. buchneri/10:0.33+0.33+0.33	Specimen_001_G1_G01_073.fcs	9587	5362						PE-2 + 3L-2-M17 + Iso3 + L. buchneri/10:0.33+0.33+0.33		9827.67	254.036	3456.33	1347.68	9.82767e+06	3.45633e+06	74.6338	7.43959	25.3662	7.43959	64.1314	74.6338	7.43959	25.3662	7.43959	-22.5131	8.89487	PE-2 + 3L-2-M17 + Iso3 + L. buchneri/10:0.33+0.33+0.33	73.7813	0.725589	-17.3112
	Specimen_001_G2_G02_074.fcs	10179	2477																		80.4283
	Specimen_001_G3_G03_075.fcs	9717	2530																		79.3419
PE-2 +3L-2-M17 + Iso3 + L. buchneri/100:0.33+0.33+0.33	Specimen_001_G5_G05_077.fcs	11003	633						PE-2 +3L-2-M17 + Iso3 + L. buchneri/100:0.33+0.33+0.33		9821.67	1089.68	2109.67	1202.71	9.82167e+06	2.10967e+06	82.4241	10.0043	17.5759	10.0043	94.56	82.4241	10.0043	17.5759	10.0043	-22.5604	9.49006	PE-2 +3L-2-M17 + Iso3 + L. buchneri/100:0.33+0.33+0.33	71.1249	2.54079	-20.2883
	Specimen_001_G6_G06_078.fcs	8374	3579																		70.0577
	Specimen_001_G7_G07_079.fcs	10088	2117																		82.6546
PE-2 +1L-6-MRS + Iso3 + L. buchneri/10:0.33+0.33+0.33	Specimen_001_G9_G09_081.fcs	9569	2051						PE-2 +1L-6-MRS + Iso3 + L. buchneri/10:0.33+0.33+0.33		9588	769.665	2395.33	278.07	9588000	2.39533e+06	80.0113	1.71824	19.9887	1.71824	82.3494	80.0113	1.71824	19.9887	1.71824	-24.4027	1.59303	PE-2 +1L-6-MRS + Iso3 + L. buchneri/10:0.33+0.33+0.33	89.1006	1.27634	-0.142423
	Specimen_001_G10_G10_082.fcs	8655	2403																		78.2691
	Specimen_001_G11_G11_083.fcs	10540	2732																		79.4153
3L-2-M17 + Iso 3/95:5	Specimen_001_H1_H01_085.fcs	0	19937						3L-2-M17 + Iso 3/95:5		0	0	20955.3	740.488	0	2.09553e+07	0	0	100	0	0	0	0	100	0	-100	1.82161	3L-2-M17 + Iso 3/95:5			-100
	Specimen_001_H2_H02_086.fcs	0	21253																		0
	Specimen_001_H3_H03_087.fcs	0	21676																		0
3L-2-M17 + Iso 3/5:95	Specimen_001_H5_H05_089.fcs	5	6742						3L-2-M17 + Iso 3/5:95		10.6667	8.73053	7261.33	367.232	10666.7	7.26133e+06	0.14408	0.114109	99.8559	0.114109	0.074107	0.14408	0.114109	99.8559	0.114109	-99.9159	1.92422	3L-2-M17 + Iso 3/5:95			-100
	Specimen_001_H6_H06_090.fcs	4	7524																		0.053135
	Specimen_001_H7_H07_091.fcs	23	7518																		0.304999
1L-6-MRS + Iso3/95:5	Specimen_001_H9_H09_093.fcs	2	15255						1L-6-MRS + Iso3/95:5		2	0	15776.7	666.924	2000	1.57767e+07	0.0126974	0.000521401	99.9873	0.000521401	0.0131087	0.0126974	0.000521401	99.9873	0.000521401	-99.9842	1.82164	1L-6-MRS + Iso3/95:5			-100
	Specimen_001_H10_H10_094.fcs	2	16718																		0.0119617
	Specimen_001_H11_H11_095.fcs	2	15357																		0.0130217
	Mean	5703	3857						1L-6-MRS + Iso3/5:95	plate 2	12.3333	12.6579	5265.67	492.897	12333.3	5.26567e+06	0.221365	0.225375	99.7786	0.225375	0.0218723	0.221365	0.225375	99.7786	0.225375	-55.8385	2.0413	1L-6-MRS + Iso3/5:95			-100
	SD	5499	6016																		0.105839
																					0.536385
	Plate 2	Singlets/Cells/Yeast | Count	Singlets/Cells/LABs | Count	Singlets_FSC/Yeast_FSC | Count	Singlets_FSC/LABS_FSC | Count				3L-2-M17 + L. buchneri/ 95:5		0	0	17145	341.06	0	17145000	0.221365	0.225375	99.7786	0.225375	0.0218723	0.221365	0.225375	99.7786	0.225375	-99.9724	2.0413	3L-2-M17 + L. buchneri/ 95:5			-100
1L-6-MRS + Iso3/5:95	Specimen_001_A1_A01_001.fcs	1	4571																		0.105839
	Specimen_001_A2_A02_002.fcs	6	5663																		0.536385
	Specimen_001_A3_A03_003.fcs	30	5563						3L-2-M17 + L. buchneri/ 5:95		0	0	10720.7	805.237	0	1.07207e+07	0	0	100	0	0	0	0	100	0	-99.9212	1.82161	3L-2-M17 + L. buchneri/ 5:95			-100
3L-2-M17 + L. buchneri/ 95:5	Specimen_001_A5_A05_005.fcs	0	17496																		0
	Specimen_001_A6_A06_006.fcs	0	17256																		0
	Specimen_001_A7_A07_007.fcs	0	16683						1L-6-MRS + L. buchneri/ 95:5		0	0	13938	521.184	0	13938000	0	0	100	0	0	0	0	100	0	-100	1.82161	1L-6-MRS + L. buchneri/ 95:5			-100
3L-2-M17 + L. buchneri/ 5:95	Specimen_001_A9_A09_009.fcs	0	9591																		0
	Specimen_001_A10_A10_010.fcs	0	11161																		0
	Specimen_001_A11_A11_011.fcs	0	11410						1L-6-MRS + L. buchneri/ 5:95		0	0	13673.7	203.31	0	1.36737e+07	0	0	100	0	0	0	0	100	0	-100	1.82161	1L-6-MRS + L. buchneri/ 5:95			-100
1L-6-MRS + L. buchneri/ 95:5	Specimen_001_B1_B01_013.fcs	0	13250																		0
	Specimen_001_B2_B02_014.fcs	0	14053																		0
	Specimen_001_B3_B03_015.fcs	0	14511						Iso 3 + L. buchneri/95:5		6.66667	3.39935	4667.67	199.871	6666.67	4.66767e+06	0	0	100	0	0	0	0	100	0	-100	1.82161	Iso 3 + L. buchneri/95:5			-100
1L-6-MRS + L. buchneri/ 5:95	Specimen_001_B5_B05_017.fcs	0	13424																		0
	Specimen_001_B6_B06_018.fcs	0	13922																		0
	Specimen_001_B7_B07_019.fcs	0	13675						Iso 3 + L. buchneri/5:95		0	0	10883.7	888.378	0	1.08837e+07	0.141276	0.0697045	99.8587	0.0697045	0.178333	0.141276	0.0697045	99.8587	0.0697045	-99.9527	1.76179	Iso 3 + L. buchneri/5:95			-100
Iso 3 + L. buchneri/95:5	Specimen_001_B9_B09_021.fcs	8	4478																		0.201857
	Specimen_001_B10_B10_022.fcs	10	4944																		0.0436395
	Specimen_001_B11_B11_023.fcs	2	4581						3L-2-M17 + Iso 3 + L.buchneri/90:5:5		0	0	7540.33	2493.66	0	7.54033e+06	0	0	100	0	0	0	0	100	0	-99.9947	1.82161	3L-2-M17 + Iso 3 + L.buchneri/90:5:5			-100
Iso 3 + L. buchneri/5:95	Specimen_001_C1_C01_025.fcs	0	12096																		0
	Specimen_001_C2_C02_026.fcs	0	9992																		0
	Specimen_001_C3_C03_027.fcs	0	10563						3L-2-M17 + Iso 3 + L.buchneri/5:90:5		4.66667	4.10961	5636	374.003	4666.67	5636000	0	0	100	0	0	0	0	100	0	-100	1.82161	3L-2-M17 + Iso 3 + L.buchneri/5:90:5			-100
3L-2-M17 + Iso 3 + L.buchneri/90:5:5	Specimen_001_C5_C05_029.fcs	0	10472																		0
	Specimen_001_C6_C06_030.fcs	0	4377																		0
	Specimen_001_C7_C07_031.fcs	0	7772						3L-2-M17 + Iso 3 + L.buchneri/5:5:90		2	1.63299	10595.7	661.846	2000	1.05957e+07	0.0784153	0.0680018	99.9216	0.0680018	0	0.0784153	0.0680018	99.9216	0.0680018	-99.9895	1.88956	3L-2-M17 + Iso 3 + L.buchneri/5:5:90			-100
3L-2-M17 + Iso 3 + L.buchneri/5:90:5	Specimen_001_C9_C09_033.fcs	0	5129																		0.0694083
	Specimen_001_C10_C10_034.fcs	4	5759																		0.165837
	Specimen_001_C11_C11_035.fcs	10	6020						1L-6-MRS+ Iso 3 + L.buchneri/90:5:5		0	0	5680.67	1963.83	0	5.68067e+06	0.0190833	0.0163334	99.9809	0.0163334	0.0173536	0.0190833	0.0163334	99.9809	0.0163334	-99.9579	1.81269	1L-6-MRS+ Iso 3 + L.buchneri/90:5:5			-100
3L-2-M17 + Iso 3 + L.buchneri/5:5:90	Specimen_001_D1_D01_037.fcs	2	11523																		0.0398963
	Specimen_001_D2_D02_038.fcs	4	10022																		0
	Specimen_001_D3_D03_039.fcs	0	10242						1L-6-MRS+ Iso 3 + L.buchneri/5:90:5		4.66667	4.10961	4509.67	993.454	4666.67	4.50967e+06	0	0	100	0	0	0	0	100	0	-100	1.82161	1L-6-MRS+ Iso 3 + L.buchneri/5:90:5			-100
1L-6-MRS+ Iso 3 + L.buchneri/90:5:5	Specimen_001_D5_D05_041.fcs	0	3825																		0
	Specimen_001_D6_D06_042.fcs	0	8398																		0
	Specimen_001_D7_D07_043.fcs	0	4819						1L-6-MRS+ Iso 3 + L.buchneri/5:5:90		0.666667	0.942809	11175.7	327.919	666.667	1.11757e+07	0.0901552	0.0803438	99.9098	0.0803438	0	0.0901552	0.0803438	99.9098	0.0803438	-99.9895	1.90195	1L-6-MRS+ Iso 3 + L.buchneri/5:5:90			-100
1L-6-MRS+ Iso 3 + L.buchneri/5:90:5	Specimen_001_D9_D09_045.fcs	0	3109																		0.0753438
	Specimen_001_D10_D10_046.fcs	4	5305																		0.195122
	Specimen_001_D11_D11_047.fcs	10	5115						1L-2-M17		0.666667	0.471405	9015	1742.61	666.667	9015000	0.00616827	0.00872325	99.9938	0.00872325	0	0.00616827	0.00872325	99.9938	0.00872325	-99.9737	1.82967	1L-2-M17			-100
1L-6-MRS+ Iso 3 + L.buchneri/5:5:90	Specimen_001_E1_E01_049.fcs	0	11118																		0
	Specimen_001_E2_E02_050.fcs	0	11603																		0.0185048
	Specimen_001_E3_E03_051.fcs	2	10806						L. Crispatus		0.333333	0.471405	13744	3946.41	333.333	13744000	0.00856444	0.00606283	99.9914	0.00606283	0	0.00856444	0.00606283	99.9914	0.00606283	-99.9921	1.82658	L. Crispatus			-100
1L-2-M17	Specimen_001_E5_E05_053.fcs	0	11467																		0.0124938
	Specimen_001_E6_E06_054.fcs	1	8003																		0.0131996
	Specimen_001_E7_E07_055.fcs	1	7575						L. johnsonii		0	0	11185.3	675.417	0	1.11853e+07	0.00288925	0.00408602	99.9971	0.00408602	0	0.00288925	0.00408602	99.9971	0.00408602	-99.9974	1.82538	L. johnsonii			-100
L. Crispatus	Specimen_001_E9_E09_057.fcs	0	19287																		0
	Specimen_001_E10_E10_058.fcs	0	10409																		0.00866776
	Specimen_001_E11_E11_059.fcs	1	11536						L. Helveticus		0.333333	0.471405	6641.67	255.835	333.333	6.64167e+06	0	0	100	0	0	0	0	100	0	-99.9974	1.82161	L. Helveticus			-100
L. johnsonii	Specimen_001_F1_F01_061.fcs	0	12108																		0
	Specimen_001_F2_F02_062.fcs	0	10510																		0
	Specimen_001_F3_F03_063.fcs	0	10938						Z. Mobilis		11.3333	3.09121	11291.3	402.949	11333.3	1.12913e+07	0.00499301	0.00706118	99.995	0.00706118	0.014979	0.00499301	0.00706118	99.995	0.00706118	-99.9974	1.81602	Z. Mobilis			-100
L. Helveticus	Specimen_001_F5_F05_065.fcs	1	6675																		0
	Specimen_001_F6_F06_066.fcs	0	6313																		0
	Specimen_001_F7_F07_067.fcs	0	6937						PE-2 + 1L-2-M17/100:1		9703.67	146.256	590.667	135.633	9.70367e+06	590667	0.101282	0.0302235	99.8987	0.0302235	0.12951	99.8987	0.0302235	0.0302235		-99.9448	1.81988	PE-2 + 1L-2-M17/100:1	85.0956	0.819054	-4.63103
Z. Mobilis	Specimen_001_F9_F09_069.fcs	14	10796																		0.0593723
	Specimen_001_F10_F10_070.fcs	7	11783																		0.114963
	Specimen_001_F11_F11_071.fcs	13	11295						PE-2 + L. crispatus/100:1		10088	403.644	850	104.125	10088000	850000	94.2865	1.22133	5.71353	1.22133	93.2758	94.2865	1.22133	5.71353	1.22133	-48.6557	3.01233	PE-2 + L. crispatus/100:1	85.858	0.892843	-3.7765	85.0956	0.819054
PE-2 + 1L-2-M17/100:1	Specimen_001_G1_G01_073.fcs	9613	693																		93.5788											85.858	0.892843
	Specimen_001_G2_G02_074.fcs	9910	680																		96.0048											83.9174	0.526359
	Specimen_001_G3_G03_075.fcs	9588	399						PE-2 + L. johnsonii/100:1		9693	606.868	5622	458.324	9693000	5622000	92.1972	1.17139	7.80284	1.17139	92.3376	92.1972	1.17139	7.80284	1.17139	-20.3474	1.34527	PE-2 + L. johnsonii/100:1	83.9174	0.526359	-5.95143	89.6041	1.65287
PE-2 + L. crispatus/100:1	Specimen_001_G5_G05_077.fcs	10207	847																		93.5564											88.5759	1.10191
	Specimen_001_G6_G06_078.fcs	10512	724																		90.6975											41.0413	0.00983849
	Specimen_001_G7_G07_079.fcs	9545	979						PE-2 + L. helveticus/100:1		11104	467.528	1051	82.1016	11104000	1051000	63.3134	1.0262	36.6866	1.0262	64.6535	63.3134	1.0262	36.6866	1.0262	-21.7588	1.58457	PE-2 + L. helveticus/100:1	89.6041	1.65287	0.421755
PE-2 + L. johnsonii/100:1	Specimen_001_G9_G09_081.fcs	9956	5443																		62.161
	Specimen_001_G10_G10_082.fcs	10269	6251																		63.1256
	Specimen_001_G11_G11_083.fcs	8854	5172						PE-2 + Z. mobilis/100:1		9769.67	1005.55	422.667	24.074	9.76967e+06	422667	91.3481	0.672548	8.65185	0.672548	92.0075	91.3481	0.672548	8.65185	0.672548	-20.0951	1.87135	PE-2 + Z. mobilis/100:1	88.5759	1.10191	-0.73049
PE-2 + L. helveticus/100:1	Specimen_001_H1_H01_085.fcs	10821	940																		90.4248
	Specimen_001_H2_H02_086.fcs	10728	1136																		91.6121
	Specimen_001_H3_H03_087.fcs	11763	1077						Media		1	1.41421	119	5.71548	1000	119000	0.8	1.13137	99.2	1.13137	2.4	0.8	1.13137	99.2	1.13137	-14.0004	1.15419	Media			-100
PE-2 + Z. mobilis/100:1	Specimen_001_H5_H05_089.fcs	10408	456																		0
	Specimen_001_H6_H06_090.fcs	10551	412																		0
	Specimen_001_H7_H07_091.fcs	8350	400						PE-2	plate 3	24811.3	1454.66	22.6667	2.62467	1.65409e+07	969770	99.9079	0.0153857	0.0921349	0.0153857	99.891	99.9079	0.0153857	0.0921349	0.0153857	0	1.82518	PE-2	90.2902	0.943792	0
Media	Specimen_001_H9_H09_093.fcs	3	122																		99.9282
	Specimen_001_H10_H10_094.fcs	0	111																		99.9044
	Specimen_001_H11_H11_095.fcs	0	124						P. claussenii		0.666667	0.471405	30269.3	2232.58	444.444	314.27	0.00232124	0.00164255	99.9977	0.00164255	0	0.00232124	0.00164255	99.9977	0.00164255	-99.9973	1.82287	P. claussenii	4.65122	0.44719	-94.8486
	Mean	1576	5698																		0.00355809
	SD	3689	5424																		0.00340565
									PE-2 + P. claussenii/100		17156	2886.76	856.333	450.837	1.14373e+07	1.92451e+06	95.5637	1.71876	4.43629	1.71876	97.7274	95.5637	1.71876	4.43629	1.71876	-30.8542	1.89632	PE-2 + P. claussenii/100	91.7055	1.45614	1.56751
	Plate 3	Singlets/Cells/Yeast | Count	Singlets/Cells/LABs | Count	Singlets_FSC/Yeast_FSC | Count	Singlets_FSC/LABS_FSC | Count																93.5227
PE-2	Specimen_001_A1_A01_001.fcs	22913	25	21722	17																95.441
	Specimen_001_A2_A02_002.fcs	26447	19	23819	17				PE-2 + P. claussenii/10		16096	1986.13	1634.67	685.824	1.07307e+07	1.32409e+06	91.1841	2.92536	8.81586	2.92536	95.2957	91.1841	2.92536	8.81586	2.92536	-35.1264	2.05041	PE-2 + P. claussenii/10	72.0091	1.17671	-20.247
	Specimen_001_A3_A03_003.fcs	25074	24	20505	38																88.731
P. claussenii	Specimen_001_A5_A05_005.fcs	0	33342	0	33556																89.5258
	Specimen_001_A6_A06_006.fcs	1	28104	1	33081				PE-2 + 3L-2-M17 + P. claussenni/100		16655.7	2585.87	399	166.807	1.11038e+07	1.72391e+06	97.7701	0.698355	2.22995	0.698355	98.7316	97.7701	0.698355	2.22995	0.698355	-32.8707	1.22015	PE-2 + 3L-2-M17 + P. claussenni/100	90.0264	1.02126	-0.292127
	Specimen_001_A7_A07_007.fcs	1	29362	4	34472																97.4846
PE-2 + P. claussenii/100	Specimen_001_A9_A09_009.fcs	13417	312	21937	232																97.094
	Specimen_001_A10_A10_010.fcs	20445	1416	23137	1241				PE-2 + 3L-2-M17 + P. claussenni/10		15748	1673.57	728.667	294.531	1.04987e+07	1.11572e+06	95.7409	1.36945	4.25915	1.36945	97.621	95.7409	1.36945	4.25915	1.36945	-36.529	0.790822	PE-2 + 3L-2-M17 + P. claussenni/10	71.4773	2.09982	-20.836
	Specimen_001_A11_A11_011.fcs	17606	841	19588	841																95.2033
PE-2 + P. claussenii/10	Specimen_001_B1_B01_013.fcs	13471	665	23961	575																94.3983
	Specimen_001_B2_B02_014.fcs	16543	2101	22306	961				Pe-2 + 3L-2-M17 + L. helveticus/100		17052.7	1996.74	135	62.2468	1.13684e+07	1.33116e+06	99.2501	0.297564	0.749877	0.297564	99.6709	99.2501	0.297564	0.749877	0.297564	-31.2707	1.59712	Pe-2 + 3L-2-M17 + L. helveticus/100	90.5239	0.628007	0.258877
	Specimen_001_B3_B03_015.fcs	18274	2138	21390	1694																99.0381
PE-2 + 3L-2-M17 + P. claussenni/100	Specimen_001_B5_B05_017.fcs	12999	167	22223	155																99.0414
	Specimen_001_B6_B06_018.fcs	18525	478	20620	332				Pe-2 + 3L-2-M17 + L. helveticus/10		16286	2068.06	126.667	45.095	1.08573e+07	1.37871e+06	99.2386	0.249089	0.761376	0.249089	99.5199	99.2386	0.249089	0.761376	0.249089	-34.3606	1.57253	Pe-2 + 3L-2-M17 + L. helveticus/10	70.1993	1.34133	-22.2515
	Specimen_001_B7_B07_019.fcs	18443	552	21211	501																99.2817
PE-2 + 3L-2-M17 + P. claussenni/10	Specimen_001_B9_B09_021.fcs	13418	327	20985	314																98.9143
	Specimen_001_B10_B10_022.fcs	16553	834	19624	778				PE-2 + 3L-3-M17 + Z. mobilis/100		17443.7	2555.55	132.667	53.1998	1.16291e+07	1.7037e+06	99.2772	0.217372	0.722774	0.217372	99.5841	99.2772	0.217372	0.722774	0.217372	-29.6948	1.66352	PE-2 + 3L-3-M17 + Z. mobilis/100	94.0279	0.510648	4.13965
	Specimen_001_B11_B11_023.fcs	17273	1025	20558	877																99.1082
Pe-2 + 3L-2-M17 + L. helveticus/100	Specimen_001_C1_C01_025.fcs	14236	47	23911	36																99.1394
	Specimen_001_C2_C02_026.fcs	18635	181	21058	149				PE-2 + 3L-3-M17 + Z. mobilis/10		14344.7	1934.26	185.333	78.0826	9.56311e+06	1.28951e+06	98.7452	0.507244	1.25485	0.507244	99.3139	98.7452	0.507244	1.25485	0.507244	-42.185	1.76113	PE-2 + 3L-3-M17 + Z. mobilis/10	69.2064	1.06217	-23.3511
	Specimen_001_C3_C03_027.fcs	18287	177	21145	123																98.0822
Pe-2 + 3L-2-M17 + L. helveticus/10	Specimen_001_C5_C05_029.fcs	13888	67	22320	87																98.8394
	Specimen_001_C6_C06_030.fcs	18935	137	21109	160				PE-2 + 3L-2-M17 + Iso3 + L. helveticus/100		16101	2031.71	113.667	33.31	10734000	1.35448e+06	99.3072	0.154814	0.692778	0.154814	99.4307	99.3072	0.154814	0.692778	0.154814	-35.1063	1.67513	PE-2 + 3L-2-M17 + Iso3 + L. helveticus/100	85.5832	2.01729	-5.21316
	Specimen_001_C7_C07_031.fcs	16035	176	19026	154																99.4021
PE-2 + 3L-3-M17 + Z. mobilis/100	Specimen_001_C9_C09_033.fcs	13888	58	23610	41																99.0889
	Specimen_001_C10_C10_034.fcs	19782	178	22583	136				PE-2 + 3L-2-M17 + Iso3 + L. helveticus/10		15688.7	1915.97	148.667	20.0056	1.04591e+07	1.27731e+06	99.0604	0.0614404	0.939581	0.0614404	99.0539	99.0604	0.0614404	0.939581	0.0614404	-36.7681	1.86321	PE-2 + 3L-2-M17 + Iso3 + L. helveticus/10	68.7947	2.22834	-23.8071
	Specimen_001_C11_C11_035.fcs	18661	162	20844	156																98.9887
PE-2 + 3L-3-M17 + Z. mobilis/10	Specimen_001_D1_D01_037.fcs	12159	84	18718	86																99.1387
	Specimen_001_D2_D02_038.fcs	14013	274	17341	236				PE-2 + 3L-2-M17 + Iso3 + Z. mobilis/100		15312.7	2664.42	276	130.433	1.02084e+07	1.77628e+06	98.3379	0.61056	1.66207	0.61056	99.1986	98.3379	0.61056	1.66207	0.61056	-38.2836	1.42965	PE-2 + 3L-2-M17 + Iso3 + Z. mobilis/100	89.1322	0.323073	-1.28251
	Specimen_001_D3_D03_039.fcs	16862	198	20180	205																97.8472
PE-2 + 3L-2-M17 + Iso3 + L. helveticus/100	Specimen_001_D5_D05_041.fcs	13273	76	22566	77																97.9681
	Specimen_001_D6_D06_042.fcs	17955	108	19905	117				PE-2 + 3L-2-M17 + Iso3 + Z. mobilis/10		15878.3	2818.54	169.667	108.322	1.05856e+07	1.87903e+06	99.0019	0.529595	0.9981	0.529595	99.4233	99.0019	0.529595	0.9981	0.529595	-36.0037	1.32872	PE-2 + 3L-2-M17 + Iso3 + Z. mobilis/10	90.2859	1.37064	-0.00475003
	Specimen_001_D7_D07_043.fcs	17075	157	19919	144																99.3274
PE-2 + 3L-2-M17 + Iso3 + L. helveticus/10	Specimen_001_D9_D09_045.fcs	12982	124	19443	69																98.255
	Specimen_001_D10_D10_046.fcs	16933	173	20929	104				PE-2 + 3L-2-M17 + Iso3 + P. claussenii/100		14905.3	2020.74	431.333	207.301	9.93689e+06	1.34716e+06	97.3341	1.08897	2.66591	1.08897	98.8128	97.3341	1.08897	2.66591	1.08897	-39.9253	1.47019	PE-2 + 3L-2-M17 + Iso3 + P. claussenii/100	90.0993	2.32652	-0.211376
	Specimen_001_D11_D11_047.fcs	17151	149	20937	166																96.2222
PE-2 + 3L-2-M17 + Iso3 + Z. mobilis/100	Specimen_001_E1_E01_049.fcs	11635	94	23806	66																96.9672
	Specimen_001_E2_E02_050.fcs	17862	393	20622	274				PE-2 + 3L-2-M17 + Iso3 + P. claussenii/10		15864.3	1203.03	711.667	173.809	1.05762e+07	802021	95.7648	0.74582	4.23515	0.74582	96.7484	95.7648	0.74582	4.23515	0.74582	-36.0601	1.57014	PE-2 + 3L-2-M17 + Iso3 + P. claussenii/10	66.8926	0.269428	-25.9138
	Specimen_001_E3_E03_051.fcs	16441	341	19806	330																94.9432
PE-2 + 3L-2-M17 + Iso3 + Z. mobilis/10	Specimen_001_E5_E05_053.fcs	11896	69	22582	77																95.603
	Specimen_001_E6_E06_054.fcs	17721	120	20678	84				PE-2 + 3L-2-M17 + Iso3 + P. claussenii + L. buchneri/100		15281	2850.11	352.333	120.815	1.01873e+07	1.90008e+06	97.8074	0.49226	2.1926	0.49226	98.3754	97.8074	0.49226	2.1926	0.49226	-38.4112	1.74175	PE-2 + 3L-2-M17 + Iso3 + P. claussenii + L. buchneri/100	91.9478	1.76535	1.83589
	Specimen_001_E7_E07_055.fcs	18018	320	21073	204																97.1748
PE-2 + 3L-2-M17 + Iso3 + P. claussenii/100	Specimen_001_E9_E09_057.fcs	12069	145	22819	125																97.872
	Specimen_001_E10_E10_058.fcs	16021	629	20213	367				PE-2 + 3L-2-M17 + Iso3 + P. claussenii + L. buchneri/10		16136.7	1886.79	635.333	316.027	1.07578e+07	1.25786e+06	96.3915	1.48139	3.60845	1.48139	98.1665	96.3915	1.48139	3.60845	1.48139	-34.9625	1.90752	PE-2 + 3L-2-M17 + Iso3 + P. claussenii + L. buchneri/10	62.6574	5.59145	-30.6044
	Specimen_001_E11_E11_059.fcs	16626	520	19630	410																94.5402
PE-2 + 3L-2-M17 + Iso3 + P. claussenii/10	Specimen_001_F1_F01_061.fcs	14163	476	23443	346																96.4679
	Specimen_001_F2_F02_062.fcs	16710	890	19902	731				PE-2 + 3L-2-M17 + Iso3 + L.buchneri + L. helveticus/100		17435.3	2457.27	361	223.052	1.16236e+07	1.63818e+06	98.1041	1.11394	1.89587	1.11394	99.5258	98.1041	1.11394	1.89587	1.11394	-29.7283	1.65026	PE-2 + 3L-2-M17 + Iso3 + L.buchneri + L. helveticus/100	81.333	1.37967	-9.92044
	Specimen_001_F3_F03_063.fcs	16720	769	19669	602																96.8056
PE-2 + 3L-2-M17 + Iso3 + P. claussenii + L. buchneri/100	Specimen_001_F5_F05_065.fcs	11384	188	20885	155																97.9809
	Specimen_001_F6_F06_066.fcs	16338	475	19265	231				PE-2 + 3L-2-M17 + Iso3 + L.buchneri + L. helveticus/10		15928	1465.93	410	103.241	1.06187e+07	977287	97.4836	0.643894	2.5164	0.643894	97.9938	97.4836	0.643894	2.5164	0.643894	-35.8035	1.96896	PE-2 + 3L-2-M17 + Iso3 + L.buchneri + L. helveticus/10	66.1185	3.509	-26.7712
	Specimen_001_F7_F07_067.fcs	18121	394	20950	209																96.5753
PE-2 + 3L-2-M17 + Iso3 + P. claussenii + L. buchneri/10	Specimen_001_F9_F09_069.fcs	13492	252	21649	232																97.8817
	Specimen_001_F10_F10_070.fcs	17766	1026	21576	1120				PE-2 + 3L-2-M17+ Iso3 + L. helveticus + Z. mobilis/100		16347	1689.36	170.333	45.4337	10898000	1.12624e+06	98.9874	0.179778	1.0126	0.179778	99.2386	98.9874	0.179778	1.0126	0.179778	-34.1148	1.66611	PE-2 + 3L-2-M17+ Iso3 + L. helveticus + Z. mobilis/100	92.1194	2.20038	2.02589
	Specimen_001_F11_F11_071.fcs	17152	628	21157	385																98.8959
PE-2 + 3L-2-M17 + Iso3 + L.buchneri + L. helveticus/100	Specimen_001_G1_G01_073.fcs	14063	67	25330	78																98.8277
	Specimen_001_G2_G02_074.fcs	18395	607	21909	643				PE-2 + 3L-2-M17+ Iso3 + L. helveticus + Z. mobilis/10		16943	2027.86	132	43.2974	1.12953e+07	1.3519e+06	99.2469	0.177917	0.753087	0.177917	99.477	99.2469	0.177917	0.753087	0.177917	-31.7127	1.74358	PE-2 + 3L-2-M17+ Iso3 + L. helveticus + Z. mobilis/10	53.43	0.899567	-40.8241
	Specimen_001_G3_G03_075.fcs	19848	409	23325	340																99.0437
PE-2 + 3L-2-M17 + Iso3 + L.buchneri + L. helveticus/10	Specimen_001_G5_G05_077.fcs	14458	296	22891	267																99.22
	Specimen_001_G6_G06_078.fcs	15397	546	19037	500				PE-2 + 3L-2-M17 + Iso3 + P. claussenii + Z. mobilis/100		18317.3	2898.35	29.6667	9.46338	1.22116e+07	1.93223e+06	99.8404	0.0374991	0.159638	0.0374991	99.8672	99.8404	0.0374991	0.159638	0.0374991	-26.1735	1.82672	PE-2 + 3L-2-M17 + Iso3 + P. claussenii + Z. mobilis/100	79.8791	4.3352	-11.5307
	Specimen_001_G7_G07_079.fcs	17929	388	20035	393																99.7873
PE-2 + 3L-2-M17+ Iso3 + L. helveticus + Z. mobilis/100	Specimen_001_G9_G09_081.fcs	14076	108	22101	89																99.8666
	Specimen_001_G10_G10_082.fcs	16840	188	19723	146				PE-2 + 3L-2-M17 + Iso3 + P. claussenii + Z. mobilis/10		14823.3	452.303	148.333	2.0548	9.88222e+06	301535	99.008	0.0419701	0.992007	0.0419701	98.9969	99.008	0.0419701	0.992007	0.0419701	-40.2558	1.80307	PE-2 + 3L-2-M17 + Iso3 + P. claussenii + Z. mobilis/10	67.5016	4.39113	-25.2393
	Specimen_001_G11_G11_083.fcs	18125	215	21120	206																99.064
PE-2 + 3L-2-M17+ Iso3 + L. helveticus + Z. mobilis/10	Specimen_001_H1_H01_085.fcs	14076	74	23440	86																98.9631
	Specimen_001_H2_H02_086.fcs	18436	178	22031	228				PE-2 + 3L-2-M17 + Iso3 + L.buchneri + Z. mobilis/100	plate 4	13761.3	1316.39	151.667	41.9629	9.17422e+06	877590	98.9269	0.222823	1.07306	0.222823	99.1922	98.9269	0.222823	1.07306	0.222823	-44.5361	1.7589	PE-2 + 3L-2-M17 + Iso3 + L.buchneri + Z. mobilis/100	91.268	0.774626	1.08301
	Specimen_001_H3_H03_087.fcs	18317	144	22205	188																98.647
PE-2 + 3L-2-M17 + Iso3 + P. claussenii + Z. mobilis/100	Specimen_001_H5_H05_089.fcs	14283	19	24933	8																98.9416
	Specimen_001_H6_H06_090.fcs	19707	42	22849	16				PE-2 + 3L-2-M17 + Iso3 + L.buchneri + Z. mobilis/10		10586.7	781.9	157.333	42.4604	7.05778e+06	521266	98.5378	0.390357	1.46215	0.390357	98.9411	98.5378	0.390357	1.46215	0.390357	-57.3313	1.43352	PE-2 + 3L-2-M17 + Iso3 + L.buchneri + Z. mobilis/10	73.8212	0.486804	-18.2401
	Specimen_001_H7_H07_091.fcs	20962	28	23205	20																98.6627
PE-2 + 3L-2-M17 + Iso3 + P. claussenii + Z. mobilis/10	Specimen_001_H9_H09_093.fcs	14606	148	22417	65																98.0097
	Specimen_001_H10_H10_094.fcs	15453	146	16163	87				PE-2 + 3L-2-M17 + Iso3 + L. helveticus + Z. mobilis/100		16399.7	3347.73	98	14.7648	1.09331e+07	2.23182e+06	99.3949	0.0675663	0.60506	0.0675663	99.3122	99.3949	0.0675663	0.60506	0.0675663	-33.9025	1.84838	PE-2 + 3L-2-M17 + Iso3 + L. helveticus + Z. mobilis/100	92.1087	3.24939	2.01401
	Specimen_001_H11_H11_095.fcs	14411	151	17629	162																99.4777
	Mean	11896	1225	15308	1267																99.3949
	SD	7879	5272	9732	5865				PE-2 + 3L-2-M17 + Iso3 + L. helveticus + Z. mobilis/10		13371.3	1815.49	130.667	31.4572	8.91422e+06	1.21033e+06	99.0284	0.233864	0.97165	0.233864	99.2431	99.0284	0.233864	0.97165	0.233864	-46.108	1.59352	PE-2 + 3L-2-M17 + Iso3 + L. helveticus + Z. mobilis/10	75.0928	1.53154	-16.8317
																					99.1388
	plate 4	Singlets/Cells/Yeast | Count	Singlets/Cells/LABs | Count	Singlets_FSC/Yeast_FSC | Count	Singlets_FSC/LABS_FSC | Count																98.7031
PE-2 + 3L-2-M17 + Iso3 + L.buchneri + Z. mobilis/100	Specimen_001_A1_A01_001.fcs	11911	97	17147	116				PE-2 + 3L-2-M17 + Iso3 + L. buchneri + L. helveticus + Z. mobilis/100		15383.7	941.228	130.667	41.7719	1.02558e+07	627485	99.1711	0.230815	0.828891	0.230815	99.4916	99.1711	0.230815	0.828891	0.230815	-37.9974	1.61869	PE-2 + 3L-2-M17 + Iso3 + L. buchneri + L. helveticus + Z. mobilis/100	93.9507	1.06586	4.05415
	Specimen_001_A2_A02_002.fcs	14509	199	17948	230																99.0643
	Specimen_001_A3_A03_003.fcs	14864	159	17852	193																98.9574
PE-2 + 3L-2-M17 + Iso3 + L.buchneri + Z. mobilis/10	Specimen_001_A5_A05_005.fcs	9811	105	13702	150				PE-2 + 3L-2-M17 + Iso3 + L. buchneri + L. helveticus + Z. mobilis/10		14567.3	2539.95	148	26.0896	9.71156e+06	1.6933e+06	98.9682	0.232349	1.03181	0.232349	98.9827	98.9682	0.232349	1.03181	0.232349	-41.2876	1.9643	PE-2 + 3L-2-M17 + Iso3 + L. buchneri + L. helveticus + Z. mobilis/10	75.7318	2.74188	-16.124
	Specimen_001_A6_A06_006.fcs	11657	158	12709	210																98.6766
	Specimen_001_A7_A07_007.fcs	10292	209	12379	241																99.2452
PE-2 + 3L-2-M17 + Iso3 + L. helveticus + Z. mobilis/100	Specimen_001_A9_A09_009.fcs	11696	81	18006	60				PE-2 + 3L-2-M17 + Iso3 + P. claussenii + L. buchneri + L. helveticus + Z. mobilis/100		15106	995.67	236.333	84.8109	1.00707e+07	663780	98.4865	0.486123	1.51346	0.486123	99.1133	98.4865	0.486123	1.51346	0.486123	-39.1165	1.64892	PE-2 + 3L-2-M17 + Iso3 + P. claussenii + L. buchneri + L. helveticus + Z. mobilis/100	92.5826	1.55228	2.53889
	Specimen_001_A10_A10_010.fcs	18285	96	20406	118																97.9285
	Specimen_001_A11_A11_011.fcs	19218	117	21610	118																98.4177
PE-2 + 3L-2-M17 + Iso3 + L. helveticus + Z. mobilis/10	Specimen_001_B1_B01_013.fcs	11669	89	17939	91				PE-2 + 3L-2-M17 + Iso3 + P. claussenii + L. buchneri + L. helveticus + Z. mobilis/10		12178.3	747.602	336.333	31.9618	8.11889e+06	498401	97.2962	0.364911	2.70381	0.364911	97.6361	97.2962	0.364911	2.70381	0.364911	-50.9162	1.83514	PE-2 + 3L-2-M17 + Iso3 + P. claussenii + L. buchneri + L. helveticus + Z. mobilis/10	74.9148	2.5653	-17.0289
	Specimen_001_B2_B02_014.fcs	15887	138	18861	243																96.79
	Specimen_001_B3_B03_015.fcs	12558	165	14673	208																97.4625
PE-2 + 3L-2-M17 + Iso3 + L. buchneri + L. helveticus + Z. mobilis/100	Specimen_001_B5_B05_017.fcs	14091	72	22053	75				PE-2 + 3L-2-M17 + P. claussenii + L. buchneri/100		17379.3	3661.18	381	134.464	1.15862e+07	2.44078e+06	97.9287	0.356853	2.07128	0.356853	98.3943	97.9287	0.356853	2.07128	0.356853	-29.9541	1.67361	PE-2 + 3L-2-M17 + P. claussenii + L. buchneri/100	93.8928	0.85212	3.99002
	Specimen_001_B6_B06_018.fcs	16305	154	17176	159																97.5274
	Specimen_001_B7_B07_019.fcs	15755	166	18231	156																97.8645
PE-2 + 3L-2-M17 + Iso3 + L. buchneri + L. helveticus + Z. mobilis/10	Specimen_001_B9_B09_021.fcs	11968	123	18260	141				PE-2 + 3L-2-M17 + P. claussenii + L. buchneri/10		12719.3	137.502	658.667	95.5033	8.47956e+06	91668.2	95.0743	0.730374	4.92574	0.730374	95.8523	95.0743	0.730374	4.92574	0.730374	-48.7358	1.82513	PE-2 + 3L-2-M17 + P. claussenii + L. buchneri/10	76.521	1.22801	-15.25
	Specimen_001_B10_B10_022.fcs	13720	184	15270	214																94.0969
	Specimen_001_B11_B11_023.fcs	18014	137	24182	214																95.2736
PE-2 + 3L-2-M17 + Iso3 + P. claussenii + L. buchneri + L. helveticus + Z. mobilis/100	Specimen_001_C1_C01_025.fcs	13749	123	23119	114				PE-2 + 3L-2-M17 + P. claussenii + L. buchneri + L. helveticus/100		14342	1898.52	277.333	102.079	9.56133e+06	1.26568e+06	98.1599	0.490745	1.8401	0.490745	98.7216	98.1599	0.490745	1.8401	0.490745	-42.1958	1.74725	PE-2 + 3L-2-M17 + P. claussenii + L. buchneri + L. helveticus/100	93.7191	1.30919	3.79765
	Specimen_001_C2_C02_026.fcs	15459	327	18356	298																97.5261
	Specimen_001_C3_C03_027.fcs	16110	259	18419	271																98.232
PE-2 + 3L-2-M17 + Iso3 + P. claussenii + L. buchneri + L. helveticus + Z. mobilis/10	Specimen_001_C5_C05_029.fcs	13217	320	20146	320				PE-2 + 3L-2-M17 + P. claussenii + L. buchneri + L. helveticus/10		14855.3	1056.25	574.333	51.6161	9.90356e+06	704166	96.2816	0.130545	3.71844	0.130545	96.4278	96.2816	0.130545	3.71844	0.130545	-40.1268	1.79272	PE-2 + 3L-2-M17 + P. claussenii + L. buchneri + L. helveticus/10	75.9548	2.45926	-15.877
	Specimen_001_C6_C06_030.fcs	11488	381	11787	329																96.1109
	Specimen_001_C7_C07_031.fcs	11830	308	18274	255																96.306
PE-2 + 3L-2-M17 + P. claussenii + L. buchneri/100	Specimen_001_C9_C09_033.fcs	12256	200	20451	194				PE-2 + 3L-2-M17 + P. claussenii + L. buchneri + L. helveticus + Z. mobilis/100		12826.3	1129.7	479.333	300.129	8.55089e+06	753134	96.4535	2.18529	3.54649	2.18529	98.407	96.4535	2.18529	3.54649	2.18529	-48.3045	2.80523	PE-2 + 3L-2-M17 + P. claussenii + L. buchneri + L. helveticus + Z. mobilis/100	92.5054	4.31301	2.45339
	Specimen_001_C10_C10_034.fcs	20589	522	22580	519																93.4029
	Specimen_001_C11_C11_035.fcs	19293	421	22059	395																97.5507
PE-2 + 3L-2-M17 + P. claussenii + L. buchneri/10	Specimen_001_D1_D01_037.fcs	12849	556	17274	403				PE-2 + 3L-2-M17 + P. claussenii + L. buchneri + L. helveticus + Z. mobilis/10		11714.3	1441.94	527.667	155.397	7.80956e+06	961295	95.7156	1.01174	4.28445	1.01174	96.1812	95.7156	1.01174	4.28445	1.01174	-52.7864	2.3489	PE-2 + 3L-2-M17 + P. claussenii + L. buchneri + L. helveticus + Z. mobilis/10	72.5131	1.99695	-19.6889
	Specimen_001_D2_D02_038.fcs	12529	786	15782	828																94.3111
	Specimen_001_D3_D03_039.fcs	12780	634	15678	634																96.6544
PE-2 + 3L-2-M17 + P. claussenii + L. buchneri + L. helveticus/100	Specimen_001_D5_D05_041.fcs	11661	151	18816	147				PE-2 + 3L-2-M17 + P. claussenii + L. helveticus/100		16762	2764.15	471	233.728	1.11747e+07	1.84277e+06	97.3596	1.20647	2.64043	1.20647	98.6781	97.3596	1.20647	2.64043	1.20647	-32.4422	0.616906	PE-2 + 3L-2-M17 + P. claussenii + L. helveticus/100	94.8192	2.27736	5.01603
	Specimen_001_D6_D06_042.fcs	15808	401	16763	371																97.6382
	Specimen_001_D7_D07_043.fcs	15557	280	21775	266																95.7625
PE-2 + 3L-2-M17 + P. claussenii + L. buchneri + L. helveticus/10	Specimen_001_D9_D09_045.fcs	13551	502	21201	472				PE-2 + 3L-2-M17 + P. claussenii + L. helveticus/10		14877.7	2618.25	788.667	248.732	9.91844e+06	1.7455e+06	95.0335	1.14704	4.96652	1.14704	96.5955	95.0335	1.14704	4.96652	1.14704	-40.0368	1.46054	PE-2 + 3L-2-M17 + P. claussenii + L. helveticus/10	74.4731	1.9092	-17.5181
	Specimen_001_D10_D10_046.fcs	14877	602	17692	632																93.8735
	Specimen_001_D11_D11_047.fcs	16138	619	19104	711																94.6315
PE-2 + 3L-2-M17 + P. claussenii + L. buchneri + L. helveticus + Z. mobilis/100	Specimen_001_E1_E01_049.fcs	11552	187	21005	150				PE-2 + 3L-2-M17 + P. claussenii + Z. mobilis/100		15333	2043.81	424.667	147.933	10222000	1.36254e+06	97.3779	0.65016	2.62215	0.65016	98.1154	97.3779	0.65016	2.62215	0.65016	-38.2016	1.76013	PE-2 + 3L-2-M17 + P. claussenii + Z. mobilis/100	90.0779	1.75339	-0.235126
	Specimen_001_E2_E02_050.fcs	12629	892	18367	425																96.5336
	Specimen_001_E3_E03_051.fcs	14298	359	17664	306																97.4845
PE-2 + 3L-2-M17 + P. claussenii + L. buchneri + L. helveticus + Z. mobilis/10	Specimen_001_E5_E05_053.fcs	9722	386	16892	534				PE-2 + 3L-2-M17 + P. claussenii + Z. mobilis/10		15389	2592.14	766.333	86.4497	1.02593e+07	1.72809e+06	95.2093	0.36851	4.79071	0.36851	95.0733	95.2093	0.36851	4.79071	0.36851	-37.9759	1.71492	PE-2 + 3L-2-M17 + P. claussenii + Z. mobilis/10	72.0906	4.49705	-20.1568
	Specimen_001_E6_E06_054.fcs	12334	744	17130	896																95.713
	Specimen_001_E7_E07_055.fcs	13087	453	17041	485																94.8416
PE-2 + 3L-2-M17 + P. claussenii + L. helveticus/100	Specimen_001_E9_E09_057.fcs	13287	178	26478	161				PE-2 + 3L-2-M17 + L. buchneri + L. helveticus/100		16072.3	1887.52	179.333	67.5097	1.07149e+07	1.25835e+06	98.9223	0.329333	1.07769	0.329333	99.2605	98.9223	0.329333	1.07769	0.329333	-35.2218	1.79993	PE-2 + 3L-2-M17 + L. buchneri + L. helveticus/100	89.5053	2.71322	-0.869255
	Specimen_001_E10_E10_058.fcs	20050	485	22474	296																98.4759
	Specimen_001_E11_E11_059.fcs	16949	750	21161	668																99.0306
PE-2 + 3L-2-M17 + P. claussenii + L. helveticus/10	Specimen_001_F1_F01_061.fcs	12938	456	22016	421				PE-2 + 3L-2-M17 + L. buchneri + L. helveticus/10		14725.7	2815.92	162.333	21.4528	9.81711e+06	1.87728e+06	98.8799	0.190899	1.12012	0.190899	98.7268	98.8799	0.190899	1.12012	0.190899	-40.6494	1.82146	PE-2 + 3L-2-M17 + L. buchneri + L. helveticus/10	70.2143	1.85631	-22.2349
	Specimen_001_F2_F02_062.fcs	13116	856	15995	890																99.149
	Specimen_001_F3_F03_063.fcs	18579	1054	22308	811																98.7638
PE-2 + 3L-2-M17 + P. claussenii + Z. mobilis/100	Specimen_001_F5_F05_065.fcs	12443	239	20334	230				PE-2 +3L-2-M17 + L. buchneri + L.helveticus + Z.mobilis/100		14818.7	2400.95	133.333	62.4731	9.87911e+06	1.60063e+06	99.1491	0.25195	0.850894	0.25195	99.3892	99.1491	0.25195	0.850894	0.25195	-40.2746	1.81804	PE-2 +3L-2-M17 + L. buchneri + L.helveticus + Z.mobilis/100	93.6912	2.87455	3.76677
	Specimen_001_F6_F06_066.fcs	16737	601	20440	650																98.8011
	Specimen_001_F7_F07_067.fcs	16819	434	21536	372																99.257
PE-2 + 3L-2-M17 + P. claussenii + Z. mobilis/10	Specimen_001_F9_F09_069.fcs	12447	645	20932	238				PE-2 +3L-2-M17 + L. buchneri + L.helveticus + Z.mobilis/10		14953.7	2357.55	149	30.2104	9.96911e+06	1.5717e+06	98.993	0.220728	1.00697	0.220728	98.7931	98.993	0.220728	1.00697	0.220728	-39.7305	1.84344	PE-2 +3L-2-M17 + L. buchneri + L.helveticus + Z.mobilis/10	70.4523	1.91209	-21.9713
	Specimen_001_F10_F10_070.fcs	18754	840	20937	740																99.3006
	Specimen_001_F11_F11_071.fcs	14966	814	16020	247																98.8854
PE-2 + 3L-2-M17 + L. buchneri + L. helveticus/100	Specimen_001_G1_G01_073.fcs	13422	100	23160	79				PE-2 + 3L-2-M17 + L. buchneri + Z. mobilis/100		15737.7	2371.48	141.667	15.5849	1.04918e+07	1.58098e+06	99.102	0.0427037	0.897999	0.0427037	99.0614	99.102	0.0427037	0.897999	0.0427037	-36.5707	1.82557	PE-2 + 3L-2-M17 + L. buchneri + Z. mobilis/100	85.9564	8.11084	-4.7999
	Specimen_001_G2_G02_074.fcs	17122	265	20590	199																99.161
	Specimen_001_G3_G03_075.fcs	17673	173	21112	204																99.0836
PE-2 + 3L-2-M17 + L. buchneri + L. helveticus/10	Specimen_001_G5_G05_077.fcs	11011	142	18853	163				PE-2 + 3L-2-M17 + L. buchneri + Z. mobilis/10		16471.7	2508.53	228.667	19.754	1.09811e+07	1.67235e+06	98.6181	0.0841294	1.38194	0.0841294	98.5331	98.6181	0.0841294	1.38194	0.0841294	-33.6123	1.83516	PE-2 + 3L-2-M17 + L. buchneri + Z. mobilis/10	66.9912	4.32308	-25.8045
	Specimen_001_G6_G06_078.fcs	17826	153	19437	191																98.7327
	Specimen_001_G7_G07_079.fcs	15340	192	18247	216																98.5884
PE-2 +3L-2-M17 + L. buchneri + L.helveticus + Z.mobilis/100	Specimen_001_G9_G09_081.fcs	13018	80	26131	74				PE-2 + 1L-6-MRS + P. claussenii/100	Plate 5	15240.3	2151.96	352.333	137.774	1.01602e+07	1.43464e+06	97.7994	0.682995	2.20056	0.682995	98.4803	97.7994	0.682995	2.20056	0.682995	-38.5751	1.86317	PE-2 + 1L-6-MRS + P. claussenii/100	88.4675	1.17705	-2.01876
	Specimen_001_G10_G10_082.fcs	18212	221	19531	97																96.8657
	Specimen_001_G11_G11_083.fcs	13226	99	19582	47																98.0523
PE-2 +3L-2-M17 + L. buchneri + L.helveticus + Z.mobilis/10	Specimen_001_H1_H01_085.fcs	11624	142	17858	134				PE-2 + 1L-6-MRS + P. claussenii/10		13672.3	903.366	718.333	173.659	9.11489e+06	602244	95.0744	0.883245	4.92558	0.883245	96.3176	95.0744	0.883245	4.92558	0.883245	-44.8948	1.32354	PE-2 + 1L-6-MRS + P. claussenii/10	68.3894	0.678744	-24.256
	Specimen_001_H2_H02_086.fcs	16470	116	21172	106																94.3475
	Specimen_001_H3_H03_087.fcs	16767	189	19441	192																94.5581
PE-2 + 3L-2-M17 + L. buchneri + Z. mobilis/100	Specimen_001_H5_H05_089.fcs	12665	120	22009	104				PE-2 + 1L-6-MRS + L. helveticus/100		15063.3	1533.91	159.667	88.6278	1.00422e+07	1.02261e+06	98.9758	0.499777	1.02422	0.499777	99.6436	98.9758	0.499777	1.02422	0.499777	-39.2885	1.60271	PE-2 + 1L-6-MRS + L. helveticus/100	88.9135	0.973281	-1.52476
	Specimen_001_H6_H06_090.fcs	18438	156	21544	136																98.4414
	Specimen_001_H7_H07_091.fcs	16110	149	19088	146																98.8424
PE-2 + 3L-2-M17 + L. buchneri + Z. mobilis/10	Specimen_001_H9_H09_093.fcs	14106	210	23698	156				PE-2 + 1L-6-MRS + L. helveticus/10		15770	2770.3	191.667	57.1567	1.05133e+07	1.84687e+06	98.8056	0.262723	1.19444	0.262723	99.1711	98.8056	0.262723	1.19444	0.262723	-36.4403	1.59261	PE-2 + 1L-6-MRS + L. helveticus/10	70.6303	1.21889	-21.7741
	Specimen_001_H10_H10_094.fcs	19944	256	21841	237																98.6805
	Specimen_001_H11_H11_095.fcs	15365	220	19399	175																98.5651
	Mean	10950	593	14472	224				PE-2 + 1L-6-MRS + Z. mobilis/100		17119.3	2359.3	135.333	45.6387	1.14129e+07	1.57287e+06	99.2382	0.180108	0.761786	0.180108	99.4734	99.2382	0.180108	0.761786	0.180108	-31.002	1.64831	PE-2 + 1L-6-MRS + Z. mobilis/100	90.2109	2.15777	-0.0878755
	SD	6764	1319	8768	224																99.2053
																					99.036
	plate 5	Singlets/Cells/Yeast | Count	Singlets/Cells/LABs | Count	Singlets_FSC/Yeast_FSC | Count	Singlets_FSC/LABS_FSC | Count				PE-2 + 1L-6-MRS + Z. mobilis/10		14973	1623.1	197	50.2593	9982000	1.08207e+06	98.6867	0.340223	1.31329	0.340223	99.1679	98.6867	0.340223	1.31329	0.340223	-39.6526	1.56673	PE-2 + 1L-6-MRS + Z. mobilis/10	68.889	3.94845	-23.7026
PE-2 + 1L-6-MRS + P. claussenii/100	Specimen_001_A1_A01_001.fcs	12248	189	21095	162																98.4446
	Specimen_001_A2_A02_002.fcs	16256	526	19240	658																98.4477
	Specimen_001_A3_A03_003.fcs	17217	342	21174	327				PE-2 + 1L-6-MRS + Iso3 + L. helveticus/100		17599	3378.69	69	36.0648	1.17327e+07	2.25246e+06	99.6377	0.159887	0.362277	0.159887	99.8619	99.6377	0.159887	0.362277	0.159887	-29.0687	1.68523	PE-2 + 1L-6-MRS + Iso3 + L. helveticus/100	90.9185	1.27536	0.695879
PE-2 + 1L-6-MRS + P. claussenii/10	Specimen_001_A5_A05_005.fcs	12398	474	20310	451																99.5511
	Specimen_001_A6_A06_006.fcs	14388	862	17485	875																99.5002
	Specimen_001_A7_A07_007.fcs	14231	819	16502	798				PE-2 + 1L-6-MRS + Iso3 + L. helveticus/10		15770	3124.63	145.333	42.7577	1.05133e+07	2.08309e+06	99.1077	0.107091	0.892265	0.107091	99.2568	99.1077	0.107091	0.892265	0.107091	-36.4403	1.72724	PE-2 + 1L-6-MRS + Iso3 + L. helveticus/10	69.9398	0.464154	-22.5389
PE-2 + 1L-6-MRS + L. helveticus/100	Specimen_001_A9_A09_009.fcs	14817	53	25014	69																99.0564
	Specimen_001_A10_A10_010.fcs	17053	270	19802	171																99.01
	Specimen_001_A11_A11_011.fcs	13320	156	16962	15				PE-2 + 1L-6-MRS + Iso3 + Z.mobilis/100		16803	2549.26	122.333	55.1624	11202000	1.69951e+06	99.3058	0.253313	0.694246	0.253313	99.6639	99.3058	0.253313	0.694246	0.253313	-32.2769	1.63192	PE-2 + 1L-6-MRS + Iso3 + Z.mobilis/100	91.8385	2.87605	1.71476
PE-2 + 1L-6-MRS + L. helveticus/10	Specimen_001_B1_B01_013.fcs	14596	122	21752	158																99.1201
	Specimen_001_B2_B02_014.fcs	19594	262	19916	143																99.1332
	Specimen_001_B3_B03_015.fcs	13120	191	20843	309				PE-2 + 1L-6-MRS + Iso3 + Z.mobilis/10		14630.7	1409.88	162	39.4208	9.75378e+06	939922	98.9066	0.246281	1.0934	0.246281	99.1035	98.9066	0.246281	1.0934	0.246281	-41.0323	1.58917	PE-2 + 1L-6-MRS + Iso3 + Z.mobilis/10	70.478	2.855	-21.9428
PE-2 + 1L-6-MRS + Z. mobilis/100	Specimen_001_B5_B05_017.fcs	13790	73	23574	54																99.0569
	Specimen_001_B6_B06_018.fcs	18974	152	21521	171																98.5594
	Specimen_001_B7_B07_019.fcs	18594	181	21189	201				PE-2 + 1L-6-MRS + Iso 3 + P. claussenii/100		16576.3	2338.38	330	108.922	1.10509e+07	1.55892e+06	98.1051	0.426563	1.89489	0.426563	98.6991	98.1051	0.426563	1.89489	0.426563	-33.1905	1.56628	PE-2 + 1L-6-MRS + Iso 3 + P. claussenii/100	91.1437	0.928738	0.945256
PE-2 + 1L-6-MRS + Z. mobilis/10	Specimen_001_B9_B09_021.fcs	15969	134	23678	137																97.7169
	Specimen_001_B10_B10_022.fcs	16266	257	19712	249																97.8993
	Specimen_001_B11_B11_023.fcs	12684	200	15256	210				PE-2 + 1L-6-MRS + Iso 3 + P. claussenii/10		14876	1602.64	576.667	209.508	9.91733e+06	1.06842e+06	96.3755	1.03899	3.62446	1.03899	97.8447	96.3755	1.03899	3.62446	1.03899	-40.0435	1.16788	PE-2 + 1L-6-MRS + Iso 3 + P. claussenii/10	69.1721	3.12456	-23.3891
PE-2 + 1L-6-MRS + Iso3 + L. helveticus/100	Specimen_001_C1_C01_025.fcs	13018	18	21843	30																95.6601
	Specimen_001_C2_C02_026.fcs	21066	95	21726	107																95.6218
	Specimen_001_C3_C03_027.fcs	18713	94	20171	145				PE-2 + 1L-6-MRS + Iso3 +P. claussenii + L. buchneri/100		16012.3	3455.62	333.667	185.07	1.06749e+07	2.30375e+06	97.8467	1.37805	2.15326	1.37805	98.8705	97.8467	1.37805	2.15326	1.37805	-35.4636	0.722113	PE-2 + 1L-6-MRS + Iso3 +P. claussenii + L. buchneri/100	91.4739	1.66868	1.31101
PE-2 + 1L-6-MRS + Iso3 + L. helveticus/10	Specimen_001_C5_C05_029.fcs	11352	85	17825	72																98.771
	Specimen_001_C6_C06_030.fcs	18056	172	21469	200																95.8987
	Specimen_001_C7_C07_031.fcs	17902	179	20294	203				PE-2 + 1L-6-MRS + Iso3 +P. claussenii + L. buchneri/10		14339.3	2486.37	577	169.855	9.55956e+06	1.65758e+06	96.2237	0.52458	3.77626	0.52458	96.9342	96.2237	0.52458	3.77626	0.52458	-42.2065	1.34446	PE-2 + 1L-6-MRS + Iso3 +P. claussenii + L. buchneri/10	71.6703	0.604547	-20.6223
PE-2 + 1L-6-MRS + Iso3 + Z.mobilis/100	Specimen_001_C9_C09_033.fcs	14234	48	22551	39																96.0534
	Specimen_001_C10_C10_034.fcs	20278	180	23300	139																95.6836
	Specimen_001_C11_C11_035.fcs	15897	139	18801	106				PE-2 + 1L-6-MRS + Iso3 + P. claussenii + L. buchneri + L. helveticus/100		15511	2743.17	308.333	252.977	1.03407e+07	1.82878e+06	98.2101	1.27528	1.78988	1.27528	99.1747	98.2101	1.27528	1.78988	1.27528	-37.4842	2.31738	PE-2 + 1L-6-MRS + Iso3 + P. claussenii + L. buchneri + L. helveticus/100	91.4996	0.326809	1.33951
PE-2 + 1L-6-MRS + Iso3 + Z.mobilis/10	Specimen_001_D1_D01_037.fcs	12934	117	21131	110																96.4081
	Specimen_001_D2_D02_038.fcs	16386	156	18050	186																99.0475
	Specimen_001_D3_D03_039.fcs	14572	213	18290	277				PE-2 + 1L-6-MRS + Iso3 + P. claussenii + L. buchneri + L. helveticus/10		16754	2938.08	488	269.779	1.11693e+07	1.95872e+06	97.2652	1.4008	2.73481	1.4008	98.6096	97.2652	1.4008	2.73481	1.4008	-32.4744	0.499595	PE-2 + 1L-6-MRS + Iso3 + P. claussenii + L. buchneri + L. helveticus/10	71.0785	1.27121	-21.2778
PE-2 + 1L-6-MRS + Iso 3 + P. claussenii/100	Specimen_001_D5_D05_041.fcs	13353	176	23731	143																97.853
	Specimen_001_D6_D06_042.fcs	17548	410	20538	374																95.3329
	Specimen_001_D7_D07_043.fcs	18828	404	21662	350				PE-2 + 1L-6-MRS + Iso3 + L. helveticus + Z.mobilis/100		16629.7	3821.79	171.667	5.79272	1.10864e+07	2.54786e+06	98.9036	0.329116	1.09641	0.329116	98.439	98.9036	0.329116	1.09641	0.329116	-32.9755	2.10222	PE-2 + 1L-6-MRS + Iso3 + L. helveticus + Z.mobilis/100	90.7984	2.02504	0.562879
PE-2 + 1L-6-MRS + Iso 3 + P. claussenii/10	Specimen_001_D9_D09_045.fcs	12893	284	18784	270																99.1114
	Specimen_001_D10_D10_046.fcs	16818	763	20444	790																99.1604
	Specimen_001_D11_D11_047.fcs	14917	683	18401	528				PE-2 + 1L-6-MRS + Iso3 + L. helveticus + Z.mobilis/10		14319.3	3532.64	214.667	75.2123	9.54622e+06	2.3551e+06	98.5158	0.364907	1.48424	0.364907	98.1709	98.5158	0.364907	1.48424	0.364907	-42.2871	1.88469	PE-2 + 1L-6-MRS + Iso3 + L. helveticus + Z.mobilis/10	66.2107	2.76362	-26.669
PE-2 + 1L-6-MRS + Iso3 +P. claussenii + L. buchneri/100	Specimen_001_E1_E01_049.fcs	13393	153	24118	125																99.0207
	Specimen_001_E2_E02_050.fcs	20895	260	21889	192																98.3557
	Specimen_001_E3_E03_051.fcs	13749	588	21032	424				PE-2 + Iso3 + P. claussenii + Z. mobilis/100		17628.3	2545.81	216.333	102.844	1.17522e+07	1.69721e+06	98.8155	0.497667	1.18445	0.497667	99.2366	98.8155	0.497667	1.18445	0.497667	-28.9505	1.34914	PE-2 + Iso3 + P. claussenii + Z. mobilis/100	89.2652	2.18265	-1.13526
PE-2 + 1L-6-MRS + Iso3 +P. claussenii + L. buchneri/10	Specimen_001_E5_E05_053.fcs	10845	343	20239	243																99.0934
	Specimen_001_E6_E06_054.fcs	15747	647	19802	514																98.1166
	Specimen_001_E7_E07_055.fcs	16426	741	20643	584				PE-2 + Iso3 + P. claussenii + Z. mobilis/10		15284.7	3291.19	465.667	144.569	1.01898e+07	2.19412e+06	97.1124	0.409933	2.8876	0.409933	97.6593	97.1124	0.409933	2.8876	0.409933	-38.3964	1.63476	PE-2 + Iso3 + P. claussenii + Z. mobilis/10	69.1206	0.896387	-23.4461
PE-2 + 1L-6-MRS + Iso3 + P. claussenii + L. buchneri + L. helveticus/100	Specimen_001_E9_E09_057.fcs	11657	97	22117	88																96.6723
	Specimen_001_E10_E10_058.fcs	17822	664	20719	140																97.0056
	Specimen_001_E11_E11_059.fcs	17054	164	21874	162				PE-2 + 1L-6-MRS + Iso3 + P. claussenii + L. buchneri + L. helveticus + Z. mobilis/100		12290.7	1410.28	105.667	18.2087	8.19378e+06	940189	99.1458	0.112436	0.854159	0.112436	99.3045	99.1458	0.112436	0.854159	0.112436	-50.4635	1.72945	PE-2 + 1L-6-MRS + Iso3 + P. claussenii + L. buchneri + L. helveticus + Z. mobilis/100	91.1651	2.66702	0.969006
PE-2 + 1L-6-MRS + Iso3 + P. claussenii + L. buchneri + L. helveticus/10	Specimen_001_F1_F01_061.fcs	12979	183	20534	184																99.0753
	Specimen_001_F2_F02_062.fcs	20145	442	19516	408																99.0577
	Specimen_001_F3_F03_063.fcs	17138	839	18808	335				PE-2 + 1L-6-MRS + Iso3 + P. claussenii + L. buchneri + L. helveticus + Z. mobilis/10		12056	3632.46	228	109.456	8.03733e+06	2.42164e+06	98.2814	0.451734	1.7186	0.451734	98.0455	98.2814	0.451734	1.7186	0.451734	-51.4093	1.75238	PE-2 + 1L-6-MRS + Iso3 + P. claussenii + L. buchneri + L. helveticus + Z. mobilis/10	68.4215	2.76611	-24.2204
PE-2 + 1L-6-MRS + Iso3 + L. helveticus + Z.mobilis/100	Specimen_001_F5_F05_065.fcs	11225	178	24012	97																98.9135
	Specimen_001_F6_F06_066.fcs	19296	173	22982	133																97.8852
	Specimen_001_F7_F07_067.fcs	19368	164	22598	133				PE-2 + 1L-6-MRS +Iso3 + L. buchneri + L. helveticus/100		15952	2366	105.667	43.8279	1.06347e+07	1.57733e+06	99.3714	0.196589	0.628641	0.196589	99.6466	99.3714	0.196589	0.628641	0.196589	-35.7068	1.65335	PE-2 + 1L-6-MRS +Iso3 + L. buchneri + L. helveticus/100	89.7948	1.38851	-0.548628
PE-2 + 1L-6-MRS + Iso3 + L. helveticus + Z.mobilis/10	Specimen_001_F9_F09_069.fcs	10305	192	16733	24																99.2676
	Specimen_001_F10_F10_070.fcs	13751	136	20224	128																99.1999
	Specimen_001_F11_F11_071.fcs	18902	316	22250	282				PE-2 + 1L-6-MRS +Iso3 + L. buchneri + L. helveticus/10		14460.3	615.691	219.667	92.3953	9.64022e+06	410460	98.5266	0.564245	1.47336	0.564245	99.0895	98.5266	0.564245	1.47336	0.564245	-41.7188	1.26442	PE-2 + 1L-6-MRS +Iso3 + L. buchneri + L. helveticus/10	64.5123	3.35004	-28.5501
PE-2 + Iso3 + P. claussenii + Z. mobilis/100	Specimen_001_G1_G01_073.fcs	14169	109	25415	104																98.735
	Specimen_001_G2_G02_074.fcs	20222	185	20833	180																97.7554
	Specimen_001_G3_G03_075.fcs	18494	355	23097	307				PE-2 + 1L-6-MRS + Iso3 + L. buchneri + L. helveticus + Z. mobilis/100	plate 6	12758	991.006	161.333	112.5	8.50533e+06	660671	98.7845	0.771919	1.2155	0.771919	99.5551	98.7845	0.771919	1.2155	0.771919	-48.58	1.88584	PE-2 + 1L-6-MRS + Iso3 + L. buchneri + L. helveticus + Z. mobilis/100	86.0628	1.98807	-4.68197
PE-2 + Iso3 + P. claussenii + Z. mobilis/10	Specimen_001_G5_G05_077.fcs	10931	262	19683	213																97.7295
	Specimen_001_G6_G06_078.fcs	16036	552	19639	546																99.0689
	Specimen_001_G7_G07_079.fcs	18887	583	22094	532				PE-2 + 1L-6-MRS + Iso3 + L. buchneri + L. helveticus + Z. mobilis/10		14734.7	2373.9	171.667	56.109	9.82311e+06	1.5826e+06	98.8171	0.438972	1.18294	0.438972	99.3801	98.8171	0.438972	1.18294	0.438972	-40.6132	1.39666	PE-2 + 1L-6-MRS + Iso3 + L. buchneri + L. helveticus + Z. mobilis/10	67.1687	1.67802	-25.608
PE-2 + 1L-6-MRS + Iso3 + P. claussenii + L. buchneri + L. helveticus + Z. mobilis/100	Specimen_001_G9_G09_081.fcs	12708	89	24262	44																98.762
	Specimen_001_G10_G10_082.fcs	10393	97	12708	10																98.3091
	Specimen_001_G11_G11_083.fcs	13771	131	19185	77				PE-2 + 1L-6-MRS + Iso3 + L. helveticus + Z. mobilis/100		13695.7	2040.48	128.667	78.0185	9.13044e+06	1.36032e+06	99.1319	0.50013	0.868059	0.50013	99.7894	99.1319	0.50013	0.868059	0.50013	-44.8008	1.62362	PE-2 + 1L-6-MRS + Iso3 + L. helveticus + Z. mobilis/100	83.8948	0	-7.08311
PE-2 + 1L-6-MRS + Iso3 + P. claussenii + L. buchneri + L. helveticus + Z. mobilis/10	Specimen_001_H1_H01_085.fcs	13745	274	21389	258																98.5774
	Specimen_001_H2_H02_086.fcs	7010	77	6881	91																99.0291
	Specimen_001_H3_H03_087.fcs	15413	333	17896	354				PE-2 + 1L-6-MRS + Iso3 + L. helveticus + Z. mobilis/10		13309.7	1651.07	133.333	39.1606	8.87311e+06	1.10072e+06	99.0037	0.302434	0.996309	0.302434	99.3799	99.0037	0.302434	0.996309	0.302434	-46.3565	1.72088	PE-2 + 1L-6-MRS + Iso3 + L. helveticus + Z. mobilis/10	67.6094	0.554741	-25.1198
PE-2 + 1L-6-MRS +Iso3 + L. buchneri + L. helveticus/100	Specimen_001_H5_H05_089.fcs	12689	45	22788	34																98.6394
	Specimen_001_H6_H06_090.fcs	16942	125	19808	110																98.9918
	Specimen_001_H7_H07_091.fcs	18225	147	21126	122				PE-2 + 1L-6-MRS + P. claussenii + L. buchneri/100		16094	2494.79	382	125.004	1.07293e+07	1.6632e+06	97.6115	0.880719	2.38852	0.880719	98.7876	97.6115	0.880719	2.38852	0.880719	-35.1345	1.02417	PE-2 + 1L-6-MRS + P. claussenii + L. buchneri/100	87.6341	1.20844	-2.94173
PE-2 + 1L-6-MRS +Iso3 + L. buchneri + L. helveticus/10	Specimen_001_H9_H09_093.fcs	13604	125	22739	90																97.3784
	Specimen_001_H10_H10_094.fcs	14752	189	17060	250																96.6684
	Specimen_001_H11_H11_095.fcs	15025	345	17137	72				PE-2 + 1L-6-MRS + P. claussenii + L. buchneri/10		10986	650.155	772	125.764	7324000	433437	93.3988	1.26275	6.60123	1.26275	94.5015	93.3988	1.26275	6.60123	1.26275	-55.7218	2.20663	PE-2 + 1L-6-MRS + P. claussenii + L. buchneri/10	41.3867	4.23995	-54.1626
	Mean	11545	224	15294	176																91.6309
	SD	7171	205	9201	194																94.0639
									PE-2 + 1L-6-MRS + P. claussenii + L. buchneri + L. helveticus/100		16814.3	1964.52	290.667	140.291	1.12096e+07	1.30968e+06	98.3224	0.772314	1.6776	0.772314	98.9858	98.3224	0.772314	1.6776	0.772314	-32.2312	1.98093	PE-2 + 1L-6-MRS + P. claussenii + L. buchneri + L. helveticus/100	92.3209	0	2.2491
	plate 6	Singlets/Cells/Yeast | Count	Singlets/Cells/LABs | Count	Singlets_FSC/Yeast_FSC | Count	Singlets_FSC/LABS_FSC | Count																97.2393
PE-2 + 1L-6-MRS + Iso3 + L. buchneri + L. helveticus + Z. mobilis/100	Specimen_001_A1_A01_001.fcs	13201	59	23273	68																98.7421
	Specimen_001_A2_A02_002.fcs	13688	318	15681	56				PE-2 + 1L-6-MRS + P. claussenii + L. buchneri + L. helveticus/10		15577	897.348	544.333	107.385	1.03847e+07	598232	96.6509	0.493768	3.34906	0.493768	97.3478	96.6509	0.493768	3.34906	0.493768	-37.2182	1.43865	PE-2 + 1L-6-MRS + P. claussenii + L. buchneri + L. helveticus/10	69.1717	1.99107	-23.3896
	Specimen_001_A3_A03_003.fcs	11385	107	19049	23																96.341
PE-2 + 1L-6-MRS + Iso3 + L. buchneri + L. helveticus + Z. mobilis/10	Specimen_001_A5_A05_005.fcs	14909	93	19979	83																96.264
	Specimen_001_A6_A06_006.fcs	17551	220	18895	186				PE-2 + 1L-6-MRS + P. claussenii + L. buchneri + L. helveticus + Z. mobilis/100		14406.7	1751.03	221.667	100.897	9.60444e+06	1.16735e+06	98.5452	0.577083	1.45477	0.577083	99.3048	98.5452	0.577083	1.45477	0.577083	-41.9351	1.60307	PE-2 + 1L-6-MRS + P. claussenii + L. buchneri + L. helveticus + Z. mobilis/100	50.7483	5.359	-43.7942
	Specimen_001_A7_A07_007.fcs	11744	202	14591	225																97.9069
PE-2 + 1L-6-MRS + Iso3 + L. helveticus + Z. mobilis/100	Specimen_001_A9_A09_009.fcs	10898	23	21723	28																98.4239
	Specimen_001_A10_A10_010.fcs	14482	209	17400	160				PE-2 + 1L-6-MRS + P. claussenii + L. buchneri + L. helveticus + Z. mobilis/10		16493.7	1728.17	396	106.836	1.09958e+07	1.15211e+06	97.6484	0.657816	2.35156	0.657816	98.3023	97.6484	0.657816	2.35156	0.657816	-33.5237	1.85906	PE-2 + 1L-6-MRS + P. claussenii + L. buchneri + L. helveticus + Z. mobilis/10	133.464	94.4389	47.8164
	Specimen_001_A11_A11_011.fcs	15707	154	18371	163																96.7484
PE-2 + 1L-6-MRS + Iso3 + L. helveticus + Z. mobilis/10	Specimen_001_B1_B01_013.fcs	12501	78	16880	84																97.8946
	Specimen_001_B2_B02_014.fcs	11817	163	14508	219				PE-2 + 1L-6-MRS + P. claussenii + L. helveticus/100		18338	1774.84	266.667	78.9698	1.22253e+07	1.18323e+06	98.5966	0.309124	1.4034	0.309124	99.032	98.5966	0.309124	1.4034	0.309124	-26.0902	1.56937	PE-2 + 1L-6-MRS + P. claussenii + L. helveticus/100	160.833	119.158	78.1289
	Specimen_001_B3_B03_015.fcs	15611	159	16436	205																98.4132
PE-2 + 1L-6-MRS + P. claussenii + L. buchneri/100	Specimen_001_B5_B05_017.fcs	17030	209	19463	190																98.3447
	Specimen_001_B6_B06_018.fcs	18572	500	19364	508				PE-2 + 1L-6-MRS + P. claussenii + L. helveticus/10		13242.3	2381.23	556.667	173.331	8.82822e+06	1.58749e+06	96.0455	0.836547	3.95447	0.836547	97.1215	96.0455	0.836547	3.95447	0.836547	-46.6279	1.61077	PE-2 + 1L-6-MRS + P. claussenii + L. helveticus/10	82.6144	12.0934	-8.5012
	Specimen_001_B7_B07_019.fcs	12680	437	14841	441																95.0816
PE-2 + 1L-6-MRS + P. claussenii + L. buchneri/10	Specimen_001_B9_B09_021.fcs	10862	632	14681	592																95.9335
	Specimen_001_B10_B10_022.fcs	10259	937	12675	1025				PE-2 + 1L-6-MRS + P. claussenii + Z. mobilis/100		15406.3	2265.38	329.667	210.08	1.02709e+07	1.51025e+06	97.9066	1.41071	2.09338	1.41071	99.2741	97.9066	1.41071	2.09338	1.41071	-37.9061	2.19083	PE-2 + 1L-6-MRS + P. claussenii + Z. mobilis/100	89.2354	2.23396	-1.16828
	Specimen_001_B11_B11_023.fcs	11837	747	13749	536																95.9648
PE-2 + 1L-6-MRS + P. claussenii + L. buchneri + L. helveticus/100	Specimen_001_C1_C01_025.fcs	14347	147	21796	153																98.4809
	Specimen_001_C2_C02_026.fcs	16942	481	19096	485				PE-2 + 1L-6-MRS + P. claussenii + Z. mobilis/10		14893.7	568.127	552	169.755	9.92911e+06	378751	96.4354	1.0899	3.56465	1.0899	96.5138	96.4354	1.0899	3.56465	1.0899	-39.9723	2.60099	PE-2 + 1L-6-MRS + P. claussenii + Z. mobilis/10	67.6274	0.236889	-25.0999
	Specimen_001_C3_C03_027.fcs	19154	244	20797	179																95.063
PE-2 + 1L-6-MRS + P. claussenii + L. buchneri + L. helveticus/10	Specimen_001_C5_C05_029.fcs	14425	393	19324	381																97.7293
	Specimen_001_C6_C06_030.fcs	16614	631	19288	589				PE-2 + 1L-6-MRS + L. buchneri + L. helveticus/100		14389.7	3176.5	304.667	158.645	9.59311e+06	2.11767e+06	98.0599	0.587477	1.94008	0.587477	98.6993	98.0599	0.587477	1.94008	0.587477	-42.0037	1.23471	PE-2 + 1L-6-MRS + L. buchneri + L. helveticus/100	91.4353	2.41021	1.26828
	Specimen_001_C7_C07_031.fcs	15692	609	17426	578																98.1996
PE-2 + 1L-6-MRS + P. claussenii + L. buchneri + L. helveticus + Z. mobilis/100	Specimen_001_C9_C09_033.fcs	11999	84	20620	94																97.2808
	Specimen_001_C10_C10_034.fcs	15109	323	17024	271				PE-2 + 1L-6-MRS + L. buchneri + L. helveticus/10		16295.7	1950.28	196.333	56.1031	1.08638e+07	1.30018e+06	98.8081	0.339286	1.19193	0.339286	99.2367	98.8081	0.339286	1.19193	0.339286	-34.3217	1.70208	PE-2 + 1L-6-MRS + L. buchneri + L. helveticus/10	67.1487	1.58461	-25.6302
	Specimen_001_C11_C11_035.fcs	16112	258	19060	234																98.407
PE-2 + 1L-6-MRS + P. claussenii + L. buchneri + L. helveticus + Z. mobilis/10	Specimen_001_D1_D01_037.fcs	15055	260	20361	253																98.7804
	Specimen_001_D2_D02_038.fcs	15502	521	18646	524				PE-2 + 1L-6-MRS + L.buchneri + L. helveticus + Z. mobilis /100		17811.3	2694.89	126.333	16.4181	1.18742e+07	1.79659e+06	99.2674	0.20186	0.732627	0.20186	98.9904	99.2674	0.20186	0.732627	0.20186	-28.2129	1.95339	PE-2 + 1L-6-MRS + L.buchneri + L. helveticus + Z. mobilis /100	92.8926	1.04245	2.88232
	Specimen_001_D3_D03_039.fcs	18924	407	18384	376																99.4657
PE-2 + 1L-6-MRS + P. claussenii + L. helveticus/100	Specimen_001_D5_D05_041.fcs	15857	155	22567	130																99.346
	Specimen_001_D6_D06_042.fcs	19908	321	20086	242				PE-2 + 1L-6-MRS + L.buchneri + L. helveticus + Z. mobilis /10		12637.3	1628.13	181.667	105.307	8.42489e+06	1.08542e+06	98.6395	0.722119	1.36048	0.722119	99.66	98.6395	0.722119	1.36048	0.722119	-49.0663	1.34811	PE-2 + 1L-6-MRS + L.buchneri + L. helveticus + Z. mobilis /10	71.9844	1.40934	-20.2744
	Specimen_001_D7_D07_043.fcs	19249	324	20473	233																98.0957
PE-2 + 1L-6-MRS + P. claussenii + L. helveticus/10	Specimen_001_D9_D09_045.fcs	10527	312	19082	166																98.1628
	Specimen_001_D10_D10_046.fcs	12875	666	15730	687				PE-2 + 1L-6-MRS + L. buchneri + Z. mobilis/100		12423.3	1519.56	166	77.283	8.28222e+06	1.01304e+06	98.6483	0.714831	1.3517	0.714831	98.987	98.6483	0.714831	1.3517	0.714831	-49.9288	2.15282	PE-2 + 1L-6-MRS + L. buchneri + Z. mobilis/100	62.041	1.33138	-31.2871
	Specimen_001_D11_D11_047.fcs	16325	692	18879	499																97.6541
PE-2 + 1L-6-MRS + P. claussenii + Z. mobilis/100	Specimen_001_E1_E01_049.fcs	13266	97	23611	107																99.3038
	Specimen_001_E2_E02_050.fcs	14412	606	17469	633				PE-2 + 1L-6-MRS + L. buchneri + Z. mobilis/100		19685.7	1799.67	169.667	61.3967	1.31238e+07	1.19978e+06	99.168	0.241678	0.831984	0.241678	99.4995	99.168	0.241678	0.831984	0.241678	-20.6586	1.68249	PE-2 + 1L-6-MRS + L. buchneri + Z. mobilis/100	90.5967	1.20844	0.339486
	Specimen_001_E3_E03_051.fcs	18541	286	22413	212																98.9302
PE-2 + 1L-6-MRS + P. claussenii + Z. mobilis/10	Specimen_001_E5_E05_053.fcs	15697	567	19991	461																99.0743
	Specimen_001_E6_E06_054.fcs	14480	752	17050	737				PE-2 + 1L-6-MRS + L. buchneri + Z. mobilis/10		15113.7	970.07	240.333	66.1379	1.00758e+07	646713	98.4527	0.364484	1.54728	0.364484	98.919	98.4527	0.364484	1.54728	0.364484	-39.0856	1.68654	PE-2 + 1L-6-MRS + L. buchneri + Z. mobilis/10	69.3816	1.18745	-23.1571
	Specimen_001_E7_E07_055.fcs	14504	337	20766	323																98.0293
PE-2 + 1L-6-MRS + L. buchneri + L. helveticus/100	Specimen_001_E9_E09_057.fcs	11003	145	19552	133																98.4098
	Specimen_001_E10_E10_058.fcs	13527	248	19663	264				PE-2 + Iso3 + P. claussenii/100		17151.3	1897.82	296.667	155.654	1.14342e+07	1.26521e+06	98.3598	0.737725	1.64018	0.737725	99.0214	98.3598	0.737725	1.64018	0.737725	-30.873	1.94414	PE-2 + Iso3 + P. claussenii/100	88.6596	1.38235	-1.80593
	Specimen_001_E11_E11_059.fcs	18639	521	20697	156																97.3304
PE-2 + 1L-6-MRS + L. buchneri + L. helveticus/10	Specimen_001_F1_F01_061.fcs	15212	117	19290	116																98.7277
	Specimen_001_F2_F02_062.fcs	14641	237	17710	357				PE-2 + Iso3 + P. claussenii/10		18215	1462.45	700.667	188.149	1.21433e+07	974968	96.3527	0.732274	3.64729	0.732274	97.2771	96.3527	0.732274	3.64729	0.732274	-26.586	1.11079	PE-2 + Iso3 + P. claussenii/10	69.7445	0.890584	-22.7552
	Specimen_001_F3_F03_063.fcs	19034	235	19982	221																96.2948
PE-2 + 1L-6-MRS + L.buchneri + L. helveticus + Z. mobilis /100	Specimen_001_F5_F05_065.fcs	14021	143	21335	12																95.4862
	Specimen_001_F6_F06_066.fcs	19362	104	21645	86				PE-2 + Iso3 + L. helveticus/100		19225	2553.34	84	14.1657	1.28167e+07	1.70223e+06	99.5663	0.0328565	0.433743	0.0328565	99.5866	99.5663	0.0328565	0.433743	0.0328565	-22.5152	1.79225	PE-2 + Iso3 + L. helveticus/100	85.9119	2.88361	-4.84913
	Specimen_001_F7_F07_067.fcs	20051	132	20436	113																99.5923
PE-2 + 1L-6-MRS + L.buchneri + L. helveticus + Z. mobilis /10	Specimen_001_F9_F09_069.fcs	11432	39	16353	46																99.5199
	Specimen_001_F10_F10_070.fcs	14939	290	17423	290				PE-2 + Iso3 + L. helveticus/10	plate 7	16735	1593.33	132.333	116.62	1.11567e+07	1.06222e+06	99.2121	0.699108	0.787858	0.699108	99.72	99.2121	0.699108	0.787858	0.699108	-32.551	2.02567	PE-2 + Iso3 + L. helveticus/10	63.2125	0.465195	-29.9896
	Specimen_001_F11_F11_071.fcs	11541	216	15991	73																98.2236
PE-2 + 1L-6-MRS + L. buchneri + Z. mobilis/100	Specimen_001_G1_G01_073.fcs	14560	149	21681	33																99.6928
	Specimen_001_G2_G02_074.fcs	11156	268	16308	17				PE-2 + Iso3 + Z. mobilis/100		14934.3	1755.07	82.6667	43.1457	9.95622e+06	1.17005e+06	99.4601	0.266616	0.539861	0.266616	99.6997	99.4601	0.266616	0.539861	0.266616	-39.8084	1.83243	PE-2 + Iso3 + Z. mobilis/100	91.4113	2.26162	1.24171
	Specimen_001_G3_G03_075.fcs	11554	81	13916	25																99.0882
PE-2 + 1L-6-MRS + L. buchneri + Z. mobilis/100	Specimen_001_G5_G05_077.fcs	17296	87	24144	85																99.5925
	Specimen_001_G6_G06_078.fcs	21639	234	21201	214				PE-2 + Iso3 + Z. mobilis/10		16061	895.823	109	40.8982	1.07073e+07	597215	99.338	0.224297	0.662	0.224297	99.6363	99.338	0.224297	0.662	0.224297	-35.2675	1.60941	PE-2 + Iso3 + Z. mobilis/10	63.0646	0.854474	-30.1535
	Specimen_001_G7_G07_079.fcs	20122	188	22349	124																99.2822
PE-2 + 1L-6-MRS + L. buchneri + Z. mobilis/10	Specimen_001_G9_G09_081.fcs	13818	151	19533	183																99.0955
	Specimen_001_G10_G10_082.fcs	15371	309	17597	299				PE-2 + Iso3 + P. claussenii + L. buchneri/100		17145.3	2138.41	233	121.598	1.14302e+07	1.4256e+06	98.7083	0.548766	1.29166	0.548766	99.4354	98.7083	0.548766	1.29166	0.548766	-30.8972	1.60059	PE-2 + Iso3 + P. claussenii + L. buchneri/100	91.5503	1.7182	1.39559
	Specimen_001_G11_G11_083.fcs	16152	261	19145	276																98.1097
PE-2 + Iso3 + P. claussenii/100	Specimen_001_H1_H01_085.fcs	14470	143	23077	139																98.5799
	Specimen_001_H2_H02_086.fcs	18594	510	20679	477				PE-2 + Iso3 + P. claussenii + L. buchneri/10		17249.7	558.144	485.667	154.61	1.14998e+07	372096	97.2633	0.850264	2.73669	0.850264	98.085	97.2633	0.850264	2.73669	0.850264	-30.4767	1.93479	PE-2 + Iso3 + P. claussenii + L. buchneri/10	66.7189	0.0119944	-26.1062
	Specimen_001_H3_H03_087.fcs	18390	237	20836	205																96.0922
PE-2 + Iso3 + P. claussenii/10	Specimen_001_H5_H05_089.fcs	16148	452	20466	405																97.6127
	Specimen_001_H6_H06_090.fcs	19310	743	17459	630				PE-2 + Iso3 + P. claussenii + L. helveticus/100		18023	1552.13	209.333	62.6862	1.20153e+07	1.03475e+06	98.874	0.264855	1.12605	0.264855	99.2429	98.874	0.264855	1.12605	0.264855	-27.3598	1.65417	PE-2 + Iso3 + P. claussenii + L. helveticus/100	60.4898	8.85151	-33.0052
	Specimen_001_H7_H07_091.fcs	19187	907	17622	641																98.6337
PE-2 + Iso3 + L. helveticus/100	Specimen_001_H9_H09_093.fcs	15658	65	25349	28																98.7452
	Specimen_001_H10_H10_094.fcs	21495	88	24207	95				PE-2 + Iso3 + P. claussenii + L. helveticus/10		16664	1459.31	582.333	138.99	1.11093e+07	972872	96.6568	0.630704	3.34316	0.630704	97.434	96.6568	0.630704	3.34316	0.630704	-32.8371	1.67848	PE-2 + Iso3 + P. claussenii + L. helveticus/10	31.8721	5.71233	-64.7003
	Specimen_001_H11_H11_095.fcs	20522	99	23200	95																95.8892
	Mean	11556	247	14381	201																96.6473
	SD	7175	218	8665	217				PE-2 + Iso3 + P. claussenii + Z. mobilis/100		19871.7	1244.44	289	55.0636	1.32478e+07	829628	98.5772	0.199521	1.42282	0.199521	98.8278	98.5772	0.199521	1.42282	0.199521	-19.9089	1.62564	PE-2 + Iso3 + P. claussenii + Z. mobilis/100	98.3821	1.63741	8.96209
																					98.5642
	plate 7																				98.3396
		Singlets/Cells/Yeast | Count	Singlets/Cells/LABs | Count	Singlets_FSC/Yeast_FSC | Count	Singlets_FSC/LABS_FSC | Count				PE-2 + Iso3 + P. claussenii + L. buchneri + L. helveticus/100		17366.3	2499.67	150.667	47.204	1.15776e+07	1.66644e+06	99.1347	0.23464	0.865289	0.23464	99.1127	99.1347	0.23464	0.865289	0.23464	-30.0064	1.70233	PE-2 + Iso3 + P. claussenii + L. buchneri + L. helveticus/100	67.2016	1.62224	-25.5715
PE-2 + Iso3 + L. helveticus/10	Specimen_001_A1_A01_001.fcs	14959	42	19774	88																99.4325
	Specimen_001_A2_A02_002.fcs	16422	297	18542	96																98.859
	Specimen_001_A3_A03_003.fcs	18824	58	20388	49				PE-2 + Iso3 + P. claussenii + L. buchneri + L. helveticus/10		16528.3	1498.6	476.667	95.9664	1.10189e+07	999065	97.2135	0.436774	2.78649	0.436774	97.711	97.2135	0.436774	2.78649	0.436774	-33.3839	1.75183	PE-2 + Iso3 + P. claussenii + L. buchneri + L. helveticus/10	65.9872	0.641701	-26.9165
PE-2 + Iso3 + Z. mobilis/100	Specimen_001_A5_A05_005.fcs	12617	38	23294	21																96.6477
	Specimen_001_A6_A06_006.fcs	15323	141	18523	22																97.2819
	Specimen_001_A7_A07_007.fcs	16863	69	19809	8				PE-2 + Iso3 + P. claussenii + L. buchneri + Z. mobilis/100		17556	4264.26	197.667	74.1275	11704000	2.84284e+06	98.9198	0.222279	1.08024	0.222279	99.2313	98.9198	0.222279	1.08024	0.222279	-29.242	1.67243	PE-2 + Iso3 + P. claussenii + L. buchneri + Z. mobilis/100	96.6029	2.09844	6.99159
PE-2 + Iso3 + Z. mobilis/10	Specimen_001_A9_A09_009.fcs	14795	54	18485	52																98.7279
	Specimen_001_A10_A10_010.fcs	16735	121	19014	85																98.8
	Specimen_001_A11_A11_011.fcs	16653	152	19350	101				PE-2 + Iso3 + P. claussenii + L. buchneri + Z. mobilis/10		15900.3	698.401	530	40.9145	1.06002e+07	465601	96.7595	0.370999	3.24048	0.370999	96.6615	96.7595	0.370999	3.24048	0.370999	-35.915	1.687	PE-2 + Iso3 + P. claussenii + L. buchneri + Z. mobilis/10	66.1971	2.05104	-26.6841
PE-2 + Iso3 + P. claussenii + L. buchneri/100	Specimen_001_B1_B01_013.fcs	16026	91	21928	95																97.2549
	Specimen_001_B2_B02_014.fcs	20138	388	22189	254																96.3621
	Specimen_001_B3_B03_015.fcs	15272	220	20951	60				PE-2 + Iso3 + P. claussenii + L. helveticus + Z. mobilis/100		14846.3	2046.46	177.667	130.732	9.89756e+06	1.3643e+06	98.9046	0.689591	1.09537	0.689591	99.2656	98.9046	0.689591	1.09537	0.689591	-40.1631	2.11678	PE-2 + Iso3 + P. claussenii + L. helveticus + Z. mobilis/100	96.2991	1.75945	6.65505
PE-2 + Iso3 + P. claussenii + L. buchneri/10	Specimen_001_B5_B05_017.fcs	17927	350	21291	298																97.9396
	Specimen_001_B6_B06_018.fcs	17262	702	19500	561																99.5088
	Specimen_001_B7_B07_019.fcs	16560	405	15510	194				PE-2 + Iso3 + P. claussenii + L. helveticus + Z. mobilis/10		15704.7	1400.64	372	75.9868	1.04698e+07	933758	97.6418	0.653228	2.35824	0.653228	98.3132	97.6418	0.653228	2.35824	0.653228	-36.7037	1.17355	PE-2 + Iso3 + P. claussenii + L. helveticus + Z. mobilis/10	69.5675	0.585211	-22.9512
PE-2 + Iso3 + P. claussenii + L. helveticus/100	Specimen_001_B9_B09_021.fcs	15862	121	20018	104																97.8555
	Specimen_001_B10_B10_022.fcs	18770	260	20629	220																96.7566
	Specimen_001_B11_B11_023.fcs	19437	247	21570	231				PE-2 + Iso3 + P. claussenii + L. buchneri + L. helveticus + Z. mobilis/100		17278.3	487.892	307.667	24.8507	1.15189e+07	325262	98.2512	0.123371	1.74876	0.123371	98.4222	98.2512	0.123371	1.74876	0.123371	-30.3611	1.74323	PE-2 + Iso3 + P. claussenii + L. buchneri + L. helveticus + Z. mobilis/100	90.5317	3.60517	0.267529
PE-2 + Iso3 + P. claussenii + L. helveticus/10	Specimen_001_C1_C01_025.fcs	14847	391	20791	324																98.1357
	Specimen_001_C2_C02_026.fcs	16725	717	19667	613																98.1957
	Specimen_001_C3_C03_027.fcs	18420	639	19419	603				PE-2 + Iso3 + P. claussenii + L. buchneri + L. helveticus + Z. mobilis/10		16559	1841.22	517.333	136.461	1.10393e+07	1.22748e+06	97.0134	0.576911	2.98659	0.576911	97.7087	97.0134	0.576911	2.98659	0.576911	-33.2603	1.7037	PE-2 + Iso3 + P. claussenii + L. buchneri + L. helveticus + Z. mobilis/10	67.1547	0.626439	-25.6235
PE-2 + Iso3 + P. claussenii + Z. mobilis/100	Specimen_001_C5_C05_029.fcs	18126	215	20821	196																96.2961
	Specimen_001_C6_C06_030.fcs	20938	305	22575	216																97.0354
	Specimen_001_C7_C07_031.fcs	20551	347	19742	295				PE-2 + Iso 3+ L. buchneri + L. helveticus/100		18077.7	1283.37	109.667	21.4838	1.20518e+07	855581	99.3931	0.130275	0.60687	0.130275	99.4481	99.3931	0.130275	0.60687	0.130275	-27.1395	1.87063	PE-2 + Iso 3+ L. buchneri + L. helveticus/100	95.4535	0.774767	5.71851
PE-2 + Iso3 + P. claussenii + L. buchneri + L. helveticus/100	Specimen_001_C9_C09_033.fcs	13851	124	18320	107																99.2134
	Specimen_001_C10_C10_034.fcs	19447	111	22439	21																99.5179
	Specimen_001_C11_C11_035.fcs	18801	217	21245	160				PE-2 + iso3 + L. buchneri + L. helveticus/10		15866	446.818	163.667	47.9328	1.05773e+07	297878	98.9874	0.273746	1.01263	0.273746	99.3741	98.9874	0.273746	1.01263	0.273746	-36.0534	1.60548	PE-2 + iso3 + L. buchneri + L. helveticus/10	66.9667	2.05504	-25.8317
PE-2 + Iso3 + P. claussenii + L. buchneri + L. helveticus/10	Specimen_001_D1_D01_037.fcs	14727	345	21044	333																98.8084
	Specimen_001_D2_D02_038.fcs	16462	571	20161	450																98.7796
	Specimen_001_D3_D03_039.fcs	18396	514	20238	495				PE-2 + Iso3 + L. buchneri + Z. mobilis/100		17764.7	551.259	128	24.0416	1.18431e+07	367506	99.2823	0.144134	0.717739	0.144134	99.4835	99.2823	0.144134	0.717739	0.144134	-28.401	1.72598	PE-2 + Iso3 + L. buchneri + Z. mobilis/100	92.6548	2.71216	2.61885
PE-2 + Iso3 + P. claussenii + L. buchneri + Z. mobilis/100	Specimen_001_D5_D05_041.fcs	13297	103	22289	101																99.1536
	Specimen_001_D6_D06_042.fcs	15988	206	17643	76																99.2096
	Specimen_001_D7_D07_043.fcs	23383	284	22748	153				PE-2 + Iso3 + L. buchneri + Z. mobilis/10		18502.3	2163.03	115.667	25.0909	1.23349e+07	1.44202e+06	99.3693	0.169118	0.63067	0.169118	99.5279	99.3693	0.169118	0.63067	0.169118	-25.4279	1.81786	PE-2 + Iso3 + L. buchneri + Z. mobilis/10	68.3021	0.345798	-24.3527
PE-2 + Iso3 + P. claussenii + L. buchneri + Z. mobilis/10	Specimen_001_D9_D09_045.fcs	15606	539	17963	514																99.135
	Specimen_001_D10_D10_046.fcs	16864	476	19330	421																99.4451
	Specimen_001_D11_D11_047.fcs	15231	575	18647	382				PE-2 +iso3 + L. buchneri + L. helveticus + Z. mobilis/100		17805.7	1750.07	88.6667	23.6972	1.18704e+07	1.16672e+06	99.5062	0.125873	0.493815	0.125873	99.646	99.5062	0.125873	0.493815	0.125873	-28.2358	1.79496	PE-2 +iso3 + L. buchneri + L. helveticus + Z. mobilis/100	91.7152	3.60159	1.57824
PE-2 + Iso3 + P. claussenii + L. helveticus + Z. mobilis/100	Specimen_001_E1_E01_049.fcs	15273	113	21447	76																99.3408
	Specimen_001_E2_E02_050.fcs	17112	360	22360	109																99.5317
	Specimen_001_E3_E03_051.fcs	12154	60	14970	16				PE-2 + iso3 + L. buchneri + L. helveticus + Z. mobilis/10		14130	1817.75	124	63.4718	9420000	1.21184e+06	99.1002	0.532098	0.899784	0.532098	99.6274	99.1002	0.532098	0.899784	0.532098	-43.0502	1.83551	PE-2 + iso3 + L. buchneri + L. helveticus + Z. mobilis/10	64.5599	0.665176	-28.4974
PE-2 + Iso3 + P. claussenii + L. helveticus + Z. mobilis/10	Specimen_001_E5_E05_053.fcs	16145	277	20624	88																98.3716
	Specimen_001_E6_E06_054.fcs	17157	376	20989	271																99.3017
	Specimen_001_E7_E07_055.fcs	13812	463	16160	21				PE-2 + Iso3 + L. helveticus + Z. mobilis/100		17389.3	3617.94	66.6667	27.6446	1.15929e+07	2.41196e+06	99.6346	0.0791085	0.365401	0.0791085	99.7282	99.6346	0.0791085	0.365401	0.0791085	-29.9137	1.74273	PE-2 + Iso3 + L. helveticus + Z. mobilis/100	94.0561	1.54525	4.17089
PE-2 + Iso3 + P. claussenii + L. buchneri + L. helveticus + Z. mobilis/100	Specimen_001_E9_E09_057.fcs	17030	273	20763	182																99.6409
	Specimen_001_E10_E10_058.fcs	16845	320	20393	273																99.5347
	Specimen_001_E11_E11_059.fcs	17960	330	20778	251				PE-2 + Iso3 + L. helveticus + Z. mobilis/10		16374.3	160.151	96.6667	19.3276	1.09162e+07	106767	99.4123	0.121964	0.587738	0.121964	99.4951	99.4123	0.121964	0.587738	0.121964	-34.0046	1.71064	PE-2 + Iso3 + L. helveticus + Z. mobilis/10	62.6668	0.179404	-30.5941
PE-2 + Iso3 + P. claussenii + L. buchneri + L. helveticus + Z. mobilis/10	Specimen_001_F1_F01_061.fcs	14115	331	20880	344																99.5019
	Specimen_001_F2_F02_062.fcs	17003	654	20356	543																99.2398
	Specimen_001_F3_F03_063.fcs	18559	567	19973	549				PE-2 + P. claussenii + L. buchneri/100	plate 8	15804.7	1857.82	819	473.717	1.05364e+07	1.23855e+06	94.9952	3.11987	5.00482	3.11987	97.8744	94.9952	3.11987	5.00482	3.11987	-36.3006	3.52536	PE-2 + P. claussenii + L. buchneri/100	80.2026	2.51697	-11.1724
PE-2 + Iso 3+ L. buchneri + L. helveticus/100	Specimen_001_F5_F05_065.fcs	16759	93	22773	82																90.6603
	Specimen_001_F6_F06_066.fcs	17657	140	21117	81																96.4509
	Specimen_001_F7_F07_067.fcs	19817	96	21277	68				PE-2 + P. claussenii + L. buchneri/10		10951	4662.09	1292.67	52.8919	7.30067e+06	3.10806e+06	88.1735	3.32866	11.8265	3.32866	86.7394	88.1735	3.32866	11.8265	3.32866	-55.8629	3.2062	PE-2 + P. claussenii + L. buchneri/10	55.0563	2.86722	-39.0229
PE-2 + iso3 + L. buchneri + L. helveticus/10	Specimen_001_F9_F09_069.fcs	15243	96	20242	101																92.7736
	Specimen_001_F10_F10_070.fcs	16086	194	18889	226																85.0077
	Specimen_001_F11_F11_071.fcs	16269	201	19309	226				PE-2 + P. claussenii + L. helveticus/100		11628	1837.74	815	259.709	7752000	1.22516e+06	93.4006	1.84316	6.59936	1.84316	95.6405	93.4006	1.84316	6.59936	1.84316	-53.1343	0.219348	PE-2 + P. claussenii + L. helveticus/100	82.5995	2.74672	-8.51781
PE-2 + Iso3 + L. buchneri + Z. mobilis/100	Specimen_001_G1_G01_073.fcs	18106	94	21760	124																93.4353
	Specimen_001_G2_G02_074.fcs	16987	145	21486	97																91.1261
	Specimen_001_G3_G03_075.fcs	18201	145	19821	56				PE-2 + P. claussenii + L. helveticus/10		15836	3184.98	1145	329.492	1.05573e+07	2.12332e+06	92.7039	3.46737	7.29606	3.46737	95.0606	92.7039	3.46737	7.29606	3.46737	-36.1743	4.15787	PE-2 + P. claussenii + L. helveticus/10	62.4848	3.43928	-30.7955
PE-2 + Iso3 + L. buchneri + Z. mobilis/10	Specimen_001_G5_G05_077.fcs	17497	83	21512	75																87.8015
	Specimen_001_G6_G06_078.fcs	16503	144	18156	141																95.2497
	Specimen_001_G7_G07_079.fcs	21507	120	18749	113				PE-2 + P. claussenii + Z. mobilis/100		17259	2379.69	572.333	201.402	11506000	1.58646e+06	96.8046	1.10476	3.19539	1.10476	97.9448	96.8046	1.10476	3.19539	1.10476	-30.439	0.729837	PE-2 + P. claussenii + Z. mobilis/100	81.7099	2.95402	-9.50306
PE-2 +iso3 + L. buchneri + L. helveticus + Z. mobilis/100	Specimen_001_G9_G09_081.fcs	16044	57	22590	48																97.1595
	Specimen_001_G10_G10_082.fcs	17181	114	19593	27																95.3095
	Specimen_001_G11_G11_083.fcs	20192	95	24182	68				PE-2 + P. claussenii + Z. mobilis/10		11885.3	2155.03	981	347.633	7.92356e+06	1.43669e+06	92.6368	1.63978	7.36325	1.63978	94.8378	92.6368	1.63978	7.36325	1.63978	-52.0972	1.63153	PE-2 + P. claussenii + Z. mobilis/10	56.1218	1.27193	-37.8429
PE-2 + iso3 + L. buchneri + L. helveticus + Z. mobilis/10	Specimen_001_H1_H01_085.fcs	13369	50	16079	65																90.9038
	Specimen_001_H2_H02_086.fcs	12384	205	15025	79																92.1687
	Specimen_001_H3_H03_087.fcs	16637	117	16916	137				PE-2 + P. claussenii + L. buchneri + L. helveticus/100		17312.3	3103.43	904.333	345.409	1.15416e+07	2.06895e+06	95.1356	1.24871	4.86441	1.24871	96.889	95.1356	1.24871	4.86441	1.24871	-30.2241	0.984273	PE-2 + P. claussenii + L. buchneri + L. helveticus/100	76.8461	1.60105	-14.8898
PE-2 + Iso3 + L. helveticus + Z. mobilis/100	Specimen_001_H5_H05_089.fcs	13207	36	18835	14																94.4404
	Specimen_001_H6_H06_090.fcs	16928	61	21504	19																94.0773
	Specimen_001_H7_H07_091.fcs	22033	103	20730	30				PE-2 + P. claussenii + L. buchneri + L. helveticus/10		15848.7	1579.37	907	174.547	1.05658e+07	1.05291e+06	94.622	0.706296	5.37796	0.706296	95.4035	94.622	0.706296	5.37796	0.706296	-36.1233	1.11546	PE-2 + P. claussenii + L. buchneri + L. helveticus/10	52.3296	6.17105	-42.0429
PE-2 + Iso3 + L. helveticus + Z. mobilis/10	Specimen_001_H9_H09_093.fcs	16356	83	18024	98																94.7701
	Specimen_001_H10_H10_094.fcs	16579	83	18356	79																93.6925
	Specimen_001_H11_H11_095.fcs	16188	124	18492	109				PE-2 + P. claussenii + L. buchneri + Z. mobilis/100		16016.7	1991.23	478	128.315	1.06778e+07	1.32749e+06	97.1561	0.424568	2.84391	0.424568	97.6839	97.1561	0.424568	2.84391	0.424568	-35.4462	1.69432	PE-2 + P. claussenii + L. buchneri + Z. mobilis/100	82.5735	3.51306	-8.54659
	Mean	12638	196	15013	134																96.6443
	SD	7579	174	8864	160																97.14
									PE-2 + P. claussenii + L. buchneri + Z. mobilis/10		16619	890.874	963	294.667	1.10793e+07	593916	94.4767	1.76741	5.52327	1.76741	96.9622	94.4767	1.76741	5.52327	1.76741	-33.0185	1.33535	PE-2 + P. claussenii + L. buchneri + Z. mobilis/10	54.5825	8.32834	-39.5477
	plate 8	Singlets/Cells/Yeast | Count	Singlets/Cells/LABs | Count	Singlets_FSC/Yeast_FSC | Count	Singlets_FSC/LABS_FSC | Count																93.0053
PE-2 + P. claussenii + L. buchneri/100	Specimen_001_A1_A01_001.fcs	14873	323	18111	320																93.4626
	Specimen_001_A2_A02_002.fcs	14143	1457	17563	1353				PE-2 + P. claussenii + L. helveticus + Z. mobilis/100		15979.3	1149.02	422.333	119.617	1.06529e+07	766010	97.4597	0.605741	2.5403	0.605741	98.2851	97.4597	0.605741	2.5403	0.605741	-35.5966	1.53652	PE-2 + P. claussenii + L. helveticus + Z. mobilis/100	72.3982	4.8824	-19.8161
	Specimen_001_A3_A03_003.fcs	18398	677	22475	568																96.8483
PE-2 + P. claussenii + L. buchneri/10	Specimen_001_A5_A05_005.fcs	8111	1240	10950	1152																97.2457
	Specimen_001_A6_A06_006.fcs	17524	1365	16963	1269				PE-2 + P. claussenii + L. helveticus + Z. mobilis/10		13439.7	1495.49	847.667	197.702	8.95978e+06	996995	94.0775	1.24786	5.92247	1.24786	95.1641	94.0775	1.24786	5.92247	1.24786	-45.8325	0.687086	PE-2 + P. claussenii + L. helveticus + Z. mobilis/10	57.1553	4.50923	-36.6982
	Specimen_001_A7_A07_007.fcs	7218	1273	9589	1313																94.7385
PE-2 + P. claussenii + L. helveticus/100	Specimen_001_A9_A09_009.fcs	13580	619	18636	627																92.33
	Specimen_001_A10_A10_010.fcs	9166	644	11397	642				PE-2 + P. claussenii +L. buchneri + L. helveticus + Z.mobilis/100		14857	1780.19	409	163.397	9.90467e+06	1.1868e+06	97.353	1.01567	2.64701	1.01567	98.4334	97.353	1.01567	2.64701	1.01567	-40.1201	1.90569	PE-2 + P. claussenii +L. buchneri + L. helveticus + Z.mobilis/100	83.0592	1.86844	-8.00858
	Specimen_001_A11_A11_011.fcs	12138	1182	16923	1223																95.9931
PE-2 + P. claussenii + L. helveticus/10	Specimen_001_B1_B01_013.fcs	16705	868	23586	766																97.6324
	Specimen_001_B2_B02_014.fcs	11574	1608	13922	620				PE-2 + P. claussenii +L. buchneri + L. helveticus + Z.mobilis/10		11656.3	2170.57	579.667	343.599	7.77089e+06	1.44705e+06	95.7245	2.24856	4.2755	2.24856	94.3524	95.7245	2.24856	4.2755	2.24856	-53.0201	2.58203	PE-2 + P. claussenii +L. buchneri + L. helveticus + Z.mobilis/10	50.1106	1.84675	-44.5005
	Specimen_001_B3_B03_015.fcs	19229	959	21167	843																98.8949
PE-2 + P. claussenii + Z. mobilis/100	Specimen_001_B5_B05_017.fcs	14917	313	24326	266																93.9262
	Specimen_001_B6_B06_018.fcs	20523	600	20912	431				PE-2 + L. buchneri + L. helveticus/100		15325	1819.71	195.667	51.0446	1.02167e+07	1.21314e+06	98.76	0.188554	1.23996	0.188554	98.9668	98.76	0.188554	1.23996	0.188554	-38.2339	1.78788	PE-2 + L. buchneri + L. helveticus/100	79.9067	1.79384	-11.5001
	Specimen_001_B7_B07_019.fcs	16337	804	21068	508																98.5108
PE-2 + P. claussenii + Z. mobilis/10	Specimen_001_B9_B09_021.fcs	9002	490	11976	184																98.8025
	Specimen_001_B10_B10_022.fcs	12472	1248	16553	1286				PE-2 + L. buchneri + L. helveticus/10		15405.3	1458.61	211.667	66.9793	1.02702e+07	972409	98.5942	0.568797	1.40577	0.568797	99.2307	98.5942	0.568797	1.40577	0.568797	-37.9101	1.76506	PE-2 + L. buchneri + L. helveticus/10	50.0087	2.26368	-44.6134
	Specimen_001_B11_B11_023.fcs	14182	1205	17554	1160																97.85
PE-2 + P. claussenii + L. buchneri + L. helveticus/100	Specimen_001_C1_C01_025.fcs	16164	519	18590	445																98.7019
	Specimen_001_C2_C02_026.fcs	14218	837	20308	723				PE-2 + L. buchneri + Z. mobilis/100		15207.7	853.389	225	79.0485	1.01384e+07	568926	98.5496	0.504441	1.4504	0.504441	99.201	98.5496	0.504441	1.4504	0.504441	-38.7068	1.64323	PE-2 + L. buchneri + Z. mobilis/100	74.1834	2.76795	-17.8389
	Specimen_001_C3_C03_027.fcs	21555	1357	24030	1116																97.972
PE-2 + P. claussenii + L. buchneri + L. helveticus/10	Specimen_001_C5_C05_029.fcs	13844	667	18821	563																98.4758
	Specimen_001_C6_C06_030.fcs	17704	977	18145	889				PE-2 + L. buchneri + Z. mobilis/10		14334.3	503.158	289.333	33.4896	9.55622e+06	335439	98.0188	0.246002	1.98118	0.246002	98.3234	98.0188	0.246002	1.98118	0.246002	-42.2267	1.7381	PE-2 + L. buchneri + Z. mobilis/10	61.5873	3.48482	-31.7897
	Specimen_001_C7_C07_031.fcs	15998	1077	18366	737																97.721
PE-2 + P. claussenii + L. buchneri + Z. mobilis/100	Specimen_001_C9_C09_033.fcs	13370	317	20779	300																98.012
	Specimen_001_C10_C10_034.fcs	18173	631	20956	455				PE-2 + L. buchneri + L. helveticus + Z. mobilis/100		14807.7	3453.89	108.667	51.7322	9.87178e+06	2.30259e+06	99.2704	0.255787	0.7296	0.255787	99.6166	99.2704	0.255787	0.7296	0.255787	-40.3189	1.58496	PE-2 + L. buchneri + L. helveticus + Z. mobilis/100	80.1646	2.97101	-11.2145
	Specimen_001_C11_C11_035.fcs	16507	486	20918	383																99.1882
PE-2 + P. claussenii + L. buchneri + Z. mobilis/10	Specimen_001_D1_D01_037.fcs	17747	556	20223	526																99.0064
	Specimen_001_D2_D02_038.fcs	16541	1244	19398	1072				PE-2 + L. buchneri + L. helveticus + Z. mobilis/10		15900	644.478	161	31.3794	10600000	429652	98.99	0.228019	1.01004	0.228019	99.2892	98.99	0.228019	1.01004	0.228019	-35.9164	1.60332	PE-2 + L. buchneri + L. helveticus + Z. mobilis/10	58.0289	3.60325	-35.7307
	Specimen_001_D3_D03_039.fcs	15569	1089	17686	1032																98.9443
PE-2 + P. claussenii + L. helveticus + Z. mobilis/100	Specimen_001_D5_D05_041.fcs	14557	254	23735	121																98.7363
	Specimen_001_D6_D06_042.fcs	16010	521	19168	413				PE-2+L.helveticus+Z. mobilis/100		14485.7	1563.25	124.333	32.4277	9.65711e+06	1.04217e+06	99.1601	0.163601	0.839877	0.163601	99.3494	99.1601	0.163601	0.839877	0.163601	-41.6167	1.77976	PE-2+L.helveticus+Z. mobilis/100	78.2715	0.590297	-13.3112
	Specimen_001_D7_D07_043.fcs	17371	492	21159	358																98.9503
PE-2 + P. claussenii + L. helveticus + Z. mobilis/10	Specimen_001_D9_D09_045.fcs	11827	601	17845	541																99.1806
	Specimen_001_D10_D10_046.fcs	15431	857	19560	519				PE-2+L.helveticus+Z. mobilis/10		13823.7	2913.81	90.3333	16.2138	9.21578e+06	1.94254e+06	99.3205	0.189344	0.679475	0.189344	99.3358	99.3205	0.189344	0.679475	0.189344	-44.2849	1.9347	PE-2+L.helveticus+Z. mobilis/10	64.334	0.337706	-28.7476
	Specimen_001_D11_D11_047.fcs	13061	1085	17098	1002																99.0814
PE-2 + P. claussenii +L. buchneri + L. helveticus + Z.mobilis/100	Specimen_001_E1_E01_049.fcs	12881	205	21143	105																99.5444
	Specimen_001_E2_E02_050.fcs	14494	605	20445	696				blank		0.666667	0.471405	2.66667	1.24722	444.444	314.27	15	10.8012	85	10.8012	25	15	10.8012	85	10.8012	-99.9973	9.02363	blank	0.913574	1.29199	-98.9882
	Specimen_001_E3_E03_051.fcs	17196	417	19842	301																20
PE-2 + P. claussenii +L. buchneri + L. helveticus + Z.mobilis/10	Specimen_001_E5_E05_053.fcs	13048	781	19143	681																0
	Specimen_001_E6_E06_054.fcs	8591	96	12210	31				PE-2 10		13065.3	2768.1	61	49.6051	8.71022e+06	1.8454e+06	99.4432	0.538558	0.556822	0.538558	99.8287	99.4432	0.538558	0.556822	0.538558	-47.3413	1.96307	PE-2 10	61.8931	4.00727	-31.4509
	Specimen_001_E7_E07_055.fcs	13330	862	16839	721																98.6816
PE-2 + L. buchneri + L. helveticus/100	Specimen_001_E9_E09_057.fcs	12835	134	22878	123																99.8193
	Specimen_001_E10_E10_058.fcs	17133	259	21239	210
	Specimen_001_E11_E11_059.fcs	16007	194	21375	91
PE-2 + L. buchneri + L. helveticus/10	Specimen_001_F1_F01_061.fcs	16898	131	18275	119
	Specimen_001_F2_F02_062.fcs	13426	295	17259	319
	Specimen_001_F3_F03_063.fcs	15892	209	16959	187
PE-2 + L. buchneri + Z. mobilis/100	Specimen_001_F5_F05_065.fcs	14526	117	21904	133
	Specimen_001_F6_F06_066.fcs	14686	304	18461	279
	Specimen_001_F7_F07_067.fcs	16411	254	19307	236
PE-2 + L. buchneri + Z. mobilis/10	Specimen_001_F9_F09_069.fcs	14251	243	21801	289
	Specimen_001_F10_F10_070.fcs	13764	321	16684	296
	Specimen_001_F11_F11_071.fcs	14988	304	20367	412
PE-2 + L. buchneri + L. helveticus + Z. mobilis/100	Specimen_001_G1_G01_073.fcs	16368	63	22859	53
	Specimen_001_G2_G02_074.fcs	10019	82	13981	78
	Specimen_001_G3_G03_075.fcs	18036	181	19091	93
PE-2 + L. buchneri + L. helveticus + Z. mobilis/10	Specimen_001_G5_G05_077.fcs	16484	118	20930	134
	Specimen_001_G6_G06_078.fcs	16214	173	16437	189
	Specimen_001_G7_G07_079.fcs	15002	192	17932	187
PE-2+L.helveticus+Z. mobilis/100	Specimen_001_G9_G09_081.fcs	12370	81	19577	81
	Specimen_001_G10_G10_082.fcs	14988	159	18591	175
	Specimen_001_G11_G11_083.fcs	16099	133	20289	105
PE-2+L.helveticus+Z. mobilis/10	Specimen_001_H1_H01_085.fcs	11366	76	12840	91
	Specimen_001_H2_H02_086.fcs	12188	113	15195	145
	Specimen_001_H3_H03_087.fcs	17917	82	21518	100
blank	Specimen_001_H5_H05_089.fcs	1	3	1	2
	Specimen_001_H6_H06_090.fcs	1	4	2	1
	Specimen_001_H7_H07_091.fcs	0	1	0	5
PE-2 10	Specimen_001_H9_H09_093.fcs	12819	22	17656	21
	Specimen_001_H10_H10_094.fcs	9805	131	12752	6
	Specimen_001_H11_H11_095.fcs	16572	30	18826	31
	Mean	10547	414	13389	339
	SD	7060	425	8848	389

## Sheet: 100x
Yeast Av.	Yeast. SD	Bac. Av.	Bac. SD	Yeast Av.	Bac. Av.	Yeast RA Av.	Yeast RA SD	Bac. RA Av.	Bac RA SD	Yeast Av.	Yeast. SD	Bac. Av.	Bac. SD	Yeast Av.	Bac. Av.	Yeast RA Av.	Yeast RA SD	Bac. RA Av.	Bac RA SD
11491.3	1036.93	1173.67	543.251	1.14913e+07	1.17367e+06	90.5632	4.51646	9.43684	4.51646	1.14913e+07	1.03693e+06	1.17367e+06	543251	1.14913e+10	1.17367e+09	90563.2	4516.46	9436.84	4516.46
11861.7	759.853	910.667	369.7	1.18617e+07	910667	92.788	3.01714	7.21196	3.01714	1.18617e+07	759853	910667	369700	1.18617e+10	9.10667e+08	92788	3017.14
12465.3	1285.25	976	151.29	1.24653e+07	976000	92.7138	1.01318	7.28617	1.01318	1.24653e+07	1.28525e+06	976000	151290	1.24653e+10	976000000	92713.8	1013.18
9888	1569.24	1299	225.878	9888000	1299000	87.9712	3.58502	12.0288	3.58502	9888000	1.56924e+06	1299000	225878	9888000000	1299000000	87971.2	3585.02
9921.67	768.852	1161	260.854	9.92167e+06	1161000	89.6403	1.48269	10.3597	1.48269	9.92167e+06	768852	1161000	260854	9.92167e+09	1161000000	89640.3	1482.69
10639.3	854.801	2085	703.412	1.06393e+07	2.085e+06	83.6357	5.31954	16.3643	5.31954	1.06393e+07	854801	2.085e+06	703412	1.06393e+10	2.085e+09	83635.7	5319.54
10474.3	542.918	2779.67	1136.57	1.04743e+07	2.77967e+06	79.605	6.32769	20.395	6.32769	1.04743e+07	542918	2.77967e+06	1.13657e+06	1.04743e+10	2.77967e+09	79605	6327.69
9821.67	1089.68	2109.67	1202.71	9.82167e+06	2.10967e+06	82.4241	10.0043	17.5759	10.0043	9.82167e+06	1.08968e+06	2.10967e+06	1.20271e+06	9.82167e+09	2.10967e+09	82424.1	10004.3
9703.67	146.256	590.667	135.633	9.70367e+06	590667	0.101282	0.0302235	99.8987	0.0302235	9.70367e+06	146256	590667	135633	9.70367e+09	5.90667e+08	101.282	30.2235
10088	403.644	850	104.125	10088000	850000	94.2865	1.22133	5.71353	1.22133	10088000	403644	850000	104125	10088000000	850000000	94286.5	1221.33
9693	606.868	5622	458.324	9693000	5622000	92.1972	1.17139	7.80284	1.17139	9693000	606868	5622000	458324	9693000000	5622000000	92197.2	1171.39
11104	467.528	1051	82.1016	11104000	1051000	63.3134	1.0262	36.6866	1.0262	11104000	467528	1051000	82101.6	11104000000	1.051e+09	63313.4	1026.2
9769.67	1005.55	422.667	24.074	9.76967e+06	422667	91.3481	0.672548	8.65185	0.672548	9.76967e+06	1.00555e+06	422667	24074	9.76967e+09	4.22667e+08	91348.1	672.548
17156	2886.76	856.333	450.837	1.14373e+07	1.92451e+06	95.5637	1.71876	4.43629	1.71876	1.14373e+07	1.92451e+06	570889	300558	1.14373e+10	1.92451e+09	95563.7	1718.76
16655.7	2585.87	399	166.807	1.11038e+07	1.72391e+06	97.7701	0.698355	2.22995	0.698355	1.11038e+07	1.72391e+06	266000	111205	1.11038e+10	1.72391e+09	97770.1	698.355
17052.7	1996.74	135	62.2468	1.13684e+07	1.33116e+06	99.2501	0.297564	0.749877	0.297564	1.13684e+07	1.33116e+06	90000	41497.9	1.13684e+10	1.33116e+09	99250.1	297.564
17443.7	2555.55	132.667	53.1998	1.16291e+07	1.7037e+06	99.2772	0.217372	0.722774	0.217372	1.16291e+07	1.7037e+06	88444.4	35466.6	1.16291e+10	1.7037e+09	99277.2	217.372
16101	2031.71	113.667	33.31	10734000	1.35448e+06	99.3072	0.154814	0.692778	0.154814	10734000	1.35448e+06	75777.8	22206.7	10734000000	1.35448e+09	99307.2	154.814
15312.7	2664.42	276	130.433	1.02084e+07	1.77628e+06	98.3379	0.61056	1.66207	0.61056	1.02084e+07	1.77628e+06	184000	86955.1	1.02084e+10	1.77628e+09	98337.9	610.56
14905.3	2020.74	431.333	207.301	9.93689e+06	1.34716e+06	97.3341	1.08897	2.66591	1.08897	9.93689e+06	1.34716e+06	287556	138200	9.93689e+09	1.34716e+09	97334.1	1088.97
15281	2850.11	352.333	120.815	1.01873e+07	1.90008e+06	97.8074	0.49226	2.1926	0.49226	1.01873e+07	1.90008e+06	234889	80543.2	1.01873e+10	1.90008e+09	97807.4	492.26
17435.3	2457.27	361	223.052	1.16236e+07	1.63818e+06	98.1041	1.11394	1.89587	1.11394	1.16236e+07	1.63818e+06	240667	148701	1.16236e+10	1.63818e+09	98104.1	1113.94
16347	1689.36	170.333	45.4337	10898000	1.12624e+06	98.9874	0.179778	1.0126	0.179778	10898000	1.12624e+06	113556	30289.1	10898000000	1.12624e+09	98987.4	179.778
18317.3	2898.35	29.6667	9.46338	1.22116e+07	1.93223e+06	99.8404	0.0374991	0.159638	0.0374991	1.22116e+07	1.93223e+06	19777.8	6308.92	1.22116e+10	1.93223e+09	99840.4	37.4991
13761.3	1316.39	151.667	41.9629	9.17422e+06	877590	98.9269	0.222823	1.07306	0.222823	9.17422e+06	877590	101111	27975.3	9.17422e+09	8.7759e+08	98926.9	222.823
16399.7	3347.73	98	14.7648	1.09331e+07	2.23182e+06	99.3949	0.0675663	0.60506	0.0675663	1.09331e+07	2.23182e+06	65333.3	9843.22	1.09331e+10	2.23182e+09	99394.9	67.5663
15383.7	941.228	130.667	41.7719	1.02558e+07	627485	99.1711	0.230815	0.828891	0.230815	1.02558e+07	627485	87111.1	27847.9	1.02558e+10	6.27485e+08	99171.1	230.815
15106	995.67	236.333	84.8109	1.00707e+07	663780	98.4865	0.486123	1.51346	0.486123	1.00707e+07	663780	157556	56540.6	1.00707e+10	6.6378e+08	98486.5	486.123
17379.3	3661.18	381	134.464	1.15862e+07	2.44078e+06	97.9287	0.356853	2.07128	0.356853	1.15862e+07	2.44078e+06	254000	89642.9	1.15862e+10	2.44078e+09	97928.7	356.853
14342	1898.52	277.333	102.079	9.56133e+06	1.26568e+06	98.1599	0.490745	1.8401	0.490745	9.56133e+06	1.26568e+06	184889	68053	9.56133e+09	1.26568e+09	98159.9	490.745
12826.3	1129.7	479.333	300.129	8.55089e+06	753134	96.4535	2.18529	3.54649	2.18529	8.55089e+06	753134	319556	200086	8.55089e+09	7.53134e+08	96453.5	2185.29
16762	2764.15	471	233.728	1.11747e+07	1.84277e+06	97.3596	1.20647	2.64043	1.20647	1.11747e+07	1.84277e+06	314000	155819	1.11747e+10	1.84277e+09	97359.6	1206.47
15333	2043.81	424.667	147.933	10222000	1.36254e+06	97.3779	0.65016	2.62215	0.65016	10222000	1.36254e+06	283111	98622.1	10222000000	1.36254e+09	97377.9	650.16
16072.3	1887.52	179.333	67.5097	1.07149e+07	1.25835e+06	98.9223	0.329333	1.07769	0.329333	1.07149e+07	1.25835e+06	119556	45006.4	1.07149e+10	1.25835e+09	98922.3	329.333
14818.7	2400.95	133.333	62.4731	9.87911e+06	1.60063e+06	99.1491	0.25195	0.850894	0.25195	9.87911e+06	1.60063e+06	88888.9	41648.7	9.87911e+09	1.60063e+09	99149.1	251.95
15737.7	2371.48	141.667	15.5849	1.04918e+07	1.58098e+06	99.102	0.0427037	0.897999	0.0427037	1.04918e+07	1.58098e+06	94444.4	10389.9	1.04918e+10	1.58098e+09	99102	42.7037
15240.3	2151.96	352.333	137.774	1.01602e+07	1.43464e+06	97.7994	0.682995	2.20056	0.682995	1.01602e+07	1.43464e+06	234889	91849	1.01602e+10	1.43464e+09	97799.4	682.995
15063.3	1533.91	159.667	88.6278	1.00422e+07	1.02261e+06	98.9758	0.499777	1.02422	0.499777	1.00422e+07	1.02261e+06	106444	59085.2	1.00422e+10	1.02261e+09	98975.8	499.777
17119.3	2359.3	135.333	45.6387	1.14129e+07	1.57287e+06	99.2382	0.180108	0.761786	0.180108	1.14129e+07	1.57287e+06	90222.2	30425.8	1.14129e+10	1.57287e+09	99238.2	180.108
17599	3378.69	69	36.0648	1.17327e+07	2.25246e+06	99.6377	0.159887	0.362277	0.159887	1.17327e+07	2.25246e+06	46000	24043.2	1.17327e+10	2.25246e+09	99637.7	159.887
16803	2549.26	122.333	55.1624	11202000	1.69951e+06	99.3058	0.253313	0.694246	0.253313	11202000	1.69951e+06	81555.6	36774.9	11202000000	1.69951e+09	99305.8	253.313
16576.3	2338.38	330	108.922	1.10509e+07	1.55892e+06	98.1051	0.426563	1.89489	0.426563	1.10509e+07	1.55892e+06	220000	72614.7	1.10509e+10	1.55892e+09	98105.1	426.563
16012.3	3455.62	333.667	185.07	1.06749e+07	2.30375e+06	97.8467	1.37805	2.15326	1.37805	1.06749e+07	2.30375e+06	222444	123380	1.06749e+10	2.30375e+09	97846.7	1378.05
15511	2743.17	308.333	252.977	1.03407e+07	1.82878e+06	98.2101	1.27528	1.78988	1.27528	1.03407e+07	1.82878e+06	205556	168652	1.03407e+10	1.82878e+09	98210.1	1275.28
16629.7	3821.79	171.667	5.79272	1.10864e+07	2.54786e+06	98.9036	0.329116	1.09641	0.329116	1.10864e+07	2.54786e+06	114444	3861.81	1.10864e+10	2.54786e+09	98903.6	329.116
17628.3	2545.81	216.333	102.844	1.17522e+07	1.69721e+06	98.8155	0.497667	1.18445	0.497667	1.17522e+07	1.69721e+06	144222	68562.7	1.17522e+10	1.69721e+09	98815.5	497.667
12290.7	1410.28	105.667	18.2087	8.19378e+06	940189	99.1458	0.112436	0.854159	0.112436	8.19378e+06	940189	70444.4	12139.1	8.19378e+09	9.40189e+08	99145.8	112.436
15952	2366	105.667	43.8279	1.06347e+07	1.57733e+06	99.3714	0.196589	0.628641	0.196589	1.06347e+07	1.57733e+06	70444.4	29218.6	1.06347e+10	1.57733e+09	99371.4	196.589
12758	991.006	161.333	112.5	8.50533e+06	660671	98.7845	0.771919	1.2155	0.771919	8.50533e+06	660671	107556	74999.9	8.50533e+09	6.60671e+08	98784.5	771.919
13695.7	2040.48	128.667	78.0185	9.13044e+06	1.36032e+06	99.1319	0.50013	0.868059	0.50013	9.13044e+06	1.36032e+06	85777.8	52012.3	9.13044e+09	1.36032e+09	99131.9	500.13
16094	2494.79	382	125.004	1.07293e+07	1.6632e+06	97.6115	0.880719	2.38852	0.880719	1.07293e+07	1.6632e+06	254667	83336	1.07293e+10	1.6632e+09	97611.5	880.719
16814.3	1964.52	290.667	140.291	1.12096e+07	1.30968e+06	98.3224	0.772314	1.6776	0.772314	1.12096e+07	1.30968e+06	193778	93527.3	1.12096e+10	1.30968e+09	98322.4	772.314
14406.7	1751.03	221.667	100.897	9.60444e+06	1.16735e+06	98.5452	0.577083	1.45477	0.577083	9.60444e+06	1.16735e+06	147778	67264.7	9.60444e+09	1.16735e+09	98545.2	577.083
18338	1774.84	266.667	78.9698	1.22253e+07	1.18323e+06	98.5966	0.309124	1.4034	0.309124	1.22253e+07	1.18323e+06	177778	52646.5	1.22253e+10	1.18323e+09	98596.6	309.124
15406.3	2265.38	329.667	210.08	1.02709e+07	1.51025e+06	97.9066	1.41071	2.09338	1.41071	1.02709e+07	1.51025e+06	219778	140053	1.02709e+10	1.51025e+09	97906.6	1410.71
14389.7	3176.5	304.667	158.645	9.59311e+06	2.11767e+06	98.0599	0.587477	1.94008	0.587477	9.59311e+06	2.11767e+06	203111	105763	9.59311e+09	2.11767e+09	98059.9	587.477
17811.3	2694.89	126.333	16.4181	1.18742e+07	1.79659e+06	99.2674	0.20186	0.732627	0.20186	1.18742e+07	1.79659e+06	84222.2	10945.4	1.18742e+10	1.79659e+09	99267.4	201.86
12423.3	1519.56	166	77.283	8.28222e+06	1.01304e+06	98.6483	0.714831	1.3517	0.714831	8.28222e+06	1.01304e+06	110667	51522	8.28222e+09	1.01304e+09	98648.3	714.831
19685.7	1799.67	169.667	61.3967	1.31238e+07	1.19978e+06	99.168	0.241678	0.831984	0.241678	1.31238e+07	1.19978e+06	113111	40931.1	1.31238e+10	1.19978e+09	99168	241.678
17151.3	1897.82	296.667	155.654	1.14342e+07	1.26521e+06	98.3598	0.737725	1.64018	0.737725	1.14342e+07	1.26521e+06	197778	103769	1.14342e+10	1.26521e+09	98359.8	737.725								12683	1832.41	12683000	1.83241e+06
19225	2553.34	84	14.1657	1.28167e+07	1.70223e+06	99.5663	0.0328565	0.433743	0.0328565	1.28167e+07	1.70223e+06	56000	9443.79	1.28167e+10	1.70223e+09	99566.3	32.8565								24811.3	1454.66	1.65409e+07	969770
14934.3	1755.07	82.6667	43.1457	9.95622e+06	1.17005e+06	99.4601	0.266616	0.539861	0.266616	9.95622e+06	1.17005e+06	55111.1	28763.8	9.95622e+09	1.17005e+09	99460.1	266.616										1.46119e+07	1.40109e+06
17145.3	2138.41	233	121.598	1.14302e+07	1.4256e+06	98.7083	0.548766	1.29166	0.548766	1.14302e+07	1.4256e+06	155333	81065.1	1.14302e+10	1.4256e+09	98708.3	548.766
18023	1552.13	209.333	62.6862	1.20153e+07	1.03475e+06	98.874	0.264855	1.12605	0.264855	1.20153e+07	1.03475e+06	139556	41790.8	1.20153e+10	1.03475e+09	98874	264.855
19871.7	1244.44	289	55.0636	1.32478e+07	829628	98.5772	0.199521	1.42282	0.199521	1.32478e+07	829628	192667	36709.1	1.32478e+10	8.29628e+08	98577.2	199.521
17366.3	2499.67	150.667	47.204	1.15776e+07	1.66644e+06	99.1347	0.23464	0.865289	0.23464	1.15776e+07	1.66644e+06	100444	31469.4	1.15776e+10	1.66644e+09	99134.7	234.64
17556	4264.26	197.667	74.1275	11704000	2.84284e+06	98.9198	0.222279	1.08024	0.222279	11704000	2.84284e+06	131778	49418.3	11704000000	2.84284e+09	98919.8	222.279
14846.3	2046.46	177.667	130.732	9.89756e+06	1.3643e+06	98.9046	0.689591	1.09537	0.689591	9.89756e+06	1.3643e+06	118444	87154.8	9.89756e+09	1.3643e+09	98904.6	689.591
17278.3	487.892	307.667	24.8507	1.15189e+07	325262	98.2512	0.123371	1.74876	0.123371	1.15189e+07	325262	205111	16567.1	1.15189e+10	3.25262e+08	98251.2	123.371
18077.7	1283.37	109.667	21.4838	1.20518e+07	855581	99.3931	0.130275	0.60687	0.130275	1.20518e+07	855581	73111.1	14322.6	1.20518e+10	8.55581e+08	99393.1	130.275
17764.7	551.259	128	24.0416	1.18431e+07	367506	99.2823	0.144134	0.717739	0.144134	1.18431e+07	367506	85333.3	16027.8	1.18431e+10	3.67506e+08	99282.3	144.134
17805.7	1750.07	88.6667	23.6972	1.18704e+07	1.16672e+06	99.5062	0.125873	0.493815	0.125873	1.18704e+07	1.16672e+06	59111.1	15798.1	1.18704e+10	1.16672e+09	99506.2	125.873
17389.3	3617.94	66.6667	27.6446	1.15929e+07	2.41196e+06	99.6346	0.0791085	0.365401	0.0791085	1.15929e+07	2.41196e+06	44444.4	18429.7	1.15929e+10	2.41196e+09	99634.6	79.1085
15804.7	1857.82	819	473.717	1.05364e+07	1.23855e+06	94.9952	3.11987	5.00482	3.11987	1.05364e+07	1.23855e+06	546000	315811	1.05364e+10	1.23855e+09	94995.2	3119.87
11628	1837.74	815	259.709	7752000	1.22516e+06	93.4006	1.84316	6.59936	1.84316	7752000	1.22516e+06	543333	173139	7752000000	1.22516e+09	93400.6	1843.16
17259	2379.69	572.333	201.402	11506000	1.58646e+06	96.8046	1.10476	3.19539	1.10476	11506000	1.58646e+06	381556	134268	11506000000	1.58646e+09	96804.6	1104.76
17312.3	3103.43	904.333	345.409	1.15416e+07	2.06895e+06	95.1356	1.24871	4.86441	1.24871	1.15416e+07	2.06895e+06	602889	230273	1.15416e+10	2.06895e+09	95135.6	1248.71
16016.7	1991.23	478	128.315	1.06778e+07	1.32749e+06	97.1561	0.424568	2.84391	0.424568	1.06778e+07	1.32749e+06	318667	85543.1	1.06778e+10	1.32749e+09	97156.1	424.568
15979.3	1149.02	422.333	119.617	1.06529e+07	766010	97.4597	0.605741	2.5403	0.605741	1.06529e+07	766010	281556	79744.7	1.06529e+10	7.6601e+08	97459.7	605.741
14857	1780.19	409	163.397	9.90467e+06	1.1868e+06	97.353	1.01567	2.64701	1.01567	9.90467e+06	1.1868e+06	272667	108932	9.90467e+09	1.1868e+09	97353	1015.67
15325	1819.71	195.667	51.0446	1.02167e+07	1.21314e+06	98.76	0.188554	1.23996	0.188554	1.02167e+07	1.21314e+06	130444	34029.8	1.02167e+10	1.21314e+09	98760	188.554
15207.7	853.389	225	79.0485	1.01384e+07	568926	98.5496	0.504441	1.4504	0.504441	1.01384e+07	568926	150000	52699	1.01384e+10	5.68926e+08	98549.6	504.441
14807.7	3453.89	108.667	51.7322	9.87178e+06	2.30259e+06	99.2704	0.255787	0.7296	0.255787	9.87178e+06	2.30259e+06	72444.4	34488.1	9.87178e+09	2.30259e+09	99270.4	255.787
14485.7	1563.25	124.333	32.4277	9.65711e+06	1.04217e+06	99.1601	0.163601	0.839877	0.163601	9.65711e+06	1.04217e+06	82888.9	21618.5	9.65711e+09	1.04217e+09	99160.1	163.601

## Sheet: 10x
Yeast Av.	Bac. Av.	Yeast RA Av.	Yeast RA SD	Bac. RA Av.	Bac RA SD
8.71022e+06	1.8454e+06	99.4432	0.538558	0.556822	0.538558
9342000	3.78533e+06	71.395	6.59044	28.605	6.59044
1.14547e+07	2.48033e+06	82.1771	1.8127	17.8229	1.8127
12812000	2592000	83.3413	2.14334	16.6587	2.14334
1.13483e+07	2.49767e+06	82.0789	2.27591	17.9211	2.27591
1.03363e+07	2.70467e+06	80.8052	8.14918	19.1948	8.14918
8397000	2.82267e+06	74.7328	2.23945	25.2672	2.23945
9.82767e+06	3.45633e+06	74.6338	7.43959	25.3662	7.43959
9588000	2.39533e+06	80.0113	1.71824	19.9887	1.71824
1.07307e+07	1.32409e+06	91.1841	2.92536	8.81586	2.92536
1.04987e+07	1.11572e+06	95.7409	1.36945	4.25915	1.36945
1.08573e+07	1.37871e+06	99.2386	0.249089	0.761376	0.249089
9.56311e+06	1.28951e+06	98.7452	0.507244	1.25485	0.507244
1.04591e+07	1.27731e+06	99.0604	0.0614404	0.939581	0.0614404
1.05856e+07	1.87903e+06	99.0019	0.529595	0.9981	0.529595
1.05762e+07	802021	95.7648	0.74582	4.23515	0.74582
1.07578e+07	1.25786e+06	96.3915	1.48139	3.60845	1.48139
1.06187e+07	977287	97.4836	0.643894	2.5164	0.643894
1.12953e+07	1.3519e+06	99.2469	0.177917	0.753087	0.177917
9.88222e+06	301535	99.008	0.0419701	0.992007	0.0419701
7.05778e+06	521266	98.5378	0.390357	1.46215	0.390357
8.91422e+06	1.21033e+06	99.0284	0.233864	0.97165	0.233864
9.71156e+06	1.6933e+06	98.9682	0.232349	1.03181	0.232349
8.11889e+06	498401	97.2962	0.364911	2.70381	0.364911
8.47956e+06	91668.2	95.0743	0.730374	4.92574	0.730374
9.90356e+06	704166	96.2816	0.130545	3.71844	0.130545
7.80956e+06	961295	95.7156	1.01174	4.28445	1.01174
9.91844e+06	1.7455e+06	95.0335	1.14704	4.96652	1.14704
1.02593e+07	1.72809e+06	95.2093	0.36851	4.79071	0.36851
9.81711e+06	1.87728e+06	98.8799	0.190899	1.12012	0.190899
9.96911e+06	1.5717e+06	98.993	0.220728	1.00697	0.220728
1.09811e+07	1.67235e+06	98.6181	0.0841294	1.38194	0.0841294
9.11489e+06	602244	95.0744	0.883245	4.92558	0.883245
1.05133e+07	1.84687e+06	98.8056	0.262723	1.19444	0.262723
9982000	1.08207e+06	98.6867	0.340223	1.31329	0.340223
1.05133e+07	2.08309e+06	99.1077	0.107091	0.892265	0.107091
9.75378e+06	939922	98.9066	0.246281	1.0934	0.246281
9.91733e+06	1.06842e+06	96.3755	1.03899	3.62446	1.03899
9.55956e+06	1.65758e+06	96.2237	0.52458	3.77626	0.52458
1.11693e+07	1.95872e+06	97.2652	1.4008	2.73481	1.4008
9.54622e+06	2.3551e+06	98.5158	0.364907	1.48424	0.364907
1.01898e+07	2.19412e+06	97.1124	0.409933	2.8876	0.409933
8.03733e+06	2.42164e+06	98.2814	0.451734	1.7186	0.451734
9.64022e+06	410460	98.5266	0.564245	1.47336	0.564245
9.82311e+06	1.5826e+06	98.8171	0.438972	1.18294	0.438972
8.87311e+06	1.10072e+06	99.0037	0.302434	0.996309	0.302434
7324000	433437	93.3988	1.26275	6.60123	1.26275
1.03847e+07	598232	96.6509	0.493768	3.34906	0.493768
1.09958e+07	1.15211e+06	97.6484	0.657816	2.35156	0.657816
8.82822e+06	1.58749e+06	96.0455	0.836547	3.95447	0.836547
9.92911e+06	378751	96.4354	1.0899	3.56465	1.0899
1.08638e+07	1.30018e+06	98.8081	0.339286	1.19193	0.339286
8.42489e+06	1.08542e+06	98.6395	0.722119	1.36048	0.722119
1.00758e+07	646713	98.4527	0.364484	1.54728	0.364484
1.21433e+07	974968	96.3527	0.732274	3.64729	0.732274
1.11567e+07	1.06222e+06	99.2121	0.699108	0.787858	0.699108
1.07073e+07	597215	99.338	0.224297	0.662	0.224297
1.14998e+07	372096	97.2633	0.850264	2.73669	0.850264
1.11093e+07	972872	96.6568	0.630704	3.34316	0.630704
1.10189e+07	999065	97.2135	0.436774	2.78649	0.436774
1.06002e+07	465601	96.7595	0.370999	3.24048	0.370999
1.04698e+07	933758	97.6418	0.653228	2.35824	0.653228
1.10393e+07	1.22748e+06	97.0134	0.576911	2.98659	0.576911
1.05773e+07	297878	98.9874	0.273746	1.01263	0.273746
1.23349e+07	1.44202e+06	99.3693	0.169118	0.63067	0.169118
9420000	1.21184e+06	99.1002	0.532098	0.899784	0.532098
1.09162e+07	106767	99.4123	0.121964	0.587738	0.121964
7.30067e+06	3.10806e+06	88.1735	3.32866	11.8265	3.32866
1.05573e+07	2.12332e+06	92.7039	3.46737	7.29606	3.46737
7.92356e+06	1.43669e+06	92.6368	1.63978	7.36325	1.63978
1.05658e+07	1.05291e+06	94.622	0.706296	5.37796	0.706296
1.10793e+07	593916	94.4767	1.76741	5.52327	1.76741
8.95978e+06	996995	94.0775	1.24786	5.92247	1.24786
7.77089e+06	1.44705e+06	95.7245	2.24856	4.2755	2.24856
1.02702e+07	972409	98.5942	0.568797	1.40577	0.568797
9.55622e+06	335439	98.0188	0.246002	1.98118	0.246002
10600000	429652	98.99	0.228019	1.01004	0.228019
9.21578e+06	1.94254e+06	99.3205	0.189344	0.679475	0.189344

## Sheet: HPLC - ethanol plates 3, 4 & 5
No.	Injection Name	Area
		µRIU*min
		RI_1
		Ethanol
1	blank	0	Conc.	yield
2	EtOH 20	48.75	19.9
3	EtOH 10	24.675	9.95
4	EtOH 5	11.639	4.975
5	EtOH 1	5.143	0.995
					Av. Yield	SD
14	A1 - plate 3	14.095	6.0248	90.6762	90.2902	0.943792
15	A2 - plate 3	14.177	6.05985	91.2037
16	A3 - plate 3	13.833	5.91281	88.9907
17	A5 - plate 3	0.707	0.302202	4.54828	4.65122	0.44719
18	A6 - plate 3	0.647	0.276555	4.16229
19	A7 - plate 3	0.815	0.348365	5.24307
20	A9 - plate 3	14.088	6.02181	90.6312	91.7055	1.45614
21	A10 - plate 3	14.575	6.22997	93.7641
22	A11 - plate3	14.102	6.02779	90.7212
24	B1 - plate 3	11.398	4.87199	73.3258	72.0091	1.17671
25	B2 - plate 3	11.228	4.79932	72.2322
26	B3 - plate 3	10.954	4.6822	70.4695			theor. Yield
27	B5 - plate 3	13.939	5.95812	89.6726	90.0264	1.02126	6.6443
28	B6 - plate 3	14.21	6.07395	91.416
29	B7 - plate 3	13.833	5.91281	88.9907
30	B9 - plate 3	10.929	4.67152	70.3086	71.4773	2.09982
31	B10 - plate 3	11.569	4.94508	74.4259
32	B11 - plate 3	10.834	4.63091	69.6975
34	C1 - plate 3	13.938	5.95769	89.6662	90.5239	0.628007
35	C2 - plate 3	14.107	6.02993	90.7534
36	C3 - plate 3	14.169	6.05643	91.1522
37	C5 - plate 3	10.679	4.56466	68.7003	70.1993	1.34133
38	C6 - plate 3	10.872	4.64715	69.9419
39	C7 - plate 3	11.185	4.78094	71.9555
40	C9 - plate 3	14.505	6.20005	93.3138	94.0279	0.510648
41	C10 - plate 3	14.686	6.27742	94.4782
42	C11 - plate 3	14.657	6.26502	94.2917
44	D1 - plate 2	10.788	4.61125	69.4015	69.2064	1.06217
45	D2 - plate 3	10.943	4.6775	70.3987
46	D3 - plate 3	10.542	4.5061	67.819
47	D5 - plate 3	13.327	5.69652	85.7355	85.5832	2.01729
48	D6 - plate 3	13.675	5.84527	87.9742
49	D7 - plate 3	12.908	5.51742	83.04
50	D9 - plate 3	11.151	4.76641	71.7368	68.7947	2.22834
51	D10 - plate 3	10.617	4.53815	68.3015
52	D11 - plate 3	10.313	4.40821	66.3458
54	E1 - plate 3	13.793	5.89571	88.7334	89.1322	0.323073
55	E2 - plate 3	13.916	5.94829	89.5246
56	E3 - plate 3	13.856	5.92264	89.1387
57	E5 - plate 3	13.867	5.92734	89.2094	90.2859	1.37064
58	E6 - plate 3	14.335	6.12738	92.2202
59	E7 - plate 3	13.901	5.94187	89.4281
60	E9 - plate 3	13.498	5.76962	86.8356	90.0993	2.32652
61	E10 - plate 3	14.315	6.11884	92.0915
62	E11 - plate 3	14.203	6.07096	91.371
64	F1 - plate 3	10.423	4.45523	67.0534	66.8926	0.269428
65	F2 - plate 3	10.339	4.41933	66.513
66	F3 - plate 3	10.432	4.45908	67.1113
67	F5 - plate 3	13.961	5.96752	89.8141	91.9478	1.76535
68	F6 - plate 3	14.284	6.10558	91.8921
69	F7 - plate 3	14.633	6.25476	94.1373
70	F9 - plate 3	10.961	4.68519	70.5145	62.6574	5.59145
71	F10 - plate 3	9.249	3.95341	59.5008
72	F11 - plate 3	9.009	3.85083	57.9568
74	G1 - plate 3	12.343	5.27592	79.4052	81.333	1.37967
75	G2 - plate 3	12.752	5.45074	82.0364
76	G3 - plate 3	12.833	5.48537	82.5575
77	G5 - plate 3	9.51	4.06498	61.1799	66.1185	3.509
78	G6 - plate 3	10.596	4.52918	68.1664
79	G7 - plate 3	10.727	4.58517	69.0091
80	G9 - plate 3	14.172	6.05771	91.1715	92.1194	2.20038
81	G10 - plate 3	14.792	6.32273	95.1601
82	G11 - plate 3	13.994	5.98163	90.0264
84	H1 - plate 3	8.112	3.46741	52.1863	53.43	0.899567
85	H2 - plate 3	8.366	3.57598	53.8203
86	H3 - plate 3	8.438	3.60676	54.2835
87	H5 - plate 3	11.846	5.06348	76.2079	79.8791	4.3352
88	H6 - plate 3	13.363	5.71191	85.9671
89	H7 - plate 3	12.041	5.14683	77.4624
90	H9 - plate 3	9.571	4.09105	61.5723	67.5016	4.39113
91	H10 - plate 3	10.705	4.57577	68.8676
92	H11 - plate 3	11.202	4.78821	72.0649
104	A1 - plate 4	14.321	6.1214	92.1301	91.268	0.774626
105	A2 - plate 4	14.211	6.07438	91.4224
106	A3 - plate 4	14.029	5.99659	90.2516
107	A5 - plate 4	11.458	4.89763	73.7118	73.8212	0.486804
108	A6 - plate 4	11.392	4.86942	73.2872
109	A7 - plate 4	11.575	4.94764	74.4645
110	A9 - plate 4	14.943	6.38727	96.1316	92.1087	3.24939
111	A10 - plate 4	14.304	6.11413	92.0207
112	A11 - plate4	13.706	5.85852	88.1737
114	B1 - plate 4	11.465	4.90063	73.7568	75.0928	1.53154
115	B2 - plate 4	11.547	4.93568	74.2844
116	B3 - plate 4	12.006	5.13187	77.2372
117	B5 - plate 4	14.394	6.1526	92.5997	93.9507	1.06586
118	B6 - plate 4	14.799	6.32572	95.2052
119	B7 - plate 4	14.619	6.24878	94.0472
120	B9 - plate 4	11.382	4.86515	73.2229	75.7318	2.74188
121	B10 - plate 4	11.569	4.94508	74.4259
122	B11 - plate 4	12.365	5.28532	79.5467
124	C1 - plate 4	14.111	6.03164	90.7791	92.5826	1.55228
125	C2 - plate 4	14.363	6.13935	92.4003
126	C3 - plate 4	14.7	6.2834	94.5683
127	C5 - plate 4	11.113	4.75017	71.4923	74.9148	2.5653
128	C6 - plate 4	12.073	5.16051	77.6682
129	C7 - plate 4	11.749	5.02202	75.5839
130	C9 - plate 4	14.492	6.19449	93.2302	93.8928	0.85212
131	C10 - plate 4	14.782	6.31845	95.0958
132	C11 - plate 4	14.511	6.20261	93.3524
134	D1 - plate 4	11.629	4.97073	74.8119	76.521	1.22801
135	D2 - plate 4	11.986	5.12332	77.1085
136	D3 - plate 4	12.069	5.1588	77.6425
137	D5 - plate 4	14.843	6.34452	95.4882	93.7191	1.30919
138	D6 - plate 4	14.504	6.19962	93.3074
139	D7 - plate 4	14.357	6.13679	92.3617
140	D9 - plate 4	11.305	4.83223	72.7275	75.9548	2.45926
141	D10 - plate 4	11.883	5.0793	76.4459
142	D11 - plate 4	12.232	5.22847	78.6911
144	E1 - plate 4	13.433	5.74183	86.4174	92.5054	4.31301
145	E1 - plate 4	14.802	6.327	95.2245
146	E3 - plate 4	14.903	6.37017	95.8742
147	E5 - plate 4	11.02	4.71041	70.894	72.5131	1.99695
148	E6 - plate 4	11.086	4.73862	71.3186
149	E7 - plate 4	11.709	5.00492	75.3265
150	E9 - plate 4	14.324	6.12268	92.1494	94.8192	2.27736
151	E10 - plate 4	15.189	6.49242	97.7141
152	E11 - plate 4	14.704	6.28511	94.594
154	F1 - plate 4	11.362	4.8566	73.0942	74.4731	1.9092
155	F2 - plate 4	11.996	5.1276	77.1729
156	F3 - plate 4	11.371	4.86045	73.1521
157	F5 - plate 4	13.883	5.93418	89.3123	90.0779	1.75339
158	F6 - plate 4	14.379	6.14619	92.5032
159	F7 - plate 4	13.744	5.87477	88.4181
160	F9 - plate 4	10.426	4.45651	67.0727	72.0906	4.49705
161	F10 - plate 4	12.122	5.18145	77.9835
162	F11 - plate 4	11.07	4.73179	71.2157
164	G1 - plate 4	13.595	5.81108	87.4596	89.5053	2.71322
165	G2 - plate 4	14.509	6.20176	93.3395
166	G3 - plate 4	13.635	5.82817	87.7169
167	G5 - plate 4	10.514	4.49413	67.6388	70.2143	1.85631
168	G6 - plate 4	11.183	4.78009	71.9427
169	G7 - plate 4	11.046	4.72153	71.0613
170	G9 - plate 4	14.651	6.26246	94.2531	93.6912	2.87455
171	G10 - plate 4	15.062	6.43813	96.8971
172	G11 - plate 4	13.978	5.97479	89.9235
174	H1 - plate 4	11.371	4.86045	73.1521	70.4523	1.91209
175	H2 - plate 4	10.762	4.60013	69.2343
176	H3 - plate 4	10.721	4.58261	68.9705
177	H5 - plate 4	11.581	4.95021	74.5031	85.9564	8.11084
178	H6 - plate 4	14.167	6.05557	91.1394
179	H7 - plate 4	14.336	6.12781	92.2266
180	H9 - plate 4	10.834	4.63091	69.6975	66.9912	4.32308
181	H10 - plate 4	10.941	4.67665	70.3858
182	H11 - plate 4	9.465	4.04574	60.8904
184	A1 - plate 5	13.901	5.94187	89.4281	88.4675	1.17705
185	A2 - plate 5	13.86	5.92435	89.1644
186	A3 - plate 5	13.494	5.76791	86.8098
187	A5 - plate 5	10.506	4.49071	67.5874	68.3894	0.678744
188	A6 - plate 5	10.622	4.54029	68.3336
189	A7 - plate 5	10.764	4.60099	69.2471
190	A9 - plate 5	13.609	5.81706	87.5496	88.9135	0.973281
191	A10 - plate 5	13.952	5.96367	89.7562
192	A11 - plate 5	13.902	5.9423	89.4346
194	B1 - plate 5	11.093	4.74162	71.3637	70.6303	1.21889
195	B2 - plate 5	11.132	4.75829	71.6146
196	B3 - plate 5	10.712	4.57876	68.9126
197	B5 - plate 5	13.788	5.89357	88.7012	90.2109	2.15777
198	B6 - plate 5	14.497	6.19663	93.2623
199	B7 - plate 5	13.783	5.89144	88.669
200	B9 - plate 5	10.882	4.65143	70.0063	68.889	3.94845
201	B10 - plate 5	9.885	4.22527	63.5923
202	B11 - plate 5	11.358	4.85489	73.0685
204	C1 - plate 5	13.989	5.97949	89.9943	90.9185	1.27536
205	C2 - plate 5	14.413	6.16072	92.722
206	C3 - plate 5	13.996	5.98248	90.0393
207	C5 - plate 5	10.77	4.60355	69.2857	69.9398	0.464154
208	C6 - plate 5	10.93	4.67194	70.3151
209	C7 - plate 5	10.915	4.66553	70.2186
210	C9 - plate 5	13.918	5.94914	89.5375	91.8385	2.87605
211	C10 - plate 5	14.906	6.37145	95.8935
212	C11 - plate 5	14.003	5.98547	90.0843
214	D1 - plate 5	11.138	4.76085	71.6532	70.478	2.855
215	D2 - plate 5	11.384	4.866	73.2357
216	D2 - plate 5	10.344	4.42146	66.5452
217	D3 - plate 5	14.118	6.03463	90.8242	91.1437	0.928738
218	D5 - plate 5	14.364	6.13978	92.4067
219	D6 - plate 5	14.021	5.99317	90.2001
220	D7 - plate 5	10.998	4.70101	70.7525	69.1721	3.12456
221	D8 - plate 5	11.185	4.78094	71.9555
222	D9 - plate 5	10.074	4.30605	64.8082
224	E1 - plate 5	13.859	5.92392	89.158	91.4739	1.66868
225	E2 - plate 5	14.46	6.18081	93.0243
226	E3 - plate 5	14.338	6.12867	92.2395
227	E5 - plate 5	11.01	4.70614	70.8297	71.6703	0.604547
228	E6 - plate 5	11.227	4.79889	72.2257
229	E7 - plate 5	11.185	4.78094	71.9555
230	E9 - plate 5	14.229	6.08208	91.5382	91.4996	0.326809
231	E10 - plate 5	14.282	6.10473	91.8792
232	E11 - plate 5	14.158	6.05173	91.0815
234	F1 - plate 5	10.916	4.66596	70.225	71.0785	1.27121
235	F2 - plate 5	11.328	4.84207	72.8755
236	F3 - plate 5	10.902	4.65998	70.1349
237	F5 - plate 5	14.119	6.03506	90.8306	90.7984	2.02504
238	F6 - plate 5	14.497	6.19663	93.2623
239	F7 - plate 5	13.726	5.86707	88.3023
240	F9 - plate 5	10.852	4.6386	69.8133	66.2107	2.76362
241	F10 - plate 5	10.216	4.36675	65.7217
242	F11 - plate 5	9.808	4.19235	63.097
244	G1 - plate 5	13.463	5.75465	86.6104	89.2652	2.18265
245	G2 - plate 5	14.294	6.10986	91.9564
246	G3 - plate 5	13.87	5.92862	89.2287
247	G5 - plate 5	10.578	4.52148	68.0506	69.1206	0.896387
248	G6 - plate 5	10.919	4.66724	70.2443
249	G7 - plate 5	10.736	4.58902	69.067
250	G9 - plate 5	13.992	5.98077	90.0136	91.1651	2.66702
251	G10 - plate 5	14.744	6.30221	94.8513
252	G11 - plate 5	13.777	5.88887	88.6304
254	H1 - plate 5	10.069	4.30392	64.7761	68.4215	2.76611
255	H2 - plate 5	11.11	4.74888	71.473
256	H3 - plate 5	10.728	4.5856	69.0155
257	H5 - plate 5	13.666	5.84143	87.9163	89.7948	1.38851
258	H6 - plate 5	14.181	6.06156	91.2294
259	H7 - plate 5	14.027	5.99573	90.2387
260	H9 - plate 5	10.108	4.32059	65.027	64.5123	3.35004
261	H10 - plate 5	10.622	4.54029	68.3336
262	H11 - plate 5	9.354	3.99829	60.1763
94	E1 - plate 1	4.114	1.7585	26.4663	38.3913	8.49649
95	E2 - plate 1	6.696	2.86215	43.0768
96	E3 - plate 1	7.093	3.03185	45.6308
97	E5 - plate 1	6.387	2.73007	41.089	39.798	2.80032
98	E6 - plate 1	6.59	2.81684	42.3949
99	E7 - plate 1	5.582	2.38598	35.9102
100	E9 - plate 1	6.35	2.71426	40.8509	39.6565	5.1206
101	E10 - plate 1	7.033	3.0062	45.2448
102	E11 - plate1	5.11	2.18423	32.8737
		6.33083	5.5385	83.3571	95.2822	8.49649
			6.64215	99.9677
			6.81185	102.522
		6.4243	6.51007	97.9798	96.6889	2.80032
			6.59684	99.2858
			6.16598	92.8011
		6.4149	6.49426	97.7418	96.5474	5.1206
			6.7862	102.136
			5.96423	89.7646

## Sheet: HPLC - ethanol plates 6, 7 & 8
No.	Injection Name	Area
		µRIU*min
		RI_1
		Ethanol
1	blank	n.a.	Conc.
2	EtOH 20	67.763	19.9
3	EtOH 10	33.253	9.95
4	EtOH 5	17.085	4.975
5	EtOH 1	3.038	0.995
6	Gly 20	n.a.
7	Gly 10	n.a.
8	Gly 5	n.a.
9	Gly 1	n.a.
10	Acet 20	n.a.
11	Acet 10	n.a.
12	Acet 5	n.a.
13	Acet 1	n.a.			Yield	SD
14	A1 - plate 6	11.829	3.4445		62.8921	1.45282
15	A2 - plate 6_New Vis lamp	14.019	4.08221	61.4392
16	A3 - plate 6	14.682	4.27527	64.3449				theor. Yield
17	A5 - plate 6	11.488	3.3452	50.347	49.0848	1.22625		6.6443
18	A6 - plate 6	11.291	3.28784	49.4836
19	A7 - plate 6	10.821	3.15098	47.4238
20	A9 - plate 6	13.989	4.07347	61.3078	61.3078	0
21	A10 - plate 6
22	A11 - plate 6	n.a.
24	B1 - plate 6	7.421	2.16093		49.4069	0.405388
25	B2 - plate 6	11.366	3.30968	49.8123
26	B3 - plate 6	11.181	3.25581	49.0015
27	B5 - plate 6	14.411	4.19635	63.1572	64.0403	0.883088
28	B6 - plate 6	14.814	4.31371	64.9234
29	B7 - plate 6
30	B9 - plate 6	6.795	1.97864	29.7796	30.2441	3.09842
31	B10 - plate 6	7.815	2.27566	34.2498
32	B11 - plate 6	6.093	1.77423	26.703
34	C1 - plate 6	5.598	1.63009		67.4653	0
35	C2 - plate 6	n.a.
36	C3 - plate 6	15.394	4.4826	67.4653
37	C5 - plate 6	11.202	3.26192	49.0935	50.5486	1.45501
38	C6 - plate 6	7.09	2.06454
39	C7 - plate 6	11.866	3.45527	52.0036
40	C9 - plate 6	7.937	2.31118	34.7845	37.0853	3.9162
41	C10 - plate 6	9.72	2.83038	42.5986
42	C11 - plate 6	7.729	2.25062	33.8729
44	D1 - plate 6	17.073	4.97151	74.8236	97.5312	69.013
45	D2 - plate 6	6.088	1.77277	26.6811
46	D3 - plate 6	43.602	12.6965	191.089
47	D5 - plate 6	n.a.			117.532	87.0773
48	D6 - plate 6	46.687	13.5948	204.609
49	D7 - plate 6	6.949	2.02349	30.4545
50	D9 - plate 6	n.a.			60.3721	8.83745
51	D10 - plate 6	15.792	4.59849	69.2095
52	D11 - plate 6	11.759	3.42412	51.5346
54	E1 - plate 6	14.507	4.22431	63.5779	65.2105	1.63251
55	E2 - plate 6	15.252	4.44125	66.843
56	E3 - plate 6	7.052	2.05348
57	E5 - plate 6	11.316	3.29512	49.5932	49.4201	0.173112
58	E6 - plate 6	8.288	2.41339
59	E7 - plate 6	11.237	3.27211	49.2469
61	E9 - plate 6	15.65	4.55714	68.5872	66.8181	1.76131
62	E10 - plate 6	15.391	4.48172	67.4521
63	E11 - plate 6	14.698	4.27993	64.415
65	F1 - plate 6	10.823	3.15156	47.4326	49.0702	1.15798
66	F2 - plate 6	11.385	3.31521	49.8956
67	F3 - plate 6	11.382	3.31434	49.8824
68	F5 - plate 6	15.262	4.44416	66.8868	67.8831	0.761789
69	F6 - plate 6	15.684	4.56704	68.7362
70	F7 - plate 6	15.522	4.51987	68.0263
71	F9 - plate 6	12.182	3.54729	53.3885	52.604	1.0299
72	F10 - plate 6	12.156	3.53972	53.2745
73	F11 - plate 6	11.671	3.39849	51.149
75	G1 - plate 6	10.123	2.94773	44.3648	45.3377	0.972931
76	G2 - plate 6	14.809	4.31225
77	G3 - plate 6	10.567	3.07702	46.3106
78	G5 - plate 6	14.905	4.3402	65.3222	66.2053	0.883088
79	G6 - plate 6	15.308	4.45755	67.0884
80	G7 - plate 6	7.817	2.27624
81	G9 - plate 6	11.371	3.31113	49.8342	50.702	0.867749
82	G10 - plate 6	11.767	3.42645	51.5697
83	G11 - plate 6	10.794	3.14312
85	H1 - plate 6	12.528	3.64804		64.7897	1.01018
86	H2 - plate 6	15.014	4.37194	65.7999
87	H3 - plate 6	14.553	4.2377	63.7795
88	H5 - plate 6	10.936	3.18447		50.9671	0.650812
89	H6 - plate 6	11.778	3.42965	51.6179
90	H7 - plate 6	11.481	3.34317	50.3163
91	H9 - plate 6	14.519	4.2278	63.6305	62.7818	2.10725
92	H10 - plate 6	14.793	4.30759	64.8314
93	H11 - plate 6	13.664	3.97884	59.8834
95	A1 - plate 7	10.541	3.06945	46.1967	46.1937	0.33995
96	A2 - plate 7	10.445	3.04149	45.7759
97	A3 - plate 7	10.635	3.09682	46.6086
98	A5 - plate 7	15.575	4.5353	68.2585	66.8006	1.65272
99	A6 - plate 7	14.715	4.28488	64.4895
100	A7 - plate 7	15.437	4.49512	67.6537
101	A9 - plate 7	10.516	3.06217	46.0871	46.0856	0.624424
102	A10 - plate 7	10.341	3.01121	45.3202
103	A11 - plate 7	10.69	3.11283	46.8497
105	B1 - plate 7	14.979	4.36175	65.6465	66.9021	1.25561
106	B2 - plate 7	15.552	4.5286	68.1577
107	B3 - plate 7	8.106	2.3604
108	B5 - plate 7	11.127	3.24008	48.7649	48.7561	0.00876514
109	B6 - plate 7	6.855	1.99612
110	B7 - plate 7	11.123	3.23892	48.7473
111	B9 - plate 7	11.744	3.41975	51.4689	44.2041	6.46841
112	B10 - plate 7	10.356	3.01558	45.3859
113	B11 - plate 7	8.159	2.37583	35.7574
115	C1 - plate 7	10.688	3.11225		23.2912	4.1744
116	C2 - plate 7	4.362	1.27018	19.1168
117	C3 - plate 7	6.267	1.82489	27.4656
118	C5 - plate 7	16.08	4.68235	70.4717	71.8946	1.19657
119	C6 - plate 7	16.386	4.77146	71.8128
120	C7 - plate 7	16.748	4.87687	73.3993
121	C9 - plate 7	10.935	3.18417	47.9234	49.1089	1.18549
122	C10 - plate 7	11.476	3.34171	50.2944
123	C11 - plate 7	8.583	2.49929
125	D1 - plate 7	10.896	3.17282	47.7525	48.2214	0.468935
126	D2 - plate 7	11.11	3.23513	48.6904
127	D3 - plate 7	4.211	1.22621
128	D5 - plate 7	16.423	4.78223	71.9749	70.5944	1.53348
129	D6 - plate 7	15.62	4.54841	68.4557
130	D7 - plate 7	16.281	4.74088	71.3526
131	D9 - plate 7	7.819	2.27682		48.3748	1.49884
133	D10 - plate 7	11.38	3.31375	49.8736
134	D11 - plate 7	10.696	3.11458	46.876
136	E1 - plate 7	15.707	4.57374	68.837	70.3724	1.28575
137	E2 - plate 7	16.04	4.67071	70.2964
138	E3 - plate 7	16.425	4.78281	71.9837
139	E5 - plate 7	11.531	3.35772	50.5354	50.8378	0.427654
140	E6 - plate 7	11.738	3.418	51.4426
141	E7 - plate 7	11.531	3.35772	50.5354
142	E9 - plate 7	15.939	4.64129	69.8538	66.1578	2.63455
143	E10 - plate 7	14.581	4.24586	63.9023
144	E11 - plate 7	14.767	4.30002	64.7174
146	F1 - plate 7	11.05	3.21766	48.4274	49.0746	0.457782
147	F2 - plate 7	11.275	3.28318	49.4135
148	F3 - plate 7	11.268	3.28114	49.3828
149	F5 - plate 7	16.099	4.68789	70.555	69.7544	0.566176
150	F6 - plate 7	15.822	4.60723	69.341
151	F7 - plate 7	15.828	4.60897	69.3673
152	F9 - plate 7	11.221	3.26746	49.1768	48.9372	1.50176
153	F10 - plate 7	11.556	3.365	50.645
154	F11 - plate 7	10.722	3.12215	46.9899
156	G1 - plate 7	14.991	4.36525	65.6991	67.7092	1.98196
157	G2 - plate 7	15.293	4.45319	67.0226
158	G3 - plate 7	16.065	4.67799	70.406
159	G5 - plate 7	11.332	3.29978	49.6633	49.9131	0.252699
160	G6 - plate 7	11.468	3.33938	50.2593
161	G7 - plate 7	11.367	3.30997	49.8167
162	G9 - plate 7	16.142	4.70041	70.7434	67.0226	2.63193
163	G10 - plate 7	14.888	4.33525	65.2477
164	G11 - plate 7	14.849	4.3239	65.0768
166	H1 - plate 7	10.736	3.12623	47.0513	47.1784	0.48609
167	H2 - plate 7	10.913	3.17777	47.827
168	H3 - plate 7	10.646	3.10002	46.6568
169	H5 - plate 7	16.024	4.66605	70.2263	68.7333	1.12922
170	H6 - plate 7	15.625	4.54986	68.4777
171	H7 - plate 7	15.401	4.48463	67.496
172	H9 - plate 7	10.411	3.03159	45.6269	45.7949	0.131103
173	H10 - plate 7	10.484	3.05285	45.9469
174	H11 - plate 7	10.453	3.04382	45.811
176	A1 - plate 8	12.813	3.73103	56.1539	58.6096	1.83932
177	A2 - plate 8	13.823	4.02513	60.5803
178	A3 - plate 8	13.484	3.92642	59.0946
179	A5 - plate 8	8.616	2.5089	37.7602	40.2335	2.09528
180	A6 - plate 8	9.785	2.8493	42.8834
181	A7 - plate 8	9.14	2.66149	40.0567
182	A9 - plate 8	14.231	4.14394	62.3684	60.3611	2.00722
183	A10 - plate 8	13.315	3.87721	58.3539
184	A11 - plate 8	11.453	3.33501
186	B1 - plate 8	11.23	3.27008	49.2163	45.662	2.51332
187	B2 - plate 8	10.008	2.91424	43.8608
188	B3 - plate 8	10.019	2.91744	43.909
189	B5 - plate 8	14.316	4.16869	62.7409	59.7111	2.15871
190	B6 - plate 8	13.353	3.88827	58.5205
191	B7 - plate 8	13.205	3.84518	57.8718
192	B9 - plate 8	9.229	2.6874	40.4467	41.0121	0.929484
193	B10 - plate 8	9.188	2.67546	40.2671
194	B11 - plate 8	9.657	2.81203	42.3225
196	C1 - plate 8	12.468	3.63057	54.6419	56.1568	1.17
197	C2 - plate 8	13.118	3.81984	57.4906
198	C3 - plate 8	12.855	3.74326	56.3379
199	C5 - plate 8	7.537	2.19471	33.0314	38.2408	4.50961
200	C6 - plate 8	8.593	2.50221	37.6594
201	C7 - plate 8	10.047	2.9256	44.0317
202	C9 - plate 8	13.004	3.78665	56.9909	60.3421	2.56723
203	C10 - plate 8	13.875	4.04028	60.8082
204	C11 - plate 8	14.427	4.20101	63.2273
206	D1 - plate 8	10.435	3.03858	45.7321	39.8872	6.0861
207	D2 - plate 8	9.683	2.8196	42.4364
208	D3 - plate 8	7.186	2.0925	31.4931
209	D5 - plate 8	13.187	3.83994	57.793	52.9064	3.56791
210	D6 - plate 8	11.266	3.28056	49.374
211	D7 - plate 8	11.763	3.42528	51.5522
212	D9 - plate 8	8.948	2.60558	39.2152	41.7674	3.2952
213	D10 - plate 8	10.592	3.0843	46.4202
214	D11 - plate 8	9.051	2.63557	39.6666
216	E1 - plate 8	14.161	4.12356	62.0616	60.6971	1.3654
217	E2 - plate 8	13.964	4.06619	61.1982
218	E3 - plate 8	13.424	3.90895	58.8316
219	E5 - plate 8	8.791	2.55986	38.5272	36.6193	1.34955
220	E6 - plate 8	8.128	2.3668	35.6215
221	E7 - plate 8	8.148	2.37263	35.7092
222	E9 - plate 8	12.915	3.76073	56.6009	58.3934	1.31088
223	E10 - plate 8	13.435	3.91215	58.8798
224	E11 - plate 8	13.622	3.96661	59.6994
226	F1 - plate 8	8.616	2.5089	37.7602	36.5448	1.65423
227	F2 - plate 8	7.805	2.27275	34.206
228	F3 - plate 8	8.595	2.50279	37.6682
229	F5 - plate 8	13.007	3.78752	57.0041	54.2109	2.02273
230	F6 - plate 8	12.173	3.54467	53.349
231	F7 - plate 8	11.929	3.47362	52.2797
232	F9 - plate 8	9.623	2.80213	42.1735	45.0061	2.5466
233	F10 - plate 8	10.153	2.95646	44.4962
234	F11 - plate 8	11.032	3.21242	48.3485
236	G1 - plate 8	13.856	4.03474	60.7249	58.5818	2.17112
237	G2 - plate 8	13.557	3.94768	59.4145
238	G3 - plate 8	12.688	3.69463	55.606
239	G5 - plate 8	10.523	3.0642	46.1178	42.4057	2.63314
240	G6 - plate 8	9.311	2.71128	40.8061
241	G7 - plate 8	9.194	2.67721	40.2933
242	G9 - plate 8	13.033	3.79509	57.118	57.1984	0.431371
243	G10 - plate 8	12.941	3.7683	56.7148
244	G11 - plate 8	13.18	3.8379	57.7623
246	H1 - plate 8	10.803	3.14574	47.3449	47.0133	0.246785
247	H2 - plate 8	10.711	3.11895	46.9417
248	H3 - plate 8	10.668	3.10643	46.7533
249	H5 - plate 8	n.a.		0	0.667612	0.944145
250	H6 - plate 8	0	0	0
251	H7 - plate 8	0.457	0.133074	2.00283
252	H9 - plate 8	9.953	2.89823	43.6197	45.2296	2.92839
253	H10 - plate 8	9.75	2.83911	42.7301
254	H11 - plate 8	11.258	3.27823	49.339
256	A2 - plate 6_New Vis lamp	14.019	4.08221
257	A7 - plate 6	10.821	3.15098
258	A9 - plate 6	13.989	4.07347
259	B2 - plate 6	11.366	3.30968
260	E1 - plate 6	14.507	4.22431
261	E2 - plate 6	15.252	4.44125
262	E8 - plate 6	10.994	3.20135
263	E9 - plate 6	15.65	4.55714
264	E10 - plate 6	15.391	4.48172
265	E11 - plate 6	14.698	4.27993
266	F2 - plate 6	11.385	3.31521
267	F9 - plate 6	12.182	3.54729
268	F10 - plate 6	12.156	3.53972
269	F11 - plate 6	11.671	3.39849
270	G2 - plate 6	14.809	4.31225
271	G9 - plate 6	11.371	3.31113
272	G10 - plate 6	11.767	3.42645
273	G11 - plate 6	10.794	3.14312
274	H2 - plate 6	15.014	4.37194
275	H9 - plate 6	14.519	4.2278
276	H10 - plate 6	14.793	4.30759
277	H11 - plate 6	13.664	3.97884
278	A1 - plate 7	10.541	3.06945
279	A2 - plate 7	10.445	3.04149
280	A3 - plate 7	10.635	3.09682
281	A6 - plate 7	14.715	4.28488
282	A9 - plate 7	10.516	3.06217
283	A10 - plate 7	10.341	3.01121
284	A11 - plate 7	10.69	3.11283
285	B1 - plate 7	14.979	4.36175
286	B2 - plate 7	15.552	4.5286
287	C1 - plate 7	10.688	3.11225
288	D1 - plate 7	10.896	3.17282
289	D2 - plate 7	11.11	3.23513
290	A10 - plate 7	10.539	3.06886
291	A10 - plate 7	10.778	3.13846
292	H5 - plate 8	n.a.	#VALUE!
293	H6 - plate 8	0	0
294	H7 - plate 8	0	0
295	blank	12.943	3.76889

## Sheet: HPLC - 2nd batch rem. samples
No.	Injection Name	Area
		µRIU*min
		RI_1
		Ethanol
1	blank	n.a.	Conc.
2	EtOH 20	46.579	19.9
3	EtOH 10	23.16	9.95
4	EtOH 5	11.621	4.975
5	EtOH 1	2.311	0.995
6	Gly 20	n.a.
7	Gly 10	n.a.
8	Gly 5	n.a.
9	Gly 1	n.a.
10	Acet 20	n.a.
11	Acet 10	n.a.
12	Acet 5	n.a.
13	Acet 1	n.a.
14	Lact 20	n.a.
15	Lact 10	n.a.
16	Lact 5	n.a.
17	Lact 1	n.a.
18	A2_plate6	6.953
19	A11_plate6	4.96
20	C2_plate6	6.485
21	D9_plate6	9.261
22	EtOH 20	46.492
23	Blank	n.a.
