# Supplementary material for: Strain dynamics of contaminating bacteria modulate the yield of ethanol biorefineries
Source: Nat Commun. 2024 Jun 22;15:5323. doi: 10.1038/s41467-024-49683-2 (PMC11193817; doi:10.1038/s41467-024-49683-2)
Supplement: Supplementary file 10 — Source Data [file 41467_2024_49683_MOESM10_ESM.zip › Source_data/Figure4.xlsx]

## Sheet: 1st batch
plate 1	Singlets/Cells/Yeast | Count	Singlets/Cells/LABs | Count	Singlets/Junk | Count	Singlets/Cells/3L-2-M17 + or Iso3+ | Count	Singlets/Cells/3L-2-M17 + or Iso3+/Iso3/Only Iso3 | Count	Singlets/Cells/3L-2-M17 + or Iso3+/3L-2-M17 /only 3L-2-M17 | Count	Singlets/Cells/1L-6-MRS+ or Iso3+ | Count	Singlets/Cells/1L-6-MRS+ or Iso3+/1L-6-MRS/only 1L-6-MRS | Count	Singlets/Cells/1L-6-MRS+ or Iso3+/Iso3/Only Iso3 | Count	Singlets/Cells/3L-2-M17 + or L. buchneri+ | Count	Singlets/Cells/3L-2-M17 + or L. buchneri+/3L-2-M17 /only 3L-2-M17 | Count	Singlets/Cells/3L-2-M17 + or L. buchneri+/L. buchneri/only L. buchneri | Count	Singlets/Cells/1L-6-MRS+ or L. buchneri+ | Count	Singlets/Cells/1L-6-MRS+ or L. buchneri+/1L-6-MRS/only 1L-6-MRS | Count	Singlets/Cells/1L-6-MRS+ or L. buchneri+/L. buchneri/only L. buchneri | Count	Singlets/Cells/Iso3+ or L. buchneri+ | Count	Singlets/Cells/Iso3+ or L. buchneri+/Iso3/Only iso3 | Count	Singlets/Cells/Iso3+ or L. buchneri+/L. buchneri/only L.buchneri | Count	Singlets/Cells/3L-2-M17 + or Iso3+ or L. buchneri+ | Count	Singlets/Cells/3L-2-M17 + or Iso3+ or L. buchneri+/3L-2-M17 /Iso3-/only 3L-2-M17 | Count	Singlets/Cells/3L-2-M17 + or Iso3+ or L. buchneri+/Iso3/3L-2-M17 -/Only iso3 | Count	Singlets/Cells/3L-2-M17 + or Iso3+ or L. buchneri+/L. buchneri/3L-2-M17 -/only L.buchneri | Count	Singlets/Cells/1L-6-MRS+ or Iso3+ or L. buchneri+ | Count	Singlets/Cells/1L-6-MRS+ or Iso3+ or L. buchneri+/L. buchneri/1L-6-MRS-/only L. buchneri | Count	Singlets/Cells/1L-6-MRS+ or Iso3+ or L. buchneri+/Iso3/L. buchneri-/Only Iso3 | Count	Singlets/Cells/1L-6-MRS+ or Iso3+ or L. buchneri+/1L-6-MRS/L. buchneri-/only 1L-6-MRS | Count													Plate 2
PE-2	15187	551	734																																					Singlets/Cells/Yeast | Count	Singlets/Cells/LABs | Count	Singlets/Junk | Count	Singlets/Cells/3L-2-M17 + or Iso3+ | Count	Singlets/Cells/3L-2-M17 + or Iso3+/Iso3/Only Iso3 | Count	Singlets/Cells/3L-2-M17 + or Iso3+/3L-2-M17 /only 3L-2-M17 | Count	Singlets/Cells/1L-6-MRS+ or Iso3+ | Count	Singlets/Cells/1L-6-MRS+ or Iso3+/1L-6-MRS/only 1L-6-MRS | Count	Singlets/Cells/1L-6-MRS+ or Iso3+/Iso3/Only Iso3 | Count	Singlets/Cells/3L-2-M17 + or L. buchneri+ | Count
	12009	659	2359																																				1L-6-MRS + Iso3/5:95	1	4571	9248				4464	38	1098
	10853	934	6530																																					6	5663	9658				5520	44	1335
3L-2-M17	5	12	10																																					30	5563	9552				5366	41	1235
	0	21510	7176																																				3L-2-M17 + L. buchneri/ 95:5	0	17496	7665							17100
	0	23946	7039																																					0	17256	7216							16898
1L-6-MRS	0	32	15																																					0	16683	7428							16274
	5	14334	8514																																				3L-2-M17 + L. buchneri/ 5:95	0	9591	9347							8923
	3	15486	8511																																					0	11161	9759							10472
Iso3	4	390	177																																					0	11410	8609							10914
	4	5595	13129																																				1L-6-MRS + L. buchneri/ 95:5	0	13250	11390
	8	4552	14056																																					0	14053	10692
L. buchneri	2	3353	662																																					0	14511	12260
	0	19981	8686																																				1L-6-MRS + L. buchneri/ 5:95	0	13424	13560
	0	19956	9751																																					0	13922	12587
PE-2/3L-2-M17(10:1)	8740	3120	5165																																					0	13675	13478
	8778	5284	3302																																				Iso 3 + L. buchneri/95:5	8	4478	10177
	10508	2952	4974																																					10	4944	10803
PE-2/3L-2-M17(100:1)	12936	407	3065																																					2	4581	10937
	10551	1514	6499																																				Iso 3 + L. buchneri/5:95	0	12096	9531
	10987	1600	6023																																					0	9992	8830
PE-2/1L-6-MRS(100:1)	12936	422	3462																																					0	10563	10869
	11345	1316	5446																																				3L-2-M17 + Iso 3 + L.buchneri/90:5:5	0	10472	4222
	11304	994	4994																																					0	4377	1452
PE-2/1L-6-MRS(10:1)	11615	2105	3797																																					0	7772	1974
	10006	2443	6001																																				3L-2-M17 + Iso 3 + L.buchneri/5:90:5	0	5129	11476
	12743	2893	2173																																					4	5759	10936
PE-2/Iso3(100:1)	12656	2250	2594																																					10	6020	11832
	12030	2155	4073																																				3L-2-M17 + Iso 3 + L.buchneri/5:5:90	2	11523	17210
	13750	3371	3440																																					4	10022	16877
PE-2/Iso3(10:1)	12762	797	3928																																					0	10242	17122
	13870	1167	5118																																				1L-6-MRS+ Iso 3 + L.buchneri/90:5:5	0	3825	2017
	10764	964	6461																																					0	8398	7135
PE-2/L. buchneri(100:1)	11026	1009	3398																																					0	4819	3090
	7669	1560	5118																																				1L-6-MRS+ Iso 3 + L.buchneri/5:90:5	0	3109	7751
	10969	1328	4941																																					4	5305	11982
PE-2/L. buchneri(10:1)	11052	1990	4137																																					10	5115	10857
	11707	3078	5558																																				1L-6-MRS+ Iso 3 + L.buchneri/5:5:90	0	11118	12124
	11286	2425	6075																																					0	11603	12161
PE-2/3L-2-M17/Iso3(10:0.5:0.5)	8763	916	3596	854	207	11																																		2	10806	12443
	11103	2556	5421	2454	572	31																																	1L-2-M17	0	11467	15816
	11143	4642	5525	4530	740	25																																		1	8003	13760
PE-2/3L-2-M17/Iso3(100:0.5:0.5)	10322	1120	4058	1049	382	3																																		1	7575	13734
	8846	864	6155	790	328	4																																	L. crispatus	0	19287	13683
	10597	1499	6630	1419	660	2																																		0	10409	8121
PE-2/1L-6-MRS/Iso3(100:0.5:0.5)	10225	1622	3748				1541	2	932																															1	11536	8379
	11830	1554	4787				1473	1	682																														L. johnsonii	0	12108	9514
	9863	3079	4962				2995	1	1181																															0	10510	8253
PE-2/1L-6-MRS/Iso3(10:0.5:0.5)	9132	2781	4407				2465	32	856																															0	10938	8452
	8549	2707	6822				2460	6	975																														L. helveticus	1	6675	10002
	7510	2980	3939				2758	5																																0	6313	10021
PE-2-/1L-6-MRS/L.buchneri/iso3(100:0.33/0.33/0.33)	10738	1552	4766																				1450	5	216	0														0	6937	10354
	9718	2495	7874																				2373	5	397	0													Z. mobilis	14	10796	8516
	10967	4292	5705																				4100	10	472	3														7	11783	7753
PE-2-/3L-2-MRS/L.buchneri/iso3(10:0.33/0.33/0.33)	9587	5362	1348																5246	9	110	11																		13	11295	8299
	10179	2477	5155																2365	7	162	5																	PE-2 + 1L-2-M17/100:1	9613	693	4070
	9717	2530	3049																2422	7	198	9																		9910	680	4887
PE-2-/3L-2-MRS/L.buchneri/iso3(100:0.33/0.33/0.33)	11003	633	5307																588		127																			9588	399	5573
	8374	3579	4484																3526		176	8																	PE-2 + L. crispatus/100:1	10207	847	4792
	10088	2117	6326																2056	1	318	2																		10512	724	5229
PE-2-/1L-6-MRS/L.buchneri/iso3(10:0.33/0.33/0.33)	9569	2051	5363																				1907		222	0														9545	979	6627
	8655	2403	8513																				2245	2	349														PE-2 + L. johnsonii/100:1	9956	5443	4499
	10540	2732	7867																				2607	5	390	0														10269	6251	4926
3L-2-M17/Iso3(95/5)	0	19937	7458	19468	1054	253																																		8854	5172	3369
	0	21253	7836	20893	1088	89																																	PE-2 + L. helveticus/100:1	10821	940	3610
	0	21676	8440																																					10728	1136	2901
3L-2-M17/Iso3(5/95)	5	6742	13775	6285	923	51																																		11763	1077	5649
	4	7524	14282	7080	1066	86																																	PE-2 + Z. mobilis/100:1	10408	456	4627
	23	7518	13803	7200	1108	108																																		10551	412	6477
1L-6-MRS/Iso3(95/5)	2	15255	8422				14331	633	786																															8350	400	6030
	2	16718	8830				15904	418	1236																														Media	3	122	4715
	2	15357	9369				14802	306	1282																															0	111	4364
Mean	5703	3857	4331																																					0	124	5070
SD	5499	6016	3703																																				Mean	1576	5698	6552
Plate 2
	Singlets/Cells/Yeast | Count	Singlets/Cells/LABs | Count	Singlets/Junk | Count	Singlets/Cells/3L-2-M17 + or Iso3+ | Count	Singlets/Cells/3L-2-M17 + or Iso3+/Iso3/Only Iso3 | Count	Singlets/Cells/3L-2-M17 + or Iso3+/3L-2-M17 /only 3L-2-M17 | Count	Singlets/Cells/1L-6-MRS+ or Iso3+ | Count	Singlets/Cells/1L-6-MRS+ or Iso3+/1L-6-MRS/only 1L-6-MRS | Count	Singlets/Cells/1L-6-MRS+ or Iso3+/Iso3/Only Iso3 | Count	Singlets/Cells/3L-2-M17 + or L. buchneri+ | Count	Singlets/Cells/3L-2-M17 + or L. buchneri+/3L-2-M17 /only 3L-2-M17 | Count	Singlets/Cells/3L-2-M17 + or L. buchneri+/L. buchneri/only L. buchneri | Count	Singlets/Cells/1L-6-MRS+ or L. buchneri+ | Count	Singlets/Cells/1L-6-MRS+ or L. buchneri+/1L-6-MRS/only 1L-6-MRS | Count	Singlets/Cells/1L-6-MRS+ or L. buchneri+/L. buchneri/only L. buchneri | Count	Singlets/Cells/Iso3+ or L. buchneri+ | Count	Singlets/Cells/Iso3+ or L. buchneri+/Iso3/Only iso3 | Count	Singlets/Cells/Iso3+ or L. buchneri+/L. buchneri/only L.buchneri | Count	Singlets/Cells/3L-2-M17 + or Iso3+ or L. buchneri+ | Count	Singlets/Cells/3L-2-M17 + or Iso3+ or L. buchneri+/3L-2-M17 /Iso3-/only 3L-2-M17 | Count	Singlets/Cells/3L-2-M17 + or Iso3+ or L. buchneri+/Iso3/3L-2-M17 -/Only iso3 | Count	Singlets/Cells/3L-2-M17 + or Iso3+ or L. buchneri+/L. buchneri/3L-2-M17 -/only L.buchneri | Count	Singlets/Cells/1L-6-MRS+ or Iso3+ or L. buchneri+ | Count	Singlets/Cells/1L-6-MRS+ or Iso3+ or L. buchneri+/L. buchneri/1L-6-MRS-/only L. buchneri | Count	Singlets/Cells/1L-6-MRS+ or Iso3+ or L. buchneri+/Iso3/L. buchneri-/Only Iso3 | Count	Singlets/Cells/1L-6-MRS+ or Iso3+ or L. buchneri+/1L-6-MRS/L. buchneri-/only 1L-6-MRS | Count
1L-6-MRS + Iso3/5:95	1	4571	9248				4464	38	1098
	6	5663	9658				5520	44	1335
	30	5563	9552				5366	41	1235
3L-2-M17 + L. buchneri/ 95:5	0	17496	7665							17100	3530	760
	0	17256	7216							16898	3267	662
	0	16683	7428							16274	3274	622
3L-2-M17 + L. buchneri/ 5:95	0	9591	9347							8923	530	450
	0	11161	9759							10472	590	436
	0	11410	8609							10914	571	523
1L-6-MRS + L. buchneri/ 95:5	0	13250	11390										12934	704	1689
	0	14053	10692										13619	900	1715
	0	14511	12260										14032	910	0
1L-6-MRS + L. buchneri/ 5:95	0	13424	13560										13062	828	826
	0	13922	12587										13636	670	667
	0	13675	13478										13385	665	793
Iso 3 + L. buchneri/95:5	8	4478	10177													4246
	10	4944	10803													4666
	2	4581	10937													4343
Iso 3 + L. buchneri/5:95	0	12096	9531													11997	261	96
	0	9992	8830													9904	183	50
	0	10563	10869													10480	213	88
3L-2-M17 + Iso 3 + L.buchneri/90:5:5	0	10472	4222																10340		293
	0	4377	1452																4329	9	155	18
	0	7772	1974																7694	20	236	22
3L-2-M17 + Iso 3 + L.buchneri/5:90:5	0	5129	11476																4744	31	460	18
	4	5759	10936																5198	43	453	25
	10	6020	11832																5437		448	23
3L-2-M17 + Iso 3 + L.buchneri/5:5:90	2	11523	17210																11383	2	555	51
	4	10022	16877																9902	1	566	42
	0	10242	17122																10131		587
1L-6-MRS+ Iso 3 + L.buchneri/90:5:5	0	3825	2017																				3785
	0	8398	7135																				8227
	0	4819	3090																				4766
1L-6-MRS+ Iso 3 + L.buchneri/5:90:5	0	3109	7751																				3035
	4	5305	11982																				5151
	10	5115	10857																				4951
1L-6-MRS+ Iso 3 + L.buchneri/5:5:90	0	11118	12124																				10989
	0	11603	12161																				11490
	2	10806	12443																				10681
1L-2-M17	0	11467	15816
	1	8003	13760
	1	7575	13734
L. crispatus	0	19287	13683
	0	10409	8121
	1	11536	8379
L. johnsonii	0	12108	9514
	0	10510	8253
	0	10938	8452
L. helveticus	1	6675	10002
	0	6313	10021
	0	6937	10354
Z. mobilis	14	10796	8516
	7	11783	7753
	13	11295	8299
PE-2 + 1L-2-M17/100:1	9613	693	4070
	9910	680	4887
	9588	399	5573
PE-2 + L. crispatus/100:1	10207	847	4792
	10512	724	5229
	9545	979	6627
PE-2 + L. johnsonii/100:1	9956	5443	4499
	10269	6251	4926
	8854	5172	3369
PE-2 + L. helveticus/100:1	10821	940	3610
	10728	1136	2901
	11763	1077	5649
PE-2 + Z. mobilis/100:1	10408	456	4627
	10551	412	6477
	8350	400	6030
Media	3	122	4715
	0	111	4364
	0	124	5070
																																							SD	3689	5424	4999
Areas
Iso3/1L-6-MRS	total	Iso3	only Iso 3	Iso3 ratio	1L-6-MRS	only 1L-6-MRS	1L-6-MRS ratio
	190.32	168.28	67.97	40.391	122.8	18.81	15.3176
Iso3/3L-2-M17	total	Iso3	only Iso 3	Iso 3 ratio	3L-2-M17	only 3L-2-M17	3L-2-M17 ratio
	274.39	247.66	84.37	34.0669	186.2	18.13	9.73684
Iso3/1L-6-MRS/L. buchneri	total	Iso3	only Iso 3	Iso 3 ratio	1L-6-MRS	only 1L-6-MRS	1L-6-MRS ratio	L. buchneri	only L.buchneri	L. buchneri ratio
	493.88	295.16	99.24	33.6224	301.96	4.48	1.48364	369.37	15.19	4.11241
Iso3/3L-2-M17/L. buchneri	total	Iso3	only Iso 3	Iso 3 ratio	3L-2-M17	only 3L-2-M17	3L-2-M17 ratio	L. buchneri	only L.buchneri	L. buchneri ratio
	1020.37	838.73	124.67	14.8641	645.15	15.56	2.41184	776.39	79.32	10.2165
3L-2-M17/L. buchneri	total	L. buchneri	only L. buchneri	L. buchneri ratio	3L-2-M17	only 3L-2-M17	3L-2-M17 ratio
	700.27	548.16	254.24	46.3806	443.63	318.28	71.7445
1L-6-MRS/L.buchneri	total	L. buchneri	only L. buchneri	L. buchneri ratio	1L-6-MRS	only 1L-6-MRS	1L-6-MRS ratio
	545	469.22	159	33.886	396.28	73.94	18.6585
iso3/L.buchneri	total	L. buchneri	only L. buchneri	L. buchneri ratio	Iso3	only Iso3	Iso3 ratio
	622.7	497.18	136.03	27.3603	534.57	74.6	13.9551
3L-2-M17/1L-6-MRS	total	3L-2-M17	only 3L-2-M17	3L-2-M17 ratio	1L-6-MRS	only 1L-6-MRS	1L-6-MRS ratio
	288.47	247.35	45.36	18.3384	225.31	55.97	24.8413
Relative abundances LAB community	input				corrected by area					ratio				Average				SD
	3L-2-M17	Iso3	1L-6-MRS	L. buchneri	3L-2-M17	Iso3	1L-6-MRS	L. buchneri	Cell count	3L-2-M17	Iso3	1L-6-MRS	L. buchneri	3L-2-M17	Iso3	1L-6-MRS	L. buchneri	3L-2-M17	Iso3	1L-6-MRS	L. buchneri
PE-2/3L-2-M17/Iso3(100:0.5:0.5)	3	382			112.973	607.629			854	15.6776	84.3224			14.0626	85.9374	#DIV/0!	#DIV/0!	2.47145	2.47145	#DIV/0!	#DIV/0!
	4	328			318.378	1679.05			2454	15.9394	84.0606
	2	660			256.757	2172.2			4530	10.5707	89.4293
PE-2/3L-2-M17/Iso3(10:0.5:0.5)	11	207			30.8108	1121.32			1049	2.67424	97.3258			2.60517	97.3948	#DIV/0!	#DIV/0!	1.24329	1.24329	#DIV/0!	#DIV/0!
	31	572			41.0811	962.812			790	4.09218	95.9078
	25	740			20.5405	1937.37			1419	1.04911	98.9509
PE-2/1L-6-MRS/Iso3(100:0.5:0.5)		932	2			2307.44	13.0569		1541		99.4373	0.562675		#DIV/0!	99.6098	0.390203	#DIV/0!	#DIV/0!	0.138808	0.138808	#DIV/0!
		682	1			1688.49	6.52844		1473		99.6148	0.385154
		1181	1			2923.92	6.52844		2995		99.7772	0.22278
PE-2/1L-6-MRS/Iso3(10:0.5:0.5)		856	32			2119.28	208.91		2465		91.0269	8.97306		#DIV/0!	94.7151	5.28493	#DIV/0!	#DIV/0!	3.68813	3.68813	#DIV/0!
		975	6			2413.9	39.1707		2460		98.4032	1.5968
			5				32.6422		2758
PE-2-/1L-6-MRS/L.buchneri/iso3(100:0.33/0.33/0.33)		216	5	0		642.428	337.009		1450		65.5916	18.8588	0	#DIV/0!	69.5525	15.0668	0.582721	#DIV/0!	5.83036	2.7477	0.824092
		397	5	0		1180.76	337.009		2373		77.7958	12.4357	0
		472	10	3		1403.82	674.018	72.95	4100		65.2701	13.906	1.74816
PE-2-/1L-6-MRS/L.buchneri/iso3(10:0.33/0.33/0.33)		222	0	0		740.036		107.669	5246	0	87.2988		12.7012	0	92.2661	#DIV/0!	7.73391	0	3.59753	#DIV/0!	3.59753
		349	2	0		1089.87		48.9404	2365	0	95.7025		4.29749
		390	5	0		1332.06		88.0927	2422	0	93.797		6.20302
PE-2-/3L-2-MRS/L.buchneri/iso3(100:0.33/0.33/0.33)		127			0	854.405		0	588	0	100		0	0.628095	97.0077	#DIV/0!	2.36423	0.88826	2.53708	#DIV/0!	2.73863
		176		8	0	1184.06		78.3046	3526	0	93.797		6.20302
	1	318		2	41.4621	2139.38		19.5761	2056	1.88428	97.2261		0.889657
PE-2-/3L-2-MRS/L.buchneri/iso3(10:0.33/0.33/0.33)	9	110		11	373.159	660.273	0	0	1907	36.1087	63.8913		0	25.9912	74.0088	#DIV/0!	0	7.19335	7.19335	#DIV/0!	0
	7	162		5	290.235	1038	134.804	0	2245	21.8512	78.1488		0
	7	198		9	290.235	1159.94	337.009	0	2607	20.0138	79.9862		0
3L-2-M17/Iso3(95/5)	253	1054			2598.38	3093.92		0	19468	45.6473	54.3527		0	26.8402	73.1598	#DIV/0!	2.87912	13.8677	13.8677	#DIV/0!	2.04258
	89	1088			914.054	3193.72		194.533	20893	22.2518	77.7482		4.5216
					143	990		48.6333	21667	12.6214	87.3786		4.11577
3L-2-M17/Iso3(5/95)	51	923			523.784	2709.38		267.483	6285	16.2004	83.7996		7.64097	21.2147	78.7853	#DIV/0!	5.11998	3.81031	3.81031	#DIV/0!	1.93391
	86	1066			883.243	3129.14		121.583	7080	22.0129	77.9871		2.94108
	108	1108			1109.19	3252.43		218.85	7200	25.4307	74.5693		4.7779
1L-6-MRS/Iso3(95/5)		786	633			1945.98	4132.5	0	14331		32.0142	67.9858	0	#DIV/0!	48.749	51.251	0	#DIV/0!	12.3329	12.3329	0
		1236	418			3060.09	2728.89	0	15904		52.8606	47.1394	0
		1282	306			3173.97	1997.7	0	14802		61.3722	38.6278	0
1L-6-MRS + Iso3/5:95		1098	38		0	2718.43	248.081	0		0	91.6373	8.36272	0	0	91.8639	8.13605	0	0	0.161759	0.161759	0
		1335	44		0	3305.19	287.251	0		0	92.004	7.99599	0
		1235	41		0	3057.61	267.666	0		0	91.9506	8.04944	0
3L-2-M17 + L. buchneri/ 95:5	3530			760	4920.24	0	0	1638.62		75.0167	#DIV/0!	0	68.3151	76.1465	#DIV/0!	0	68.3151	0.926932	#DIV/0!	0	8.20464e-15
	3267			662	4553.66	0	0	1427.32		76.1357	#DIV/0!	0	68.3151
	3274			622	4563.42	0	0	1341.08		77.2872	#DIV/0!	0	68.3151
3L-2-M17 + L. buchneri/ 5:95	530			450	738.733	0	0	970.233		43.2269	#DIV/0!	0	68.3151	43.7549	#DIV/0!	0	68.3151	2.18955	#DIV/0!	0	8.20464e-15
	590			436	822.363	0	0	940.048		46.6613	#DIV/0!	0	68.3151
	571			523	795.88	0	0	1127.63		41.3765	#DIV/0!	0	68.3151
1L-6-MRS + L. buchneri/ 5:95			704	1689	0	0	3773.07	4984.36		0	0	43.0843	56.9157	#DIV/0!	#DIV/0!	45.9413	54.0587	#DIV/0!	#DIV/0!	2.85706	2.85706
			900	1715	0	0	4823.53	5061.08		0	0	48.7984	51.2016
			910		0	0				#DIV/0!	#DIV/0!
1L-6-MRS + L. buchneri/ 95:5			828	826	0	0	4437.65	2437.58		0	0	64.5454	35.4546	0	0	63.1675	36.8325	0	0	1.98231	1.98231
			670	667	0	0	3590.85	1968.36		0	0	64.5928	35.4072
			665	793	0	0	3564.05	2340.2		0	0	60.3642	39.6358
Iso 3 + L. buchneri/95:5		588		29	0	4213.5	0	105.993		#DIV/0!	97.5462	#DIV/0!	2.45383	#DIV/0!	97.0966	#DIV/0!	2.9034	#DIV/0!	0.317951	#DIV/0!	0.317951
		570		36	0	4084.52	0	131.577		#DIV/0!	96.8792	#DIV/0!	3.12084
		583		37	0	4177.67	0	135.232		#DIV/0!	96.8645	#DIV/0!	3.13553
Iso 3 + L. buchneri/5:95		261		96	0	1870.28	0	350.873		#DIV/0!	84.2031	#DIV/0!	15.7969	#DIV/0!	84.8556	#DIV/0!	15.1444	#DIV/0!	2.16192	#DIV/0!	2.16192
		183		50	0	1311.34	0	182.746		#DIV/0!	87.7687	#DIV/0!	12.2313
		213		88	0	1526.32	0	321.634		#DIV/0!	82.5951	#DIV/0!	17.4049
3L-2-M17 + Iso 3 + L.buchneri/5:90:5		293			0	1971.19	0	0		#DIV/0!	100	#DIV/0!	0	#DIV/0!	75.271	#DIV/0!	6.41556	#DIV/0!	17.6135	#DIV/0!	4.68693
	9	155		18	373.159	1042.78	0	176.185		23.4378	65.4961	0	11.0661
	20	236		22	829.242	1587.71	0	215.338		31.5026	60.3168	0	8.18061
3L-2-M17 + Iso 3 + L.buchneri/90:5:5	31	460		18	1285.32	3094.7	0	176.185		28.2104	67.9227	0	3.86693	21.1132	73.6739	#DIV/0!	5.21292	15.1942	14.0728	#DIV/0!	1.28883
	43	453		25	1782.87	3047.6	0	244.702		35.1292	60.0492	0	4.82155
		448		23	0	3013.97	0	225.126		0	93.0497	#DIV/0!	6.95027
3L-2-M17 + Iso 3 + L.buchneri/5:5:90	2	555		51	82.9242	3733.82	0	499.192		1.92135	86.5124	0	11.5662	0.96485	91.9633	#DIV/0!	7.07187	0.78441	5.80194	#DIV/0!	5.06143
	1	566		42	41.4621	3807.82	0	411.099		0.973201	89.3775	0	9.64935
		587			0	3949.1	0	0		0	100	#DIV/0!	0
1L-6-MRS+ Iso 3 + L.buchneri/90:5:5		71	3	2	0	211.168	202.205	48.6333		0	45.7068	43.7667	18.7194	0	51.1728	37.5852	13.973	0	8.80175	9.89316	3.4929
		243	11	7	0	722.732	741.42	170.217		0	44.2209	45.3643	10.4148
		122	2	3	0	362.853	134.804	72.95		0	63.5907	23.6246	12.7846
1L-6-MRS+ Iso 3 + L.buchneri/5:90:5		358	10	5	0	1064.77	674.018	121.583		0	57.2342	36.2304	6.53545	0	69.7491	17.0247	13.2262	0	9.69392	13.9357	4.80346
		430	3	13	0	1278.91	202.205	316.117		0	71.16	11.2509	17.5891
		510	1	12	0	1516.84	67.4018	291.8		0	80.8533	3.59276	15.554
1L-6-MRS+ Iso 3 + L.buchneri/5:5:90		213	7		0	633.505	471.812	0		0	57.3143	42.6857		0	49.3842	27.5151	34.651	0	6.23767	11.0219	0.245643
		207	5	21	0	615.66	337.009	510.65		0	42.0729	23.0304	34.8967
		197	3	17	0	585.918	202.205	413.383		0	48.7653	16.8293	34.4054
Junk control	4715
	4364
	5070
	Relative abundances yeast LAB (Average)		Yeast	Yeast SD	LABs	LABs SD	3L-2-M17	3L-2-M17 SD	Iso3	Iso3 SD	1L-6-MRS	1L-6-MRS SD	L. buchneri	L. buchneri SD
		PE-2/3L-2-M17/Iso3(100:0.5:0.5)	89.5242		10.4758
		PE-2/3L-2-M17/Iso3(10:0.5:0.5)	79.2603		20.7397
		PE-2/1L-6-MRS/Iso3(100:0.5:0.5)	83.6141		16.3859
		PE-2/1L-6-MRS/Iso3(10:0.5:0.5)	74.8418		25.1582
		PE-2-/1L-6-MRS/L.buchneri/iso3(100:0.33/0.33/0.33)	79.0277		20.9723
		PE-2-/1L-6-MRS/L.buchneri/iso3(10:0.33/0.33/0.33)	80.0111		19.9889
		PE-2-/3L-2-MRS/L.buchneri/iso3(100:0.33/0.33/0.33)	82.3183		17.6817
		PE-2-/3L-2-MRS/L.buchneri/iso3(10:0.33/0.33/0.33)	73.9812		26.0188
		3L-2-M17/Iso3(95/5)
		3L-2-M17/Iso3(5/95)
		1L-6-MRS/Iso3(95/5)
		Junk control	4716.33
		Absolute values (average)
		Average values	Yeast	Yeast SD	LABs	LABs SD	Junk	Total ungated bacteria (Junk - Junk control)	Total LABs	3L-2-M17	3L-2-M17 SD	Iso3	Iso3 SD	1L-6-MRS	1L-6-MRS SD	L. buchneri	L. buchneri SD
		PE-2/3L-2-M17/Iso3(100:0.5:0.5)	10336.3	1112.63	2704.67	1524.76	4847.33	131	4978.33
		PE-2/3L-2-M17/Iso3(10:0.5:0.5)	10336.3	1112.63	2704.67	1524.76	5614.33	898	6512.33
		PE-2/1L-6-MRS/Iso3(100:0.5:0.5)	10639.3	854.801	2085	703.412	4499	0	4499
		PE-2/1L-6-MRS/Iso3(10:0.5:0.5)	8397	670.845	2822.67	115.28	5056	339.667	5395.67
		PE-2-/1L-6-MRS/L.buchneri/iso3(100:0.33/0.33/0.33)	10474.3	542.918	2779.67	1136.57	6115	1398.67	7513.67
		PE-2-/1L-6-MRS/L.buchneri/iso3(10:0.33/0.33/0.33)	9588	769.665	2395.33	278.07	7247.67	0	3184
		PE-2-/3L-2-MRS/L.buchneri/iso3(100:0.33/0.33/0.33)	9821.67	1089.68	2109.67	1202.71	5372.33	656	6028.33
		PE-2-/3L-2-MRS/L.buchneri/iso3(10:0.33/0.33/0.33)	9827.67	254.036	3456.33	1347.68	3184	2531.33	9779
		3L-2-M17/Iso3(95/5)	0	0	20955.3	740.488	7911.33	3195	11106.3
		3L-2-M17/Iso3(5/95)	10.6667	8.73053	7261.33	367.232	13953.3	9237	23190.3
		1L-6-MRS/Iso3(95/5)	2	0	15776.7	666.924	8873.67	4157.33	13031
							Cells	Cells SD
			Yeast	BAC	Yeast AV	Yeast SD
		PE-2	15187	551	12683	1832.41	12683	1832.41
			12009	659
			10853	934
		3L-2-M17	5		1.66667	2.35702	22728	1218
			0	21510
			0	23946
		1L-6-MRS	0		2.66667	2.0548	14910	576
			5	14334
			3	15486
		Iso3	4		5.33333	1.88562	5073.5	521.5
			4	5595
			8	4552
		L. buchneri	2		0.666667	0.942809	19968.5	12.5
			0	19981
			0	19956
		1L-2-M17	0	11467	0.666667	0.471405	9015	1742.61
			1	8003
			1	7575
		L. crispatus	0	19287	0.333333	0.471405	13744	3946.41
			0	10409
			1	11536
		L. johnsonii	0	12108	0	0	11185.3	675.417
			0	10510
			0	10938
		L. helveticus	1	6675	0.333333	0.471405	6641.67	255.835
			0	6313
			0	6937
		Z. mobilis	14	10796	11.3333	3.09121	11291.3	402.949
			7	11783
			13	11295
			Yeast	LAB	Yeast AV	Yeast SD	LAB Av	LAB SD	Yeast	LAB
		PE-2/3L-2-M17(100:1)	12936	407	11743.5	824.632	1173.67	543.251	90.9139	9.0861
			10551	1514
			10987	1600
		PE-2/3L-2-M17(10:1)	8740	3120	9342	1036.93	3785.33	1061.93	71.1645	28.8355
			8778	5284
			10508	2952
		PE-2/1L-6-MRS(100:1)	12936	422	11861.7	759.853	910.667	369.7	92.87	7.12999
			11345	1316
			11304	994
		PE-2/1L-6-MRS(10:1)	11615	2105	11454.7	1123.11	2480.33	322.781	82.2007	17.7993
			10006	2443
			12743	2893
		PE-2/Iso3(100:1)	12656	2250	12812	710.799	2592	552.2	83.1732	16.8268
			12030	2155
			13750	3371
		PE-2/Iso3(10:1)	12762	797	12465.3	1285.25	976	151.29	92.7388	7.26118
			13870	1167
			10764	964
		PE-2/L. buchneri(100:1)	11026	1009	9888	1569.24	1299	225.878	88.3883	11.6117
			7669	1560
			10969	1328
		PE-2/L. buchneri(10:1)	11052	1990	11348.3	271.011	2497.67	447.136	81.9611	18.0389
			11707	3078
			11286	2425
		PE-2 + 1L-2-M17/100:1	9613	693	9703.67	146.256	590.667	135.633	94.2622	5.73778
			9910	680
			9588	399
		PE-2 + L. crispatus/100:1	10207	847	10088	403.644	850	104.125	92.2289	7.77107
			10512	724
			9545	979
		PE-2 + L. johnsonii/100:1	9956	5443	9693	606.868	5622	458.324	63.2909	36.7091
			10269	6251
			8854	5172
		PE-2 + L. helveticus/100:1	10821	940	11104	467.528	1051	82.1016	91.3534	8.64665
			10728	1136
			11763	1077
		PE-2 + Z. mobilis/100:1	10408	456	9769.67	1005.55	422.667	24.074	95.8531	4.14691
			10551	412
			8350	400
		Population drop	Yeast	LAB
		PE-2/3L-2-M17(100:1)	-7.40755	-94.836
		PE-2/3L-2-M17(10:1)	-26.3423	-83.3451
		PE-2/1L-6-MRS(100:1)	-6.47586	-93.8922
		PE-2/1L-6-MRS(10:1)	-9.68488	-83.3646
		PE-2/Iso3(100:1)	1.01711	-48.911
		PE-2/Iso3(10:1)	-1.71621	-80.7628
		PE-2/L. buchneri(100:1)	-22.0374	-93.4948
		PE-2/L. buchneri(10:1)	-10.5233	-87.492
		PE-2 + 1L-2-M17/100:1	-23.4908	-93.448
		PE-2 + L. crispatus/100:1	-20.4605	-93.8155
		PE-2 + L. johnsonii/100:1	-23.5749	-49.7378
		PE-2 + L. helveticus/100:1	-12.4497	-84.1757
		PE-2 + Z. mobilis/100:1	-22.9704	-96.2567
		PE-2/3L-2-M17/Iso3(100:0.5:0.5)	-18.5025
		PE-2/3L-2-M17/Iso3(10:0.5:0.5)	-18.5025
		PE-2/1L-6-MRS/Iso3(100:0.5:0.5)	-16.1134
		PE-2/1L-6-MRS/Iso3(10:0.5:0.5)	-33.7933
		PE-2-/1L-6-MRS/L.buchneri/iso3(100:0.33/0.33/0.33)	-17.4144
		PE-2-/1L-6-MRS/L.buchneri/iso3(10:0.33/0.33/0.33)	-24.4027
		PE-2-/3L-2-MRS/L.buchneri/iso3(100:0.33/0.33/0.33)	-22.5604
		PE-2-/3L-2-MRS/L.buchneri/iso3(10:0.33/0.33/0.33)	-22.5131
[truncated: 16 more columns]

## Sheet: 1st batch - HPLC EtOH
No.	Injection Name	Ret.Time	Area	Height	Amount	Rel.Area	Peak Type	Conc. (g/L)	removed values	Yield
		min	µRIU*min	µRIU	g/L	%															Standard curve
		RI_1	RI_1	RI_1	RI_1	RI_1	RI_1														Sample	Area	Conc.
		Ethanol	Ethanol	Ethanol	Ethanol	Ethanol	Ethanol														EtOH 20	43.972	19.9
1	EtOH 20	20.682	43.972	107.097	n.a.	100	BMB*	19.9													EtOH 10	21.654	9.95
2	EtOH 10	20.735	21.654	54.273	n.a.	100	BMB*	9.79975													EtOH 5	10.09	4.975
3	EtOH 5	20.763	10.09	25.458	n.a.	100	BMB*	4.56634													EtOH 10	2.131	0.995
4	EtOH 1	20.788	2.131	5.45	n.a.	100	BMB*	0.964407
5	plate1-A1	20.737	17.254	28.608	n.a.	54.24	BMB*		7.80848
6	plate1-A2	20.702	18.091	30.54	n.a.	59.46	BMB*	8.18728		88.9941
7	plate1-A3	20.743	18.186	30.776	n.a.	60.5	BMB*	8.23027		89.4614
8	plate1-A4	20.463	7.363	16.308	n.a.	8.93	BMB*	3.3322		36.2204
9	plate1-B7	20.722	18.08	29.684	n.a.	57.9	BMB*	8.1823		88.94
10	plate1-B8	20.717	17.957	29.178	n.a.	54.81	BMB*	8.12663		88.3349
11	plate1-B9	20.73	17.302	28.108	n.a.	57.88	BMB*	7.83021	7.83021	85.1128
12	EtOH 20	20.72	43.757	106.331	n.a.	100	BMB*	19.8027		215.251
13	plate1-C1	20.507	12.688	18.351	n.a.	48.21	BMB*		5.74209
14	plate1-C2	20.77	17.83	28.649	n.a.	55.48	BMB*	8.06916		87.7101
15	plate1-C3	20.772	18.311	29.258	n.a.	56.9	BMB*	8.28684		90.0763
16	plate1-C4	20.738	18.291	29.762	n.a.	59.43	BMB*	8.27779		89.9779
17	plate1-C5	20.773	19.436	31.011	n.a.	55.11	BMB*	8.79597	8.79597	95.6104
18	plate1-C6	20.775	18.004	28.501	n.a.	55.16	BMB*	8.1479		88.5661				max. theor. Yield	9.1998
19	plate1-C7	20.778	18.215	29.067	n.a.	54.06	BMB*	8.24339		89.6041
20	pate1-C8	20.768	14.975	20.795	n.a.	52.6	BMB*		6.7771			Sample/Titer	Average	SD	Yield Av.	SD		100/1			Δy					Δy
21	plate1-C9	20.767	17.414	27.434	n.a.	52.82	BMB*	7.88089		85.6637		PE-2	8.20877	0.0214966	89.2277	0.233664		Control (PE-2)	89.2277	0.233664	0		Average yield value of 4 species among top6	90.3284	1.55241	1.23356
22	plate1-D1	20.78	17.851	28.024	n.a.	52.58	BMB*	8.07866		87.8134		PE-2+ 3L-2-M17/100:1	8.04638	0.154538	87.4625	1.67979		L. fermentum strain 1	87.4625	1.67979	-1.9783		L. fermentum strain 1	87.4625	1.67979	-1.9783	-2.86587
23	plate1-D2	20.772	14.51	19.565	n.a.	46.12	BMB*		8.85435			3L-2-M17	3.3322	0		0		L. fermentum strain 2	91.3848	3.04306	2.41751		L. fermentum strain 2	91.3848	3.04306	2.41751	1.05641
24	plate1-D3	20.748	18.627	29.685	n.a.	55.66	BMB*	8.42985		91.6308		PE-2+ 3L-2-M17/10:1	8.178	0.108841	88.8932	1.18308		L. amylovorus	92.7868	1.35279	3.98875
25	plate1-D4	20.737	18.587	29.58	n.a.	56.78	BMB*	8.41175		91.434		PE-2 + 1L-6-MRS/100:1	8.40722	0.279955	91.3848	3.04306		L. buchneri	90.3469	0.152576	1.25424
26	plate1-D5	20.782	20.837	33.292	n.a.	57.71	BMB*		9.43001			PE-2 + 1L-6-MRS/10:1	7.97978	0.181251	86.7386	1.97016		L. paracasei	85.0956	0.819054	-4.63103
27	plate1-D6	20.787	19.137	30.457	n.a.	57.85	BMB*	8.66065		94.1396		PE-2 + Iso 3/10:1	8.25425	0.175594	89.7221	1.90867		L. crispatus	85.858	0.892843	-3.7765
28	plate1-D7	20.758	18.359	29.1	n.a.	56.06	BMB*	8.30856		90.3124		PE-2 + Iso 3/100:1	8.5362	0.124454	92.7868	1.35279		L. johnsonii	83.9174	0.526359	-5.95143
29	plate1-D8	20.753	18.407	29.522	n.a.	57.44	BMB*	8.33029		90.5485		PE-2 + L. buchneri/ 100:1	8.31173	0.0140367	90.3469	0.152576		L.helveticus	89.6041	1.65287	0.421755
30	plate1-D9	20.792	18.332	28.872	n.a.	59.08	BMB*	8.29634		90.1796		PE-2 + L. buchneri/ 10:1						Z. mobilis	88.5759	1.10191	-0.73049
31	EtOH 10	20.79	21.674	53.763	n.a.	100	BMB*	9.8088		106.62		PE-2 + 3L-2-M17 +Iso3/10:0.5+0.5
32	plate1-G1	20.792	15.146	21.544	n.a.	51.41	BMB*	6.85448		74.5069		PE-2 + 3L-2-M17 + Iso3/100:0.5+0.5
33	plate1-G2	20.497	14.851	19.718	n.a.	48.49	BMB*	6.72098		73.0557		PE-2 + 1L-6-MRS + Iso 3/100 :0.5+0.5	8.21624	0.0439101	89.3089	0.477294
34	plate1-G3	20.795	18.335	28.905	n.a.	57.61	BMB*		8.2977			PE-2 + 1L-6-MRS + Iso 3/10 :0.5+0.5	8.29046	0.0217229	90.1157	0.236124
35	plate1-G4	20.49	14.975	20.328	n.a.	48.23	BMB*	6.7771		73.6657		PE-2 +1L-6-MRS + Iso3 + L. buchneri/100:0.33+0.33+0.33	8.41718	0	91.493	0
36	plate1-G5	20.498	13.942	18.554	n.a.	51.17	BMB*	6.3096		68.5841		PE-2 + 3L-2-M17 + Iso3 + L. buchneri/10:0.33+0.33+0.33	6.78773	0.0667527	73.7813	0.725589
37	plate1-G6	20.793	18.905	29.986	n.a.	59	BMB*		8.55566			PE-2 +3L-2-M17 + Iso3 + L. buchneri/100:0.33+0.33+0.33	6.54335	1.03682	71.1249	2.54079
38	plate1-G7	20.793	18.524	28.739	n.a.	56.05	BMB*	8.38323		91.1241		PE-2 +1L-6-MRS + Iso3 + L. buchneri/10:0.33+0.33+0.33	8.19708	0.11742	89.1006	1.27634
39	plate1-G8	20.765	18.735	29.774	n.a.	60.58	BMB*	8.47873		92.1621		3L-2-M17 + Iso 3/95:5	2.11165	0		0
40	plate1-G9	20.793	17.885	28.232	n.a.	58.46	BMB*	8.09405		87.9807		1L-6-MRS + Iso3/95:5	6.69202	0		0
41	plate1-F1	20.758	18.179	27.724	n.a.	52.95	BMB*	8.2271		89.427		PE-2 + 1L-2-M17/100:1	7.82862	0.0753514	85.0956	0.819054
42	plate1-F2	20.793	18.26	28.83	n.a.	58.4	BMB*	8.26376		89.8254		PE-2 + L. crispatus/100:1	7.89877	0.0821398	85.858	0.892843
43	plate1-F3	20.795	18.026	28.346	n.a.	57.02	BMB*	8.15786		88.6743		PE-2 + L. johnsonii/100:1	7.72023	0.048424	83.9174	0.526359
44	plate1-F4	20.793	18.271	28.69	n.a.	56.41	BMB*	8.26874		89.8795		PE-2 + L. helveticus/100:1	8.24339	0.15206	89.6041	1.65287
45	plate1-F5	20.765	19.011	29.646	n.a.	56.58	BMB*		8.60363			PE-2 + Z. mobilis/100:1	8.14881	0.101374	88.5759	1.10191
46	plate1-F6	20.797	18.367	28.895	n.a.	58.06	BMB*	8.31218		90.3518		Media	3.77571	0.000905121	41.0413	0.00983849
47	plate1-F7	20.758	18.599	29.092	n.a.	57.87	BMB*	8.41718		91.493
48	plate1-F9	20.5	13.652	18.651	n.a.	48.99	BMB*		6.17836
49	EtOH 5	20.823	10.11	25.386	n.a.	100	BMB*	4.57539		49.7336
50	plate1-G1	20.777	17.442	26.988	n.a.	56.84	BMB*	7.89356		85.8015
51	plate1-G2	20.493	13.407	18.729	n.a.	47.47	BMB*	6.06748		65.9523
52	plate1-G3	20.49	13.681	18.405	n.a.	49.56	BMB*	6.19148		67.3002
53	plate1-G4	20.803	18.256	28.973	n.a.	60.95	BMB*	8.26195		89.8057
54	plate1-F8	20.992	3.085	2.696	n.a.	9.81	M		1.39615
55	plate1-G5	20.77	18.039	28.658	n.a.	57.4	BMB*	8.16374		88.7383
56	plate1-G6	20.808	17.361	27.551	n.a.	57.43	BMB*		7.85691
57	plate1-G7	20.807	18.188	28.419	n.a.	56.86	BMB*	8.23117		89.4712
58	plate1-G8	20.807	18.386	28.655	n.a.	55.4	BMB*	8.32078		90.4452
59	plate1-G9	20.808	17.764	27.945	n.a.	58.96	BMB*	8.03929		87.3855
60	plate1-H1	20.465	4.666	9.775	n.a.	9.39	BMB*	2.11165		22.9532
61	plate1-H8	20.455	14.787	18.83	n.a.	9.2	M	6.69202		72.7409
62	EtOH 1	20.847	2.165	5.468	n.a.	100	BMB*	0.979794		10.6502
63	plate2-B7	20.442	7.887	17.035	n.a.	8.96	BMB*	3.56935		38.7981
64	EtOH 20	20.75	44.074	106.862	n.a.	100	BMB*	19.9462		216.811
65	EtOH 10	20.792	21.86	54.118	n.a.	100	BMB*	9.89298		107.535
66	plate2-F7	20.467	9.657	16.758	n.a.	14.01	BMB*	4.37038		47.5052
67	plate2-F8	20.467	10.221	17.17	n.a.	15	BMB*	4.62562		50.2796
68	plate2-F9	20.462	9.879	16.956	n.a.	14.47	BMB*	4.47085		48.5972
69	EtOH 5	20.815	10.13	25.354	n.a.	100	BMB*	4.58444		49.832
70	plate2-G1	20.762	17.132	26.356	n.a.	56.08	BMB*	7.75327		84.2765
71	plate2-G2	20.47	12.569	17.66	n.a.	47.23	BMB*		5.68824
72	plate2-G3	20.797	17.465	26.692	n.a.	54.81	BMB*	7.90397		85.9146
73	plate2-G4	20.802	16.377	26.541	n.a.	57.33	BMB*		7.41159
74	plate2-G5	20.763	17.635	27.449	n.a.	58.52	BMB*	7.98091		86.7509
75	plate2-G6	20.797	17.272	26.604	n.a.	57.41	BMB*	7.81663		84.9652
76	plate2-G7	20.798	17.273	25.673	n.a.	55.88	BMB*	7.81708		84.9701
77	plate2-G8	20.797	17.059	26.296	n.a.	58.69	BMB*	7.72023		83.9174
78	plate2-G9	20.808	14.582	21.174	n.a.	52.83	BMB*		6.59924
79	plate2-H1	20.793	15.093	19.891	n.a.	49.67	BMB*		6.8305
80	plate2-H2	20.797	18.551	28.699	n.a.	60.09	BMB*	8.39545		91.2569										extra EtOH	local price	extra value/year (local currency)	extra value/year (DKK)
81	plate2-H3	20.772	17.879	27.298	n.a.	56.34	BMB*	8.09133		87.9512									BR	542000000	1.8097	980857400	1.74462e+09
82	plate2-H4	20.798	17.782	27.545	n.a.	54.37	BMB*	8.04743		87.474									US	1274344500	0.4082	5.20187e+08	3.39162e+09
83	plate2-H5	20.798	18.23	27.584	n.a.	56.03	BMB*	8.25018		89.6778													5.13624e+09
84	plate2-H6	20.8	17.263	26.74	n.a.	59.18	BMB*		7.81256													benefits share 25%	1.28406e+09
85	plate2-H7	20.458	8.341	16.683	n.a.	9.77	BMB*	3.77481		41.0314												benefits share 50%	2.56812e+09
86	plate2-H8	20.46	8.345	16.692	n.a.	9.72	BMB*	3.77662		41.0511												1. BR only share 25%	4.36155e+08
87	EtOH 20	20.745	29.388	113	n.a.	10.13	M	13.2999		144.567												2.BR only share 50%	8.72311e+08
88	Gly 20	20.848	33.518	6.569	n.a.	10.1	M	15.1689		164.883												1. 10% Mkt share	4.36155e+07
89																						1. 25% Mkt share	1.09039e+08
90																						1. 50% Mkt share	2.18078e+08
91																						2. 10% Mkt share	8.72311e+07
92																						2. 25% Mkt share	2.18078e+08
93																						2. 50% Mkt share	4.36155e+08
94
95
96
97
98
99
100
101
102
103
104
105
106
107
108
109
110
111
112
113
114
115
116
117
118
119
120
121
122
123
124
125
126
127
128
129
130
131
132
133
134
135
136
137
138
139
140
141
142
143
144
145
146
147
148
149
150
151
152
153
154
155
156
157
158
159
160
161
162
163
164
165
166
167
168
169
170
171
172
173
174
175
176
177
178
179
180
181
182
183
184
185
186
187
188
189
190
191
