# Supplementary material for: Strain dynamics of contaminating bacteria modulate the yield of ethanol biorefineries
Source: Nat Commun. 2024 Jun 22;15:5323. doi: 10.1038/s41467-024-49683-2 (PMC11193817; doi:10.1038/s41467-024-49683-2)
Supplement: Supplementary file 10 — Source Data [file 41467_2024_49683_MOESM10_ESM.zip › Source_data/Figure4b.fasta]

>cogs.refGenes.41.ordered.consCOG0552.COG0215+4N
ATGTCATTAACTGCAGGGATCGTGGGGTTGCCCAACGTCGGGAAGTCAACCCTCTTTAACGCAATTACCAAGGCGGGCGCCGAAATGGCTAACTACCCGTTCGCAACGATTGACCCCAACGTCGGGATGGTCGAAGTGCCGGATAGCCGCCTGGCCCGGATCGATGAACTGATCCCGGCCAAAAAGATCGTGCCAACCACCTTTGAATTTACCGACATCGCCGGGATCGTCAAGGGGGCGTCCAAGGGGGAAGGGCTTGGGAACAAGTTCTTGGAAAACATTCGCCAAACCGACGCCATTGTTCACGTGGTGCGGGCCTTTGATGACGATGACATCACCCACGTCACTGGGAAGGTCGATCCGGTCGACGACATCGACACGATCAACCTGGAACTGATCATGGCCGACCTCGACTCCGTGAACAACCGCTTGGCCAAGGTGCAACGGGCGGCCAAGGGGCGCGACAAGGACGCCCTGGCCGAACTGGCGGTCCTAGAAAAGCTTAAGCCGGTCTTAGAGGCGGGCAAGCCGGCCCGGTCGGTGGAATTCAGCGCCGAAGAAATGCCGATCGTCAAGGGGCTCTTCTTATTAACCATTAAGCCGGTCCTGTACGTGGCTAACGTGGCCGAAGACGATATGGCCAACCCAGAGGCTTCCAAGTACATGGACGTGATCAAAGAACACGTGGCGGGCGATGGTGAAGTGATTGGGATCGCCGCTGCCGCCGAAGAACAGATCGCCGAAATGGACGAAGAAGAAAAGGCCGACTTCCTGGAAATGGAAGGGGTAGAAGAACCAGGCTTAAACCGCCTGATTCGGGCCGCTTACCAGCTCTTGGGCCTGGAAACCTTCTTCACCGCCGGGGGCAAGGAAACGCGCGCCTGGACCTTCCGGAAGGGCACTAAGGCCCCGCAGGCCGCCGGGATTATCCACTCCGACTTTGAACGGGGCTTTATCCGCGCTGAGGTCATGTCGTTTGAAGACCTTGACCAGTACGGGAGCCACGCCGCCGTTAAGGAAGCCGGCAAGCTGCGCCTGGAAGGTAAAGACTACGTGATGCAAGACGGCGACATTGTTGAATTCCGCTTCAACGTCTAGNNNNNNNNNNNNNNNNNNNNNNNNNNNNNNNNNNNNNNNNNNNNNNNNNNNNNNNNNNNNNNNNNNNNNNNNNNNNNNNNNNNNNNNNNNNNNNNNNNNNNNNNNNNNNNNNNNNNNNNNNNNNNNNNNNNNNNNNNNNNNNNNNNNNNNGTGTTTGGCAATTGTCAAGAACTAGGGTGGTACCGCGAAGCCTCGTCCCTTTTTGGACGGGGCTTTTTCTTTACCATCGAATACAAGGAGGCTTTTATGAGCTTAAAGGAGCGGCTGGAAGAATTACGCCAGCAAGGACTGGAAGAAATCAAGCAAAGTGACGACCTGGACCGGGTCAATGACGTGCGGGTTAAGTTGTTGGGAAAGAAGGGCCCGTTAACCTCAGTCTTACGGGGGATGAAGGACCTGTCCGCCGACGAACGGCCAAAGGTGGGGAAGTTCGCTAACGAAATCCGCGACGAATTAAAAGCAGCGCTAGAAGAAAAGCGGGCCCAACTGGAAAAGGCGGTCTTGGACGCGAAGTTAGCGGCTGAAGCCATTGACGTGACCCTGCCGGGGACCCCGGTGGCCCAAGGTCAGCCCCACGTCTTACAACAAATCATCGACCAACTAGAAGATCTCTTCATCGGGATGGGGTATGAAGTGGCCGTGGGGGACGAAGTGGAACAAGAGGTGTACAACTTTGAAAAGTTGAACCTGCCAAAGGACCACCCGGCCCGCGACATGCAAGACACCTTCTATGTGACCCCGTCTGTTTTGATGCGGACCCAAACGTCGCCAATGCAGGCCCGGATGCTGGAACAACACGACTTCTCCAAGGGGCCGTTGAAGATGATCTCACCGGGGAAGGTTTACCGCCGCGACACCGATGACGCTACCCACAGCCACCAATTCCACCAGGTTGAAGGAATCGTGGTCGGTGAACACGTCACGATGGCCGATTTAAAGGGGACCCTAGAGGCGGTGGCCCAAAACCTGTTTGGCGACCAGCTCAAGGTGCGTCTGCGCCCGAGTTACTTTCCGTTCACGGAACCATCCGTCGAGGCCGACATCACTTGCTTTAATTGCCTGGGGGCCGGTTGCTCAATCTGTAAGGGAATTGGTTGGATCGAGGTGTTGGGGGCCGGAATGGTGCACCCAAACGTCTTGAAGATGTCTGGCGTCGACCCGGAAGTTTACGGCGGCTTTGCCTTTGGGCTGGGCCCGGACCGGTTTGCCATGCTCAAGTACGGGGTGGAAGACATCCGCGACTTCTACCAAAACGACGTCCGCTTCTTGACCCAGTTTGACCAGAAAGGATAANNNNNNNNNNNNNNNNNNNNNNNNNNNNNNNNNNNNNNNNNNNNNNNNNNNNNNNNNNNNNNNNNNNNNNNNNNNNNNNNNNNNNNNNNNNNNNNNNNNNNNNNNNNNNNNNNNNNNNNNNNNNNNNNNNNNNNNNNNNNNNNNNNNNNNATGAACGAACGTCAACAAGTTGCGTCTGCACTGCAAAAGGTGCTGCCAAACCTCAGTGTGGAAGATCTTGAAGCAAAGTTGGAACGCCCAAAGGATGCTAAGAACGGTGATTACGCCTTTCCAACCTTCTTTTTAGCCAAGGAGCTCCACAGGGCGCCGCAAGTGATTGCTAGCGAACTGGCTGAACAAATCGACCAAAGTGGCTTTGAAAGGGTGGTTGTTGCCGGCCCGTACATTAACTTCTTCTTGGACAAGGCTAGCGTCGGGGGAGAAATCTTGGCCGCCGTCTTGGCGGACCCAGCTAACTACGGGAGCACCGACCTGGGTCACCAGGGGCACGTGACCATTGACCTGTCCTCGCCAAACATCGCCAAGCCAATGGGGATGGGGCACCTGCGTTCAACCGTGATCGGGAACGCCATTGCCAACATCTTGGCTAAGGTCAACTACGTACCGGTACGGATCAACCACCTTGGTGACTGGGGGACCCAGTTTGGGAAGTTGATGGCCGCCTACGAAATGTGGGGGGACGAAGCAGAGGTGCAAAAGGACCCGATCAACACCCTGCAAAAGTACTACGTTAAGATCAACACCGAAGCCGATGAACACCCCGAATACGATGACCTGGGCCGGGAATGGTTTGCTAAGCTCGAACAGGGCGATCCGGAAGCCCAGCGGCTCTGGAAGTGGTTCCGGGAAGTGTCCTTGCAACGGTTTATGAAGATCTACAACCTCTTGGACATTGATTTCGACTCCTTTAACGGGGAAGCCTTCTACAACGATAAGATGGATGAAGTGGTAACCCTCTTAGAAGACAAGCAGTTACTTAAGGAATCCCGTGGGGCCGAAATCATCGACCTGGAAAAGTACGACTTAAACCCGGCCATGATCCGCAAGAGCGACGGCTCCACCCTGTACCTAACCCGGGACTTGGCGGCCGCTTTATTCCGTAAGCGGATGTACCACCACGCCCAATCCCTGTACGTGGTGGGGGCCGAACAAAGCAACCACTTTGCCCAATTAAAGGCGGTCCTGTCCGAAATGGGCTTCACCTGGTCAGACCAAATTCACCACATTCCGTTTGGTTTGATGAGCTTAAACGGGAAGAAGATGTCTACCCGGAAGGGGAACATTATCCAATTGGAAGACGTCTTAAACGACTCGATCAAGTTGGCCCGCCAACAAATCGAAGAAAAGAACCCGACCCTGGCCAACGCCGACCAAGTGGCCGAAGAAGTGGGGGTTGGCGCCGTGATCTTCCACGACCTGAAGAACGAACGGACCAACTCGGTGGACTTTAAGTTAGAAGAAGTGGTTAAGTTCGAAGGGGAAACCGGTCCATACGTTCAATACGCCCACGCCCGGGCCGAATCGATCCTCCGTAAGGCCGGCCGCCCATCCTTTGAAGGCGCTACGTTGACCGTCGATGGTCAAGAAGCCTGGGAAGTAGCCAAGAAGATTGGTCAATACCAAGAAACGATCGTCCGGGCCGCTAACGAATACGACCCGTCCTTGATTGGGAAGTACGCCCTGTCCTTGGCTAAGTCCTTCAACCAATACTACGCCCACACCCGGATTCTGGAAGAAGACGACCAAAAGCTCTCCCGCTTAGCCCTCGTCCAAGCCGTTTCCGACGTCCTCAAGTCCGCCTTAGCCCTCCTCGGCGTTAAGGCACCAGACGAAATGTAANNNNNNNNNNNNNNNNNNNNNNNNNNNNNNNNNNNNNNNNNNNNNNNNNNNNNNNNNNNNNNNNNNNNNNNNNNNNNNNNNNNNNNNNNNNNNNNNNNNNNNNNNNNNNNNNNNNNNNNNNNNNNNNNNNNNNNNNNNNNNNNNNNNNNNATGCCTACCATTAACCAATTGGTTCGTAAGGGCCGCAAGAGCCACAAGGGTAAGTCAAAGTCACCTGCCCTGGGCTTTGTATACAACAGTTTTAAGAAGGAAGAAATCAAGAACCCATCACCGCAAAAGCGTGGGGTTGCTACCCGTGTTGGGACGATGACGCCAAAGAAGCCTAACTCCGCCCTGCGGAAGTACGCTCGTGTGCGTTTATCTAACCTGATCGAAGTGACGGCTTACATTCCAGGGATTGGCCACAACCTTCAGGAACACTCCGTTGTCCTGATCCGTGGGGGCCGTGTTAAGGACCTTCCTGGGGTTCGTTACCACATCATCCGTGGGACGCTTGATACCGCCGGTGTTGACGGCCGGATGCAAAGCCGTTCCAAGTACGGTGCTAAGAAGCCGAAGAAGTAANNNNNNNNNNNNNNNNNNNNNNNNNNNNNNNNNNNNNNNNNNNNNNNNNNNNNNNNNNNNNNNNNNNNNNNNNNNNNNNNNNNNNNNNNNNNNNNNNNNNNNNNNNNNNNNNNNNNNNNNNNNNNNNNNNNNNNNNNNNNNNNNNNNNNNATGCCACGTAAGGGACATGTAGCAAAGCCGGAAGTTTTACCGGATCCAATTTACAACTCAAAGCTGGTTACCAGCCTGATTAACCACTTGATGCTTGATGGTAAGCGCGGGACCGCTTCTAAGATCCTCTACCAAGCCCTTGACCAAATCAAGGAACAAACTGGTAACGACCCGATCGAAGTGTTCGAACAAGCAATGGAAAACATCAAGCCGGCCCTTGAAGTTAAGGCGCGCCGGATTGGTGGTTCTAACTACCAAGTGCCGATCGAAGTTCGCCCAGACCGTCAACGGACGTTGGCACTTCGTTGGCTCGTGCAATACGCACGTCTTCGTGGGGAACACACGATGGTGGAACGTCTTTCTGGCGAAATCATCGATGCTTCCAACAACACTGGTGCTTCCATCAAGAAGAAGGAAGACACCCTGCGGATGGCCGAAGCTAACCGGGCCTTCGCACACTACCGCTGGTAANNNNNNNNNNNNNNNNNNNNNNNNNNNNNNNNNNNNNNNNNNNNNNNNNNNNNNNNNNNNNNNNNNNNNNNNNNNNNNNNNNNNNNNNNNNNNNNNNNNNNNNNNNNNNNNNNNNNNNNNNNNNNNNNNNNNNNNNNNNNNNNNNNNNNNATGCCTGTTGTTAGCATGAAGCAATTGCTTGAAGCCGGTGTCCACTTCGGTCACCAAACTCGTCGTTGGAACCCTAAGATGAAGCCATTCATCTTCACGGAACGGAACGGGATCTACATTATTGACCTGCAAAAGACCGTTAAGATGATCGACACTGCCTACAACTACGTTAAAGACGTGGCTGCCGACGGTGGGGTGGTTCTCTTTGTTGGGACCAAGAAGCAAGCCCAAGATTCTATCGAAGAAGAAGCTACGCGTGCCGGTCAATACTACGTTAACCACCGCTGGTTAGGTGGTACCTTGACCAACTGGAAGACGATCCAATCCCGGATCAGCCGTCTCAAGGAACTCAAGAAGATGGCCGAAGATGGTACTTTTGACCGTCTGCCAAAGAAGGAAGTTGCTGTTTTAACTAAGCAACGCGAAAAGCTCGAACGCTTCTTAGGCGGGATCGAAGACATGCCACGGATCCCAGATGTATTGTACATCGTGGACCCGCATAAGGAACAAATTGCGGTTAAGGAAGCCCAAAAGCTTCACATCCCGATCGTTGCCATGGTCGACACGAACACCGACCCAGACGACATCGACGTAATCATTCCTTCTAACGACGACGCAATTCGGGCCGTTCGTCTGATCACTGCCAAGATGGCTGACGCCGTTATCGAAGGCAAGCAAGGCGAAGACGACCAACAAGTTGCCCCTGCAGAAGACGTAGCTGAAGAAGTTTCTGACGAATCCTTACAAGATCTGAAGAACAGCGTCGAAGGCAACGACTAANNNNNNNNNNNNNNNNNNNNNNNNNNNNNNNNNNNNNNNNNNNNNNNNNNNNNNNNNNNNNNNNNNNNNNNNNNNNNNNNNNNNNNNNNNNNNNNNNNNNNNNNNNNNNNNNNNNNNNNNNNNNNNNNNNNNNNNNNNNNNNNNNNNNNNGTGGCAAAGAAAGTAGCAAACGTTGTCAAGTTGCAAATTCCTGCCGGTGCAGCTACACCAGCTCCGCCAGTAGGTCCTGCGCTTGGGCAAGCAGGTATTAACATTATGGGCTTCACGAAGGAATTCAACGCCCGGACCGCTGATCAAAAGGGGATGCTGATCCCAGTTGTAATCACGGTTTACGAGGATCGTTCCTTCGACTTCATTACGAAGACGCCGCCTGCTGCGGTATTACTCAAGAAGGCCGCTGGTGTTGAACACGGTTCCGGTGAACCTAACACGAACAAGGTTGCAACTGTAACCAAGGACCAAGTTAAGGAAATCGCCGAAACGAAGATGCAAGATCTAAACGCCGCTGACGTTGAAGCAGCGATGCGCATGATTGAAGGTACTGCTCGGAGCATGGGCTTCGTTGTCGAAGGCTAANNNNNNNNNNNNNNNNNNNNNNNNNNNNNNNNNNNNNNNNNNNNNNNNNNNNNNNNNNNNNNNNNNNNNNNNNNNNNNNNNNNNNNNNNNNNNNNNNNNNNNNNNNNNNNNNNNNNNNNNNNNNNNNNNNNNNNNNNNNNNNNNNNNNNNTTGCAAGGAGGAAAACACAAGATGGCTAAAAAGCGTGGTAAGAAGTACCAAGACGCCTTAAAGAAGGTTGACAGCAAGAAGGAATACGCTGTTGACGATGCGGTGGACTTGGTCAAGGAAATCGACTTCGCAAACTTTGACGCAACCGTTGAAGTTGCATTTAACTTAAACGTTGACACTAAGCAAGCTGACCAACAACTTCGGGGTGCCGTTGTGCTCCCGAACGGTACTGGTAAGGACCAAACCGTAATCGTTTTTGCCAAGGGTGAAAACGCTAAGGCGGCCCAAGAAGCCGGTGCTGACTTCGTTGGTGACCAAGACTTAGTTGAAAAGATTCAAGATGGCTGGCTCGACTTCGACGTTGCCATCGCCACTCCAGACATGATGCCACAAGTTGGGCGTCTTGGTCGGGTGCTTGGTCCTAAGGGCCTGATGCCAAACCCGAAGACTGGGACGGTGACGATGGACGTGGCTAAGGCCGTTTCTGACGCCAAGGCTGGTCAAGTTACTTACCGGACTGACCGGGACGGAAACGTTGCGGTACCGTTTGGGAAGGTATCCTTTGACACCGCTAAGTTGGTTGAAAACCTGAAGACGATCGAAGACGTTGTTGTTAAGGCACGTCCGGCAGCTGTGCGTGGTACTTACATCAAGCACGCTTCCATCGCTTCAACGTTCGGCCCGAGCGTTACCCTTGACCTGACGACTTTTTAANNNNNNNNNNNNNNNNNNNNNNNNNNNNNNNNNNNNNNNNNNNNNNNNNNNNNNNNNNNNNNNNNNNNNNNNNNNNNNNNNNNNNNNNNNNNNNNNNNNNNNNNNNNNNNNNNNNNNNNNNNNNNNNNNNNNNNNNNNNNNNNNNNNNNNGTGAATAGTTTGGCTGGACATTTAGTTAAGTACGGTAAGCACCGTACCCGTCGTTCTTACTCCCGAATCAAGGAAGTCTTGGATCTGCCTAACTTGATCGAGATTCAAACCGATTCTTACAATTGGTTTATGGACAAGGGTTTGCGGGAAATGTTTGACGATATTATGCCGATCGATGATTTCCAGGGGAAGCTATCCTTGGAATTCGTTGACTACCAATTGTTGGAACCAAAGTACACGGTCGCTGAAGCGCGTGAACATGACGCAAACTACTCAGCACCACTGCACGTAACGTTACGCCTGACCAACCACGAAACGGGCGAAATCAAGTCCCAAGACGTCTTCTTTGGTGACTTCCCACTGATGACGGACCAAGGGACCTTCATCATCAACGGGGCCGAACGGGTTATCGTATCCCAATTAGTTCGTTCCCCAGGGGTTTACTACAACGAAGAAGCCGACAAGAATGGGCGCCCAAGCTACGGTGCCAACTTCATCCCGAACCGGGGGGCTTGGCTAGAATACGAAACCGACGCTAAGGGAATTTCCTACGTCCGTATCGACCGGACCCGTAAGCTACCAATTACGGAATTAGTTCGGGCCCTTGGTTTTGGTTCCGATGACGAAATTTGGGACATGTTGGGGAGCGAATCAGAATCCCTGAACGCCACCATTGAAAAGGACCTACACAAGGAACCGGAAGACTCCCGGGTTGAAGAATCCTTAAAGGATATCTACGAACGGCTCCGTCCAGGTGAACCGAAGACGGCCGACTCCGCACGGTCCCTTTTGACGACCCGCTTCTTTGATCCAAAGCGCTACGACATGGCGCCAGTTGGTCGTTACAAGACTAACAAGAAGCTGCAAATGAAGTACCGTTTGTTAGGTCTGACCCTGGCTGAAACCCTGGCCGACCCAGAAACCGGTGAAATTATCGCCAAGGACGGGGACGTCATCACTAAGGAAGTCTTAAAGGAACTCGAACCGGTTCTGGAACAAGACGACTTTAAGATGATCACCTACACGCCATCCGATGAAGCAGTGGTAACCGCGCCGGTTCAACTGCAAAAGATCATGGTTTACTCCAAGAACGACCCTGAACGCAAGGTGCCGGTGGTATCTAACGGTCACATCTCCTTGGACTTAAAGCACATCCAACCAGCCGACATCCTGGCTTCGATCAACTACTTCTTGAACTTACAAGAAGGGATCGGGACTACCGATGACATCGACCACTTGGGTAACCGGCGGATTCGTTCCGTTGGGGAACTGTTGCAAAACCAATTCCGGATCGGGCTCGCCCGGATGGAACGGGTGGTTCGCGAACGGATGTCAATCCAAGACATCAACACCGTAACGCCACAACAACTGATCAACATTCGCCCAGTCGTGGCTTCAATTAAGGAATTCTTTGGTTCCTCCCAACTTTCCCAGTTCATGGACCAGACAAACCCACTGGGTGAATTGACCCACAAGCGGCGTCTGTCCGCCCTGGGACCGGGTGGTTTGACGCGTGACCGGGCCGGTTATGAAGTCCGGGACGTTCACTATACCCACTACGGCCGGATGTGCCCAATCGAAACGCCGGAAGGACCGAACATCGGGTTGATCAACTCGCTGTCCTCTTACGCCCGGGTGAACGCATACGGCTTTATCGAAACGCCGTACCGTCGTGTCTCATGGGCCGACCACAAGGTAACCGACCGGATCGACTACCTGACGGCCGACGAAGAAGATAACTTCATCATCGCCCAGGCCAACACGCCACTGAACGAAGATGGTTCCTTTGTTCACGACGAAATCATGTGCCGTGATAAGGAAGACTACATCGAAACGGCGCCAGAAAACGTCGACTACATGGACGTTTCGCCAAAGCAAGTGGTTTCCGTTGCCTCCGCATGTATTCCGTTCTTGGAAAACGACGACTCCAACCGGGCCTTGATGGGTGCCAACATGCAACGGCAAGCCGTTCCGTTGATTAACCCACACGCTCCGTTGATCGGGACCGGGATTGAATACAAGGCCGCCCACGACTCCGGGGTCGCTTTGATCGCTAAGAACAGTGGGACCGTTGAATACGTTGACGCCCGCGAAGTACGGGTACGCCAAGAAGACGGAACGTTAGACACTTACAAGCTGATGAAGTTCCGCCGCTCTAACGGTGGTAAGAACTACAACCAACGGCCAATTGTTAAGGTTGGCGAATGGGTTGACGCTGATGACGTCTTAGCCGACGGACCATCAATGGAACAAGGGGAATTAGCCCTTGGTCAAAACCCACTGATCGCCTTCATGACTTGGCAAGGTTACAACTTCGAAGATGCCATCGCCATTAACGAACGCCTAGTTAAAGACGACGTTTACACTTCGATCCACATCGAATCTTACGAATCCGAAGCCCGCGAAACTAAGCTCGGACCAGAAGAAATGACGCGCGAAATTCCAAACGTCAGTGAAGACGCCCGCAAGGACCTTGATGAATCCGGGGTGATCCGGGTAGGGGCCGAAGTCCACGATGGTGACATTTTGGTTGGTAAGGTAACGCCAAAGGGGGTTACCGAACTATCCGCCGAAGAACGGCTCTTACACGCCATCTTTGGTGAAAAGTCACGCGAAGTCCGTGATACCTCCCTCAGGGTGCCACACGGCGGTGGCGGGATCATCCAAGACGTGAAGGTCTTTACCCGCGAAAACGGTGACGAATTAGCCCCAGGGGTTAACAAGATGGTCCGTGTTTACATCGCCCAGAAGCGGAAGATCCAAGTCGGGGACAAGATGTCCGGTCGTCACGGGAACAAGGGGACGGTTTCGATCGTCGTTCCAGAAGAAGACATGCCGTACATGCCAGATGGGACCCCAATTGACATTATGCTGTCACCAATGGGTGTGCCGTCCCGTATGAACATCGGTCAGGTGATCGAACTTCACTTGGGGATGGCTGCTCGCGAGCTGGGGATCCACATTGCCACGCCAGTCTTTGATGGTGCCAACGACCAAGACGTTTGGGATGCCGTTAAGGAAGCCGGCTTGCCGTCCGATGGGAAGACGATCCTTTACGATGGTCGGACCGGGGAACCATTTGAACAACGGGTTGCCGTTGGGGTCATGCACTACCTGAAGCTGGCCCACATGGTTGACGACAAGATCCACGCCCGTTCGACTGGTCCATACTCACTGGTTACCCAACAACCACTTGGGGGGAAGGCCCAATTCGGGGGACAGCGGTTCGGTGAAATGGAAGTTTGGGCCCTGGAAGCATACGGGGCTGCTTACACCCTGCAAGAAATCTTGACTTACAAGTCTGACGATACGGTCGGCCGGGTAAATACTTACCAAGCCATCATTGACGGGGACCAAATTCCAAAGCCAGGGGTACCGGAATCCTTCCGTGTGCTGGTTAAGGAATTGCAATCCCTTGGGTTAGACATGAAGGTCTTAGATGACAAGCACGAAGAAATCCAGCTTAAGAGCATGGATGAAGACGTTGCTGACGTTCGGAAACTGGCCCGCCGTGGCCACGAAACGCTGGAAGAACAACCAGCGCAAGCGACGAGCGCCCAAGACGAAGCCAAGCAAGATTAGNNNNNNNNNNNNNNNNNNNNNNNNNNNNNNNNNNNNNNNNNNNNNNNNNNNNNNNNNNNNNNNNNNNNNNNNNNNNNNNNNNNNNNNNNNNNNNNNNNNNNNNNNNNNNNNNNNNNNNNNNNNNNNNNNNNNNNNNNNNNNNNNNNNNNNTTGATTGACGTCAATAATTTTGAAAGTATGGAGATCGGTCTGGCTTCCCCAATGAAGATTCGGAGTTGGTCTTACGGTGAGGTTACCAAGCCGGAAACGATCAACTACCGAACTTTAAAGCCAGAAAAAGACGGTCTCTTTGATGAACGAATCTTCGGCCCGACCAAGGACTTTGAATGTGCCTGTGGTCGCTACAAGCGGGCGCGTTACAACAAGCGGGTCTGTGAGCGTTGTGGGGTTGAAGTAACCTCTGCCAAGGTCCGCCGGGAACGGATGGGTCACATTGAACTGGCTGCTCCTGCTTCTCACATCTGGTACTTCAAGGGGATTCCGAGCCGGATGGGGCTGGTCTTGGACATGAGCCCACGGGAACTGGAAGAAGTAATCTACTTTGCTTCTTACGTCGTTTTAGACGCCGGGGACACGGGACTGGAAAAGAAGCAATTGCTTTCCGAACCACGTTACCGGGAACTCAAGGAAGAATATGGCAACCGTTTCACCGCTGAGATGGGGGCCGAGGCGATCCAAAAGCTACTGGCCGACGTAGACCTGGCCAAGGAAGCAACCGAATTAAAGGCGGTCTTAAAGGAAGCAACTGGGCAAAAGCGGACCCGCGCGGTTCGGCGCCTGGATATCTTGGAAGCCTTTCTCAAGTCCGGGAACAAGCCTGAATGGATGGTGATGGACGTAATTCCGGTTATGCCACCTGACTTACGGCCGATGGTTCAACTGGAAGGTGGCCGCTTTGCCACTTCCGACTTGAACGACTTGTACCGGCGGGTCATTAACCGGAACAACCGGTTGAAGCGCCTGTTAGAATTAAACGCTCCGGGCATCATCGTTCAAAACGAAAAGCGGATGCTCCAAGAAGCCGTTGACGCCCTGATTGATAACGGTCGCCGTGGCCGTCCGGTTGCCGGTCCTGGTAACCGTCCGCTCAAGTCCTTGTCCCACTTACTTAAGGGGAAGCAAGGACGGTTCCGTCAAAACCTGCTCGGGAAGCGGGTCGACTACTCTGGTCGTTCCGTTATCGATGTTGGTCCATCCATGAAGATGAACCAAATGGGGTTGCCGGTTCCAATGGCGATGGAACTCTTCAAGCCATTTATCATTCACGAACTGACCAAGCGGAACCTGGCTACCAACGTTAAGGCAGCCAAGCGGATGATCGACAAGCGTGACGAAAAGGTCTTCGATGTCTTAGAAGACGTGATCAAGGAACACCCTGTTCTCTTGAACCGCGCCCCTACCCTGCACCGGTTAGGGATCCAAGCCTTCGAACCAATCCTGGTTTCCGGGAAGGCCATGCGTTTGCACCCACTGGTTTGTGCCGCTTACAACGCCGACTTCGACGGGGACCAGATGGCCATCCACGTACCACTGTCCGATGAAGCCCAGGCCGAAGCGCGTCTGTTAATGTTAGCCGCTCACCACATCCTTTCACCTCGTGACGGGGAACCAATCGTGGCCCCATCCCAGGATATGGTTATCGGTAACTACTACATGACGACTGAAGACAAGGCCCGTGAAGGGGAAGGCATGATCTTTAAGGACACCAACGAAGCCCGGATGGCCTACCGTAACGGTTACGTGGCCTTACAAACCCGGGTTGGGGTGCTGACTTCTTCCTTTGACAAGAAGCCGTTCACCGCTGAACAACGCCAAAAGATCATGGTGACCTCGGTTGGGAAGTTGCTCTTCAACAACATCATGCCTGAAGATTACACTTACATTAACGAACCGACCGCCGACAACCTGCAAAACGGGGTTCCGGACAAGTACTTCTTGGAACCTGGTGAAGACATTCACGCCTACTTAGAAAACGCGCCGCTGGTGCCGCCGTTTAAGAAGGGCTTCTTGTCGGACATCATTGCCGATGTTTACAAGATCTACAAGGTGACCGTCACCTCCCAACTTCTTGACCGGATCAAGGACCTTGGTTACTACGAATCCACGATTTCCGGGTTAACCGTCGGGATCGCCGACGTGACCGACTTAAAGGAAAAGCCGGAAATCATCGAAAAGGCGCACAAGCAAGTGGCCCTGGTTACGAAGCAATTCCGCCGTGGTTTGATCACCGATAACGAACGTTACGAACGGGTCATTGGGATCTGGAACGATGCCAAGGATGAAGTTCAAAACAAGCTGATCGAACACATGGATATCCACAACCCAATCAACATGATGTCCGACTCTGGGGCCCGGGGGAACATCTCCAACTTTACCCAGCTGGCCGGAATGCGTGGGTTGATGGCTTCCCCATCCGGGAAGATCATGGAACTGCCGATCCTTTCTAACTTCCGGGAAGGCCTTTCCGTCTTGGAAATGTTTATCTCTTCCCACGGGGCACGGAAGGGGATGACCGACACGGCCTTGAAGACTGCCAACTCTGGTTACTTGACCCGGCGGCTGGTTGACGTGGCCCAAGATGTGATCGTTCGCGAAAAGGACTGTGGCACCGACCGTGGTCTGGAAGTGACCGCCATCACTAACGGGAACGAAATGATCGAACCGTTATACGACCGGATTTTGGGTCGTTACACGATGAAGTCCGTCTTTAATCCGGAAACCGGGGAAAAGATCGTCGGTAAAAACGTCCTCTTGAACGAAGAGATGGCGCAAAAGATTATCGATGCGGGCGTTCAAAAGGTAACGATTCGCTCCGCCTTCACTTGCAACACCGAACACGGGGTTTGTGAACGTTGTTACGGACGCAACGCCGCTACCGGGGACCAAGTGGAAGCCGGGGAAGCAATCGGGACGGTGGCCGCACAGTCAATCGGTGAACCAGGGACCCAGCTGACGCTGCGGAACTTCCACACCGGTGGGGTGGCCGGTAACGACGACATCACCCAAGGGCTTCCGCGTATCCAAGAAATTGTGGAATCACGGAACCCGAAAGGGAAGGCCACGATCTCCGAAGTTACTGGTCAGGTGGTTTCCATCGAAGAAAACCCAGCTGAACAAACTAAGGACGTTACGATCAAGGGTGAAACCGACACGCGGACTTACACCCTGCCGATCACGGCCCGGATACGGGTGGCCGAAGGTGATGATATTCACCGTGGTCGTGCCATCAACGAAGGGTCAATTGATCCAAAGGAAATGATTCGGGTTCGCGACGTCTTGTCCACGGAAACCTACCTGCTCTCCGAAGTGCAAAATGTTTACCGTATGCAGGGGATTGACCTGCTCGACAAGCACGTTGAAATCATGATTCGCCAAATGATGCGTAAGGTGCGGGTGATGGATCCTGGTGATACTGATGTTTTACCGGGTGAACTGTTGGACATCAGCCAATTCCGCGATGCTAACTACCAAACCTTGATTTCCGGGGGAATTCCGGCCACTGCCCGGCCAGTTATCCTCGGGATCACTAAGGCGGCCCTTGAAACTAACAGTTTCCTTTCGGCCGCTTCCTTCCAAGAAACGACGCGTGTCCTTACCGACGCCGCCATCCGGGGCAAGAACGACCCGCTGGTGGGGCTCAAGGAAAACGTTATTATCGGGAAGATCATTCCAGCCGGAACGGGGATGGGTGCTTACCGCAACATCAAGCCCAAGGAAGTCAGTGTCAACACTGGCGCAACCGATGGGGCCATTACCTCCATCCGCGAAATGGAAGAACAACTAAAGGATCAAGACTAANNNNNNNNNNNNNNNNNNNNNNNNNNNNNNNNNNNNNNNNNNNNNNNNNNNNNNNNNNNNNNNNNNNNNNNNNNNNNNNNNNNNNNNNNNNNNNNNNNNNNNNNNNNNNNNNNNNNNNNNNNNNNNNNNNNNNNNNNNNNNNNNNNNNNNATGACCAAAGGAATCTTAGGTAAGAAGGTCGGGATGACTCAAGTCTTCACTGACAACGGTGAATTGGTTCCAGTTACTGTTATTGACGTAACGCCAAACGTTGTTATGCAAGTTAAGACCCTTGAAAATGACGGTTACAGTGCCGTTCAACTCGGGTTCGACGACAAGCGCGAAGTTCTGAGCAACAAGCCCGAACAAGGTCATGCAGCAAAGGCTAACACGACTCCTAAGCGCTTCATCGGTGAAATCCGCGACGCTGAATTAGGAGACGACATCAAAGTTGGGGATAAGGTAGCAGCCGACATTTTCGCAGAAGGCGAAACGGTCGACGTTACTGGTACCACCAAGGGTCATGGTTACCAAGGTAACATCCATAAGGACGGCCAACGGCGTGGGCCAATGGCGCACGGTTCTCGTTACCACCGTCGCCCAGGTTCACTTGGTGCCATCATCAACCACGTGTTCAAGGGTAAGAAGCTGCCAGGTCGGATGGGTAACAACACCCGGACTGTGCAACACCTGCGGATCGTTAAGGTCGACACTGAAAACAACGTTCTCTTAATCAAGGGTAACGTTCCTGGTGCCAACAAGTCCTTTGTTACGATCAAGAACTCCGTTAAGGCCAACACTAAGAAGAGCCTTAGCAAGCAATCCAACAAGTAANNNNNNNNNNNNNNNNNNNNNNNNNNNNNNNNNNNNNNNNNNNNNNNNNNNNNNNNNNNNNNNNNNNNNNNNNNNNNNNNNNNNNNNNNNNNNNNNNNNNNNNNNNNNNNNNNNNNNNNNNNNNNNNNNNNNNNNNNNNNNNNNNNNNNNATGACTAGTGTTGCATTATTCAAGCAAGACGGTAGCCAAAACGGCACTGTTGAACTGAACGACAGCGTATTTTCTGTTGAAGCAAACGAATCCGCTGAATTCGATGCGATTCTTCGCCAACGTGCTTCCCTGCGTCAAGGGACTCACGCGGTTAAGAACCGTTCCGCAGTTCGCGGTGGTGGGAAGAAGCCTTGGCGTCAAAAGGGTACTGGTCGTGCCCGTCAAGGTTCCATCCGCGCACCTCAATTCCGTGGCGGTGGGATCGTCTTTGGCCCAACCCCTCGTTCCTACAACTACGCATTACCACGTAAGGTTCGTCAATTAGCCATCAAGTCAGCCCTTTCCCAAAAGGTTGCCAACGACAAGTTCGTTGTTGTTGATGGTTTGAACTTTGACGCACCAAAGACGAAGGAATTCGCTGGCGTAATGAACAACCTCAAGGTTAGCGAAAGGGTCTTAGTTGTGGTTACTGACGAAGACAAGAACGCTCAATTATCAGCACGCAACCTGCCGAAGACGACGGTTGTGACGCCAGCTGGTGTGAACATCTTGAACGTCGTTGACGCCCAAAAGATCATCATTACCCAGTCAGCTCTTTCTCAAGTAGAGGAGGTGCTCGCATAANNNNNNNNNNNNNNNNNNNNNNNNNNNNNNNNNNNNNNNNNNNNNNNNNNNNNNNNNNNNNNNNNNNNNNNNNNNNNNNNNNNNNNNNNNNNNNNNNNNNNNNNNNNNNNNNNNNNNNNNNNNNNNNNNNNNNNNNNNNNNNNNNNNNNNGTGGGAATTCGCAAATACAAAGGCACCACTAACGGACGCCGTAACATGAACGGTTACGACTTCGCGGAAATCACGAAGACGACGCCGGAAAAGTCGTTATTGGCTCCGCTCAAGCACACCGCTGGTCGTAACAACGCTGGTAAGATGACCGTTCGTCACCGTGGTGGTGGTACGAAGCGTCAATACCGGATTATCGACTTCAAGCGGATCAAGGATGATGTTCCAGCAACTGTTAAGGCCATTGAATATGACCCGAACCGAACTGCTAACATCGCATTGCTTGGTTACGCTGACGGGACTAAGTCTTACATCCTTGCACCGAAGGGTCTCAAGGTTGGGATGACTGTTCAATCTGGTCCGGATGCAGATATCAAGGTTGGTAACACGTTACCGCTGAAGAACATTCCAGTTGGTACTGTTATTCACAACATCGAACTTAAGCCGGGTAAGGGTGGTCAATTGACCCGTTCTGCCGGTACTTCTGCTCAACTTCTTGGTAAGGAAGAAAAGTACGTTCTGGTACGTCTTTCTTCTGGTGAAGTTCGGATGATCCTGGCTGCTTGCCGGGCAACGATTGGTTCGATCGGTAACGATGAACACGGTCTGCTCGTTAAGGGTAAGGCTGGTCGTTCCCGTTACGCTGGTCAACGTCCTCACGTTCGTGGTTCTGTTATGAACCCTAACGATCACCCACATGGTGGTGGTGAAGGTAAGGCTCCAGTTGGTTTACCATCTCCACTCTCCCCATGGGGTAAGAAGACTGTTGGTAAGAAGACTCGTTCACACAAGGCTCGTTCCAACAAGTTCATTGTTCGTGGGCGTAAGCGTGGTCCACACACGCGTTAANNNNNNNNNNNNNNNNNNNNNNNNNNNNNNNNNNNNNNNNNNNNNNNNNNNNNNNNNNNNNNNNNNNNNNNNNNNNNNNNNNNNNNNNNNNNNNNNNNNNNNNNNNNNNNNNNNNNNNNNNNNNNNNNNNNNNNNNNNNNNNNNNNNNNNATGGCTGAAAACGTTACTTCAGCTAAGGCAACTGCTAAGATGGTCCGTGTATCATCTCGCAAGGTACGCCTGGTGCTTGACACCATCCGTAACAAGTCCGTTGCCGAAGCATTTGCTATTCTGAAGTTCACTCCAAACGGGGCTGCTTCAGACGTCGAAAAAGTTTTGAAATCTGCTGTTGCAAACGCTGAAAACAACTTTGACCTGGACCAAGCATCCTTGGTTGTAAGCGAAGCCTTTGCTAACGAAGGACCAACCTTAAAGCGGTTCCGTCCACGCGCCAAGGGTTCTGCTTCTCCAATTAACAAGCGGACCAGTCACATCACAGTGGTTGTTGCAGAAAAGTAGNNNNNNNNNNNNNNNNNNNNNNNNNNNNNNNNNNNNNNNNNNNNNNNNNNNNNNNNNNNNNNNNNNNNNNNNNNNNNNNNNNNNNNNNNNNNNNNNNNNNNNNNNNNNNNNNNNNNNNNNNNNNNNNNNNNNNNNNNNNNNNNNNNNNNNGTGGGTCAAAAGATTAATCCTAATGGTTTCCGTGTTGGGGTCATTCGCGACTGGACTGCTAAGTGGTACGCAGATAAGAACTACGCCGCTTACCTGAACGAAGACCTTCGGATCCGTAAATACATCGAAAAGCGACTTGCTGACGCCTCTGTATCAACCGTGGAAATTGAACGTGCTGCTAACCGCGTAAACGTATCAATTCACACTGCCAAGCCAGGGATGGTTATTGGTAAGGGTGGTTCAGAAGTTGAAGCACTTCGCAAGGAACTTAACAACCTGACCAACAAGCGGGTTCACATCAACGTGGTTGAAATTAAGAAGCCAGACCTTGATGCACACCTGGTTGGTGAAAGTGTTGCTGAACAACTTGAAAACCGGATTGCATTCCGTCGTGCGATGCGTGGTGCTATGCAACGTACTATGCGTGCCGGTGCCAAGGGGATCAAGATTCAAGTTGCCGGCCGTTTGAACGGTGCCGACATGTCTCGGATCGAATCCTACTCTGATGGGACTGTTCCTTTGCACACGCTTCGCGCAGATATCGACTACTCCTGGGACGAAGCTCACACTACCTACGGGGTTCTGGGGATCAAGACCTGGATCTACCGTGGTGAAGTTCTCCCAGCTAAGAAGAACAACGAAGCTAAGGGAGGGAACTAANNNNNNNNNNNNNNNNNNNNNNNNNNNNNNNNNNNNNNNNNNNNNNNNNNNNNNNNNNNNNNNNNNNNNNNNNNNNNNNNNNNNNNNNNNNNNNNNNNNNNNNNNNNNNNNNNNNNNNNNNNNNNNNNNNNNNNNNNNNNNNNNNNNNNNGTGATTCAACAAGAAAGTCGGTTGAAGGTCGCAGATAACTCCGGTGCCCGCGAAATCCTGGTCATCAAGATTTTGGGTGGTTCCCGTGTTAAGACCGGTAATATTGGTGACATTATTGTTGCTACTGTAAAACAAGCAACACCAGGTGGCGTTGTCAAAAAGGGTGACGTTGTGAAGGCCGTTGTCGTACGGACTAAGCATGGTCTGCACCGTAAGGATGGTTCCTACATCAAGTTTGATGAAAACGCAGCCGTTTTGATCAACAACGACAAGAGCCCAAAGGGTACCCGTATTTTTGGCCCAATCGCTCGTGAGTTACGTGACGATGACTACATGAAGATCATCTCACTGGCCCCAGAAGTTCTGTAANNNNNNNNNNNNNNNNNNNNNNNNNNNNNNNNNNNNNNNNNNNNNNNNNNNNNNNNNNNNNNNNNNNNNNNNNNNNNNNNNNNNNNNNNNNNNNNNNNNNNNNNNNNNNNNNNNNNNNNNNNNNNNNNNNNNNNNNNNNNNNNNNNNNNNATGGAAAACCGTTTAAAAGCTAAGTACGAAAACGAAGTTCGCCCATCTTTGATTGAAAAGTTTGATTACTCTTCAGTTATGGCTGCTCCCAAGCTCGAAAAGATCGTCTTGAACATGGGGGTTGGGGACGCAACGCAAAACTCCAAGAACCTTGACGAAGCCGTTGAAGAACTTGGGCTTATCTCCGGTCAAAAGCCACTGATCACTAAGGCCAAGAAGTCCATCGCCGGCTTCCGTCTTCGTGAAGGGATGGCTATCGGTGCCAAGGTTACTCTGCGGGGCACGCGGATGTACGACTTCTTGGACAAGTTAGTTAACGTTTCCTTGCCACGGGTTCGTGACTTCCGTGGGGTTTCCAACAAGGCCTTTGATGGTCGTGGTAACTACACGTTGGGTGTTCGGGAACAACTGATCTTCCCAGAAATCGATTACGATAACGTTAACCGTGTTCGTGGTTTGGACATCGTCATCGTTACGACTGCTAACAGCGACGAAGAAGCTCACGAATTACTGGCCCAATTAGGGATGCCATTTGCTAAGTAANNNNNNNNNNNNNNNNNNNNNNNNNNNNNNNNNNNNNNNNNNNNNNNNNNNNNNNNNNNNNNNNNNNNNNNNNNNNNNNNNNNNNNNNNNNNNNNNNNNNNNNNNNNNNNNNNNNNNNNNNNNNNNNNNNNNNNNNNNNNNNNNNNNNNNATGTCTATGAGTGATCCAATCGCAGATTTCTTAACTCGGATCCGCAATGCCAACATGGCACACCACGATTCAGTTGAAGCACCTGCATCCAAGATGAAGAAGGACATCGCCGAAATCTTGAAGCAAGAAGGTTTCATCCGCGATGTTGAATACGTTGAAGACAACAAGCAAGGCATCATCCGCGTATTCTTGAAGTACGGCCAAGACGGCGAACGCGTTATTTCCGGTTTAAAGCGGATTTCCAAGCCGGGTCTTCGCTCCTACGTTAAGGCAGACGCTGTGCCGAAGGTCTTAAACGGCTTAGGGATTGCCATCATTTCTACGTCTAACGGCGTGGTTACTGATAAGGTTGCCCGTGCTAAGAAGGTCGGCGGCGAAGTCGTTGCCTACATTTGGTAANNNNNNNNNNNNNNNNNNNNNNNNNNNNNNNNNNNNNNNNNNNNNNNNNNNNNNNNNNNNNNNNNNNNNNNNNNNNNNNNNNNNNNNNNNNNNNNNNNNNNNNNNNNNNNNNNNNNNNNNNNNNNNNNNNNNNNNNNNNNNNNNNNNNNNATGAGTCGTATTGGTTACAAGGAAATTGATTTGCCAGCAGGCGTTGAAGTTTCTCAAGAAGGTAACGTGGTTACTGTTAAGGGACCAAAGGGGACCCTTTCTCGTGAAATTTCTCCGCTGATCACGATGTCCGTTGAAGGCAACGTGGTTAAGTTCGAACGTTCTGGCGAAGATAACAAGGTCCGTGCCCTGCACGGGACTACCCGCGCCAACGTTAACAACATGGTTGAAGGGGTCGTTAATGGATTCAAGAAGACCTTGAAGCTCGTCGGGGTTGGGTACCGTGCCCAATTCAAGGGTGACAAGTTGATCTTGACTGTTGGTTACTCTAACCCAGTTGAAATGACGAAGCCTGCTGAAGTGGAAATTGCTGTTCCAGACAACACCACGATTGAAATCAGTGGGATTGACAAGCAAGAAGTCGGTGACTTCGCTGCTGAAGTTCGTGCCGTTCGTTCACCTGAACCATACAAGGGTAAGGGTATTCGTTACGAAAACGAACACATCGTCCGCAATGAAGGTAAGACTGGTAAGTAANNNNNNNNNNNNNNNNNNNNNNNNNNNNNNNNNNNNNNNNNNNNNNNNNNNNNNNNNNNNNNNNNNNNNNNNNNNNNNNNNNNNNNNNNNNNNNNNNNNNNNNNNNNNNNNNNNNNNNNNNNNNNNNNNNNNNNNNNNNNNNNNNNNNNNGTGAAAACGGGCTTCAATTCTAAGGAAAAGGAGGAATTACCCGTAATGGCATCATCATCATACATTGATCCAGCTAAGTTGGATCTTGACGATCAAGTTGTTTCCATCAACCGGATTACCAAGGTTGTTAAGGGTGGTCGTCGTCTCCGCTTTGCAGCCCTCGTGGTTGTCGGTGACCACAATGGCCACGTCGGCTTCGGTACTGGGAAGGCCCAAGAAGTTCCGGAAGCAATCCGCAAGGCTTCTGCAGCCGCTCAAAAGAACCTGATCAAGGTTCCAACCGTTGGAACGACCATTCCGCACGAAGTTATCGGTACTTACGGCGGTGGAAAGATCATGTTAAAGCCAGCCGTTGAAGGTTCCGGGGTTACCGCCGGTGGGGCCGTTCGTAACGTGATGGAACTTGCAGGGGTTAACGACGTTACCTCAAAGCGGTTAGGTTCCAACACGCCGATCAACGTTGTTCGTGCTACTTTTGAAGGTCTCAAGGCCTTGAAGAGTGCCGAAGAAGTTTCCAAGCTGCGCGGCGTATCCGTTGACCACCTGGCAGAATAGNNNNNNNNNNNNNNNNNNNNNNNNNNNNNNNNNNNNNNNNNNNNNNNNNNNNNNNNNNNNNNNNNNNNNNNNNNNNNNNNNNNNNNNNNNNNNNNNNNNNNNNNNNNNNNNNNNNNNNNNNNNNNNNNNNNNNNNNNNNNNNNNNNNNNNATGGCTCGTATCGCAGGTGTCGATTTACCTCGTGACAAGCGAATCGTAATCGGCTTAACTTACATTTTTGGGATTGGGAACACGACTGCACAAAAGATCCTGGCTAACGCTGGGGTTTCCGAAGACATTCGGGTTCGCGACTTAACGCCGGATCAAGAAGAAAAGATCCGTGCAGAAGTTGACCAAATCAAGGTTGAAGGTGACCTTCGCCGTGAAGTATCCCTCAACATCAAGCGTCTTCAAGAAATCGGCTCTTACCGTGGCATGCGTCACCGTCATGGGTTACCAGTTCGTGGTCAACACACGAAGAACAACGCCCGGACTCGTAAGGGGAAGGCCGTTGCCATTGCCGGCAAGAAGAAGTAANNNNNNNNNNNNNNNNNNNNNNNNNNNNNNNNNNNNNNNNNNNNNNNNNNNNNNNNNNNNNNNNNNNNNNNNNNNNNNNNNNNNNNNNNNNNNNNNNNNNNNNNNNNNNNNNNNNNNNNNNNNNNNNNNNNNNNNNNNNNNNNNNNNNNNATGGCAACCAAAAAGGGTACGCGTAAGCGTCGGGTAAAGAAGAACATTGAAACTGGTGTTGCCCACATCCACTCAACGTTCAACAACACTCTGATTATGATTACCGATGTTCAAGGGAACGCAGTTGCTTGGTCCTCTGCCGGGGTCCTTGGCTTCAAGGGTAGTCGTAAGTCAACTCCATTTGCTGCACAAATGGCTTCTGAAGCCGCTGCTAAGCAAGCAATGGAACACGGTATGAAGACCGTCGAAGTTGAAGTTAAGGGGCCAGGTTCCGGTCGTGAATCTGCCATCCGGGCACTTCAAACAACTGGTCTTGAAGTTACTGCCATTCGGGACGTAACTCCAGTACCACACAACGGTTCTCGTCCTCCAAAGCGTCGTCGTGTTTAANNNNNNNNNNNNNNNNNNNNNNNNNNNNNNNNNNNNNNNNNNNNNNNNNNNNNNNNNNNNNNNNNNNNNNNNNNNNNNNNNNNNNNNNNNNNNNNNNNNNNNNNNNNNNNNNNNNNNNNNNNNNNNNNNNNNNNNNNNNNNNNNNNNNNNGTGAGAACGACATACATGGCAAAACCTGGTCAAGTTGACCGTAAGTGGTACGTTGTTGATGCTAAGGGCATTTCCCTTGGTCGTTTGGCTTCTACTGTCGCATCTATTTTACGCGGTAAGAACAAGCCAACCTTCACTCCGCACGTTGACACCGGTGACTACGTGATCGTTATCAACGCCGCAGAAGTTAAGTTAACTGGTAAGAAGGCAACTGGGAAGATCTACTACCGTCACTCCAACCACCCGGGTGGTTTGAAGCAACGCACGGCCGGTGACTTCTTAGCTAAGGATCCTGAAAAGATGGTTGAACAAACTATCAAGGGGATGCTTCCTCACACCTCGCTTGGTCGGAAGATGGGGATGAAGCTGCACGTTTACGCTGGTGAAAGCCACAACCAAGCAGCTCAAAAGCCTGAAGTACTCGACATTACTAACTTAATCTAANNNNNNNNNNNNNNNNNNNNNNNNNNNNNNNNNNNNNNNNNNNNNNNNNNNNNNNNNNNNNNNNNNNNNNNNNNNNNNNNNNNNNNNNNNNNNNNNNNNNNNNNNNNNNNNNNNNNNNNNNNNNNNNNNNNNNNNNNNNNNNNNNNNNNNTTGGCTCAACAAGTACAATACAGTGGTACTGGACGTCGTAAGGATGCAACCGCACGCGTTCGCTTGGTACCTGGTTCTGGTAACATTACTATGAACGGCAAGGCAATCGAAGACTACATTCCGTTTGCCAACTTACGCGCCATCGTGAACCAACCATTTGCCGCTACTAAGACGGAAGGTCAATACGACGTCTTGGTAAACGTAAACGGTGGGGGCTTCTCTGGTCAAGCCGGTGCAACCCGTCACGGGATCGCCCGCGCTCTTTTGACCGTTGACCCTGACTTCCGCGATGCCCTGAAGAAGGCTGGTCTCTTAACCCGGGACCCACGGATGAAGGAACGTCGCAAGCCAGGTCTCAAGAAGGCCCGTAAGGCTTCTCAATTCAGCAAGCGTTAANNNNNNNNNNNNNNNNNNNNNNNNNNNNNNNNNNNNNNNNNNNNNNNNNNNNNNNNNNNNNNNNNNNNNNNNNNNNNNNNNNNNNNNNNNNNNNNNNNNNNNNNNNNNNNNNNNNNNNNNNNNNNNNNNNNNNNNNNNNNNNNNNNNNNNTTGATACCAAGGTGGTACCGTGCATTTTGCACCCTTGTCTTTTGCAGGGGTGCTTTTTTTGTTGAGAGCCTGAGGAGGAAACACATGCGCTATCAACGGCCAAAAGGGACGGCCGACATCTTGCCAGGGGATAGTCAAACCTGGCAATACGTTGAAGGCCAAGCCCGCCAAATTTTTAAAACCTATGGCTACCGAGAAATTCGAACACCGCTCTTTGAATCCTACGACATCTTCTCCCGTTCGGCCGGTGACACGTCCGACGTGGTGACCAAGGAAATGTACGACTTCAAGGATAAGGGGGATCGCCACATCGCCCTGCGCCCGGAAGGAACGGCCGGCGTCGTGCGGGCCTTTGTCGAAAATAAGCTGTACGGCCCGGAATTTAATAAGCCTTACAAGGTCTACTACATCGGACCAATGTTTCGTTACGAACGGCCGCAATCGGGGCGCCAACGTGAATTTCACCAGATTGGGGTGGAAGCCTTTGGGGCCGACAACCCGGCCGTGGACGTGGAAGTCATCACGATGGCTCTGCGGTTCTTTAAAAAGCTCGGCCTCTCTGATTTGCGGGTGGCCGTTAACTCTTTGGGGGACCAGGAAAGCCGGGCCAACTACCGCCAGGCGTTGATCGACTACTTAAAGCCCCACTACGATGAATTGAGTGAAGACTCCAAGGAACGGCTGGAAAAGAACCCGCTGCGGGTGCTCGATTCTAAGGACGAACGCGACCAGCAATTCGTGGAAAACGCCCCGTCAATCCTTGATTACTTGACCCCGGCGGCCGCAGAACGTTTTGACCAGGTCAAGGAAATGTTAGACAGTTTGGGGATCGACTATGTAGTTGACGCTACGATGGTCCGGGGCCTGGATTACTACAACCACACCATCTTTGAAGTAATGGTTAAGGCCAAGTCACTGGGCCACGGCTACACCACCATCTGCGGTGGGGGCCGATACTCAGGACTGGTGGAAGAACTCGGGGGCCCGGACGAACCCGGCGTCGGCTTCGGGATTGGTCTGGAACGGCTGATCTTGCTGTTGGGCGACGAAGGGGTCGAACTGCCAACGGAAGACGGCTTAGACGTTTACGTGGTCGGGATCGGTGAAGCGACCAACCTGGAGAGCTTCCGGCTGGTAACCGCCGCCCGGGATGCTGGGCTGGTGGCCGAACGCGACTACCTAAACCGTAAGCCAAAGGCCCAGTTCAAGACGGCGGCCAAGGAAGCCGCCAAGGTAACGTTGACGGTCGGCCAACGCGAAATCGAAGAGGGAACGGTCCACTTTAAGGTGATGGCAACCGGTAAGGAAGTCTCCGTTCCCCTGGCAGACTGCTTAGCAGACTTTGGCAAGGTTTATCAAGAACACGTGGAGGAAGGTTAANNNNNNNNNNNNNNNNNNNNNNNNNNNNNNNNNNNNNNNNNNNNNNNNNNNNNNNNNNNNNNNNNNNNNNNNNNNNNNNNNNNNNNNNNNNNNNNNNNNNNNNNNNNNNNNNNNNNNNNNNNNNNNNNNNNNNNNNNNNNNNNNNNNNNNATGTTAGACATCAAGCAAATTCGCCAACAACCGGACTGGTTCAAAGAAAAGCTGGCCACCCGGGGCGTTCAACCAGAAGAAATCGACACCGTGCTAGAACTGGACGCCAAGCGGCGCGAACTCCTGCAACAAACCGAAACCCTGAAGGCCAAGCGTAACGAAGCCTCCAAGAAGATCGGGGAAGCTAAGCGGGCCAAGCAATCCGCTGACGAAGCAATTGCCGAGATGCGCCAAGTCGGCGAAGACATCAAGGCCTTAGACGAACAGGTGGAAGCAAACGACAAGGACCTCTTTGACAAGTTAGCCCACCTGCCGAACGTCCCTCACGAAGGGGTGCCGGTTAGCCTGACCGAAGATGGGGCCGAAGAACTGCGTAAGGTAGGTCAAGCCCGTCAATTCGACTTTGAACCAAAGCACCACTGGGAAATCGGCGAAAACCTCGGGATTTTGGACTTTGAACGGGCCGGTAAGGTTTCTGGCTCCCGCTTCGTCTACTACGTCGGCCTCGGGGCTCAATTAGAACGGGCGCTGTACAACTTCATGCTCGATGAACACATGAAGGAAGGCTACACCGAAGTCTTGCCGCCGTACATCGTCAACGCTCACGCGATGTACGGGACCGGTCAATTCCCGAAGTTCAAGCAGGACGTTTACCAAGTGAACGGCGAAGACATGACCCTGATCCCGACCGCCGAAGTTCCGTTGACCAACTACTTTGCCGGCGAAGTGATCCCCGCAGAAAAGCTGCCGGTTTACGTGACGGCCTTGACGCCTAGCTTCCGTTCCGAAGCTGGGTCAGCTGGTCGCGATACCCGCGGGTTGATCCGGATGCACCAATTCAACAAGGTCGAAATGGTTAAGTACACCAAGCAAGATCAATCCTGGGAAGAACTCGACAAGATGACGGCCAACGCCGAAAACATCCTCCAAAAGCTCGGCCTGCCGTACCACGTCATCACCCTGACAACTTCGGACATGAGCTTCACGGCCTCCGAAACCCACGACCTGGAACTGTGGATGCCGGCCCAAAACAAGTACCGGGAAGTTTCCTCTTGCTCCAACTGCTTGGACTTCCAAGCCCGGCGCCTGCACATGCAATACCGGGACGAAAACGGTAAGCTCCAATACGTGCACACCCTGAACGGTTCTGGTTTAGCCGTTGGGCGGACGTTGGCGGCCATCTTAGAAAACTACCAAAACGAAGACGGCTCCGTGACGATTCCAGAAGTCTTGGTACCGTACTTCCACGGCATCACCAAGATCACCAAGGAAAACGCCGTGCCGTTTAACAACAAGTAANNNNNNNNNNNNNNNNNNNNNNNNNNNNNNNNNNNNNNNNNNNNNNNNNNNNNNNNNNNNNNNNNNNNNNNNNNNNNNNNNNNNNNNNNNNNNNNNNNNNNNNNNNNNNNNNNNNNNNNNNNNNNNNNNNNNNNNNNNNNNNNNNNNNNNGTGGCGGGTCTTCCAAAATTTGAAAGGTGGGAAACATTCATGGCTATCTCAAAGGAAAAGAAGAACGAAATCATCAAGCAATTCGCTACTCACGAAGGGGACACTGGTTCAACCCAAGTTCAAGTGGCTGTTTTAACTGCAGACATTAACGAACTGAACGAACACCTTCGCGAACACAAGCACGATTACCACTCACAACGTGGTTTGATGAAGAAGATCGGTCACCGTCGTAACCTTTTGGCTTACCTTCGTCGGACTGACCTTCCTGCTTACCGGGAACTGATCAAGGCCCTTGGTCTTCGTCGGTAANNNNNNNNNNNNNNNNNNNNNNNNNNNNNNNNNNNNNNNNNNNNNNNNNNNNNNNNNNNNNNNNNNNNNNNNNNNNNNNNNNNNNNNNNNNNNNNNNNNNNNNNNNNNNNNNNNNNNNNNNNNNNNNNNNNNNNNNNNNNNNNNNNNNNNATGGGTCGTAGTTTAAAGAAGGGACCTTTTGCAGATGCTTCTTTATTAAAGAAGGTTGAAGCTCAAGCAGATAGCGACAAGAAGACCGTCATTAAGACCTGGTCACGTCGGTCCACGATCTTCCCGAGCTTTATCGGATACACGTTCGCAGTATATGATGGTCGGAAGCACGTGCCAGTTTACGTACAAGAAGACATGGTAGGTCATAAGCTTGGTGAATTCGTACCAACGCGGACTTTCCGTGGTCACGCTGCCGATGACAAGAAGACTGGTCGTAAGTAANNNNNNNNNNNNNNNNNNNNNNNNNNNNNNNNNNNNNNNNNNNNNNNNNNNNNNNNNNNNNNNNNNNNNNNNNNNNNNNNNNNNNNNNNNNNNNNNNNNNNNNNNNNNNNNNNNNNNNNNNNNNNNNNNNNNNNNNNNNNNNNNNNNNNNATGAGTGACGAACGTAATGCACGTAAGGTGTACCAAGGTCGCGTTGTTTCTGACAAGATGGACAAGACGATCACGGTCGTAATTGACACCTACAAGAGCGCGCCGATCTACGGCAAGCGGGTTAAGTACTCCAAGAAGTACTACGCTCACGACGCTAACAACGAAGCCCACGTTGGTGATACTGTTCAAATCATGGAAACGCGGCCGCTGTCTGCTAAGAAGCGTTTCCGGCTTGTTAAGGTCGTAGAAAAGGCCGTTATCTTATAANNNNNNNNNNNNNNNNNNNNNNNNNNNNNNNNNNNNNNNNNNNNNNNNNNNNNNNNNNNNNNNNNNNNNNNNNNNNNNNNNNNNNNNNNNNNNNNNNNNNNNNNNNNNNNNNNNNNNNNNNNNNNNNNNNNNNNNNNNNNNNNNNNNNNNATGCTAGTACCAAAGCGAGTAAAGCACCGTAAGGTTCAACGCGGTAAGATGCGTGGGGAAGCCAAGGGTGGTAAGACCGTTACTTTTGGTGAATTCGGTCTGCAAGCTCTCGATTCTCACTGGATTTCTAACCGGCAGATCGAAGCCGCTCGTATTGCCATGACGCGTTACATGAAGCGTGGTGGTAAGGTTTGGATCAAGATCTTCCCACACCTTTCTTACACTAGTAAGGGTGTTGGTACCCGGATGGGTAACGGTAAGGGTGCTCCTGAAGGTTGGGTAGCCCCTGTTAAGCGTATGAAGGTGATGTTCGAAGTTGCTGGGGTTCCTGAAGAAGTTGCCCGTGAAGCCCTTCGTCTTGCCGGAAACAAGTTGCCAGTTCGCACTAAGATCGTTAAGCGTGAGGAAGTAGGTGGACAATCTAATGAAGACTAANNNNNNNNNNNNNNNNNNNNNNNNNNNNNNNNNNNNNNNNNNNNNNNNNNNNNNNNNNNNNNNNNNNNNNNNNNNNNNNNNNNNNNNNNNNNNNNNNNNNNNNNNNNNNNNNNNNNNNNNNNNNNNNNNNNNNNNNNNNNNNNNNNNNNNATGCAATTAAACGAATTAAAGCCTGTTGCTGGCTCACGTTTCAAGCGGCTTCGTAAGGGTCGTGGCCTTTCTTCCGGTCACGGTTTCACTTCTGGTCGTGGGACGAAGGGTCAAAAGGCGCACGGTAAGACCCGTCTTGGGTTTGAAGGGGGCCAAATGCCTCTCTACCGGCAAAAGCCAAAGCGTGGTTTCACCAGCATGGACCACAAAGACTTCGCCCTTGTTTCCCTGACGACGCTTAACCAATTCGAAGACGGCGCTGAAGTTACGCCAGAAGTTCTGGTTGCAAACGGCGTGATCAAGAACGTTAAGAGTGGCGTTAAGGTTTTGGCAACTGGGAAGCTTGAAAAGAAGCTGACCGTTAAGGCTAACAAGTTCTCTGCTTCAGCCGTTAAGGCAATTGAAGCTGCCGGTGGTACGACTGAGGTGATCTAANNNNNNNNNNNNNNNNNNNNNNNNNNNNNNNNNNNNNNNNNNNNNNNNNNNNNNNNNNNNNNNNNNNNNNNNNNNNNNNNNNNNNNNNNNNNNNNNNNNNNNNNNNNNNNNNNNNNNNNNNNNNNNNNNNNNNNNNNNNNNNNNNNNNNNATGTTCACAACCGTCAAAAACGCGTTCCGGGTCAAAGAAATTCGACACCGGATCTTCTTTACCCTGTTCGTGTTGATTGTTTACCGGTTGGGAGCTTCGATCACCGTTCCGGGAGTTAACGCTGCGGCCTTGCAGCAACTCTCGTCATCGGGATTAGCATCTATTCTTAATACCTTTAGTGGTGGGGGTTTGGAAAACTACTCCCTCTTTGCGATGGGGGTTTCGCCGTACATTACGGCCCAAATTGTCGTTCAACTGCTACAAATGGACATCGTGCCGAAGTTCGTTGAATGGTCAAAACAGGGTGAAGTTGGACGGCGGAAATTAAACCAGGCGACTAGGTGGTTAACGATTGTGTTGGGCTTTGTCCAGTCGATCGGGATCACCGCCGGGTTCAACGCCCTCTCCACCATTAAACTGGTGAATAATCCGGGGATGAAGACCTACCTCACGATTGGTCTCATCCTGACGGCTGGAACAATGTTTGCGACCTGGATGGGGGACATGATTACCGAGCGGGGACTTGGGAACGGGGTTTCCATGTTGATCTTTGCCGGGATCATCGCCCAGATGCCAAGCGCAATCCAGCAGTTGTGGACGGATCAAATCACTGGCGAATCCGGGAGTGCCCTTTGGATGGGCATCGGGTTCATTGCGCTGGTTGTGGTGGCTTTGCTGATCATCGTTGCCTTTGTAACGTGGGTTCAGCAAGCTGAACGGCGTTTGCCGATTCAGTACACCCGGCGGACGACCGTCTCGCCGGCCAATAGCTACCTGCCATTAAAGATTAACGTTTCCGGGGTGATCCCGGTTATCTTTGCCGGTTCGGTTATTTCGACGCCGCAAACGATCTTAATGGCCTTTCAGCAAAATCATTCCGGGGATACTTGGTACCAAGTTATGACCAGTATCTTTAACCTTCAATCGGGTCCCGGGATAACCCTGTACATCTTCTTGATCGTTGTGTTTACCTTCTTCTACGCCTTCGTTCAGGTTAACCCGGAAAAATTAGCCGAAAACTTGCAAAAGCAAGGCTCCTACATTTCGGGGGTTTGGCCGGGGAAGGGGACCCAAGACTTTGTCTCGGGGCTTCTGATGCGGCTATCGACCGTTGGGTCCCTTTTCTTGGGCCTGATTTCTCTGATTCCATTGATTGCTTCCAACGTTTGGAACTTAAGCCAATCAATCGGGCTTGGGGGAACGAGTTTACTGATCGTCGTCCAAATCGCCTTGGACGTCGTCCGGCAACTAAACGGGTTGACGATGAAGCGTGAATACATTGGGTTTATCCATGAATAGNNNNNNNNNNNNNNNNNNNNNNNNNNNNNNNNNNNNNNNNNNNNNNNNNNNNNNNNNNNNNNNNNNNNNNNNNNNNNNNNNNNNNNNNNNNNNNNNNNNNNNNNNNNNNNNNNNNNNNNNNNNNNNNNNNNNNNNNNNNNNNNNNNNNNNATGATCGAATTTGAAAAACCAAACATCCACAAAGTTGAAGAAACAGACAACTACGGTAAGTTTGTCGTAGAACCGTTGGAACGCGGTTACGGGACGACTCTGGGTAACTCTCTTCGGCGTGTTATGCTGGCATCCCTGCCAGGGGCAGCCATCACCAGCATTCAAATTGATGGTGTTCTGCATGAATTCAGCACGGTTCAAGGGGTTACGGAAGACGTTACGCAGATTATCTTGAACTTAAAGCAAGTTGCTTTAAAGATTGATTCTGAGGACGCTAAGGACCTTGAAATTGACGTTAAGGGTCCGGCCGAAGTAACGGCTGCCGACATCCAAGGTGACGGCGATGTTACTATCCTGAACTCTGACCTTCACATTGCGACGGTTTCCGACGGTGCCGAATTGCACGTTAAGATGACCGCTGATAAGGGTCGTGGTTACTCATCTGCTGATGATAACAAGACTCGTATGGAGGGCTTGGCAATTGGTGTCTTACCAATTGATTCCATCTACACCCCGATCGAACGTGTTAACTACACGGTGGAAAACACCCGGGTGGGGCAAAGCAACGACTACGATAAGCTGACCCTTGACGTTTGGACTAATGGTTCCTTAACGCCAACCGAAGCAATCAGTCTTGCTGCTAAGATCCTCACTGAACACCTGACGATGTTCGTCAACCTCACCGAAGAAGCACAAGTAACTCAAGTGATGGTTGAACGGGAAGAAACCCACCAAGAAAAGGTGCTTGACAAGACCATCGAAGAACTTGACCTGTCTGTACGTTCATACAACTGTTTGAAGCGTGCTGACATCCAAACCGTAAAGGACTTAACTGAACGGACCGAAGCCGACATGATGAAGGTTCGGAACCTTGGGACGAAGTCATTGGATGAAATCAAGCTCAAGTTGGCTGAACTTGGCGTTGGTTTTCGCCAAGAAGATTAANNNNNNNNNNNNNNNNNNNNNNNNNNNNNNNNNNNNNNNNNNNNNNNNNNNNNNNNNNNNNNNNNNNNNNNNNNNNNNNNNNNNNNNNNNNNNNNNNNNNNNNNNNNNNNNNNNNNNNNNNNNNNNNNNNNNNNNNNNNNNNNNNNNNNNATGTTGAAAATATACAACACACTCACCCGGCAAAAAGAAGAATTTCACCCCCAACAAGCAGGGATCGTTAACATGTACGTCTGTGGTCCGACCGTCTACAATTATATTCACATCGGCAACGCCCGGAGCGTGGTCGCCTTTGATACGGTGCGCCGCTACCTAGAGTTTTCTGGCTACCAAGTTAATTACGTCTCCAACTTCACCGATGTTGATGACAAGATGATAAAGGCCGCCAAGGAGCAGGGGATCACGGTGCCAGAGTTGGCGTATAAGTACATCCAAGCCTACATGGAAGACACCGCCGCTTTGAACGTCGAACCCGCCACTACCCACCCCCGGGCAACCGAAAACATTGACGGGATTATTTCCTTTATTGAAGACCTGATTGAAAAGGGCTACGCCTACCAAAGTGGGGGCGACGTGTACTACCGGGCCCGCAAGTTTGCCCACTATGGTCAACTGTCCGGTCAGTCCCTAGACGACCTGGAAGTCGGGGCTAGCGAACACGTTTCAACAGAAGAGGTGGCCAAAAAAAAGGACCCGCTCGATTTCGCCCTCTGGAAGGCGGCCAAGCCCGGCGAGATCAAGTGGGACTCCCCGTGGGGGGCCGGGCGCCCGGGCTGGCATATTGAGTGCTCGGTGATGTCAACCAAGTACCTGGGTGATACCCTAGACATTCACGCCGGTGGTCAGGACCTCGAGTTCCCCCACCACGAAAATGAAATCGCCCAGAGCGAAGCCAAGACGGGCCACCGCTTCGTTAACTACTGGATGCACAACGGCTTTGTAACGATCGGTAGGGACAACGAAAAGATGAGCAAGTCCCTGGGCAACTTCGTCACGGTGCACGACTTAATTAAGGAAGTTGACCCGCAGGTGTTACGGTTCTTCATGTCAACGACCCAGTACCGGCGCCCAATTCAATACAGTCAAGAAAGCTTGGTGGAAGCCCAAGCTAACTTAGAGCACTTAAAAAACACTTACGACAACCTGGCTTACCGGCTCAAAGACGCTACGTCCGGGACCGATGGCGGCGTGCAACGGCAACTAGCGGACTTCCGGGCCCGCTTTGTGGCAGCCATGGATGATGATATTAACGTTCAAAACGGGATTGCCGTGGTTTACGAGTTGATGCGCTTTGCTAACCAGTACGTTGAACAACGCCTGGTGCAGCGCGAACCAATCGTTGCCATTCAATTAATGTTAAAACGGTTAGTAGCGGTCTTTGGGGTTGACCTGGCCGTTTCCGCTACTGAAATTAACGACGAAAAAATTAAGGAACTGATCGAAAAGCGTAACGCCGCCCGGGCGGAAAAAGACTTCGCTTTAAGTGACCAGATCCGCGACCAGTTAAGGGACCAGGGGATTATTTTAGAGGACACCCCCCAGGGGACCCGTTACAGAAAGGAATCAAATTAGNNNNNNNNNNNNNNNNNNNNNNNNNNNNNNNNNNNNNNNNNNNNNNNNNNNNNNNNNNNNNNNNNNNNNNNNNNNNNNNNNNNNNNNNNNNNNNNNNNNNNNNNNNNNNNNNNNNNNNNNNNNNNNNNNNNNNNNNNNNNNNNNNNNNNNNNNNGTGACAGTTGTGATTTCTAAACCAGACAAGAACAAGATCCGTCAACGCCGTCACATGCGCGTTCGCGGTAAGATCTCTGGTACTGCAGAGCGCCCACGTTTAAGTGTTTACCGTTCTAACAAAAACATTTACGCTCAATTAATTGATGACGTAAAGGGTGTGACGCTCGCAAGTGCCTCAACCCAAGATACTGAAGTAAGTGGTAAGACTAAGACCGAACAAGCTGCCGGTGTTGGTGCCCTGATCGCTAAGCGTGGGGTTGAAAAGAACGTTACCACTGTTGTGTTTGACCGTGGGGGTTACCTTTACCATGGTCGGGTACAAGCTTTAGCAGAAGCCGCTCGTGAAAACGGGCTTCAATTCTAANNNNNNNNNNNNNNNNNNNNNNNNNNNNNNNNNNNNNNNNNNNNNNNNNNNNNNNNNNNNNNNNNNNNNNNNNNNNNNNNNNNNNNNNNNNNNNNNNNNNNNNNNNNNNNNNNNNNNNNNNNNNNNNNNNNNNNNNNNNNNNNNNNNNNNTTGGAGGATTTGATCATGGCATACGATCACAAAGCGATTGAAAAGAAATGGCAACGCTACTGGAAGCAACACAAGACCTTTAAGGCCACTTTGGACAAGGACCAAAAGAAGTATTACGCCTTAGACATGTTCCCGTACCCGTCTGGTCAAGGGTTACACGTTGGTCACCCGGAAGGTTACACGGCCACCGACGTGATGTCACGGCTCAAGCGGATGCAGGGCTTCAACGTGCTGCACCCGATGGGCTGGGACGCCTTTGGACTGCCGGCGGAACAATACGCCTTAAAGACCGGCCACAACCCGGCTAACTTCACTAACCAAAACGTTGACCACTTCCGCGACCAAATTCAATCACTTGGTTTTTCCTACGATTGGGACCGTGAAGTTAACACGACCGATCCGAACTACTACAAGTGGACCCAGTGGATCTTTGAGCAGCTCTACAAGAAGGGCTTGGCCTACGAAGACGAAATCATGGTTAACTGGGCACCCGACTTCATGGGCGGGACCGTGGTTGCCAACGAAGAAGTCGTCGATGGTAAGACCGAACGGGGTGGTTACCCAGTTTACCGGGTACCGATGCGTCAGTGGGTCTTAAAGATCACCGCTTACGCCGACCGTTTGATCGATGATTTGGACCTGGTTGACTGGCCGGAAAGCGTTAAGGAAATGCAACGCAACTGGATCGGCCGTTCAGAGGGGGCCAGCGTCAAGTTTCAGGTGGTTGGCCACGACGGGGTCGAAATTGAGGTCTTCACCACCCGGGCCGACACCCTCTTTGGTGCTTCCTACGTGGTGCTGGCGCCGGAAAACGAACTGGTTGACCAACTGACGACGCCGGAACAAAAGACCGCCGTTGACGCCTACAAGGAAGAGGCGTCCCGGCGTTCCGACCTGGAACGGACCGAGTTAAGCAAGGAAAAGACTGGGGTCTTCACCGGTGCCTACGTCATCAACCCGGTTAACGGCGAACAGTTACCAATCTGGACGGCCGACTACGTCTTGAACTCCTATGGGACCGGGGCGGTCATGGCGGTGCCATCCGGTGATCAACGGGACTTTGAGTTCGCCACTAAGTTTAACCTGCCAATCACGCCGGTGGTCGAAGGCTTCAACGGGGAAGAGGCCTACACCGAAGATGGTGCCCACGTCAACTCCGGCTTCTTGGACGGCTTAAACATCAAGGAAGCCAAGGCCAAGATGGTGGAATGGTTGGAAGAACATGACTGCGGGGGCAAGAAGGTTAACTACCGGCTCCGTGACTGGATCTTCTCGCGCCAACGTTACTGGGGTGAACCGATCCCGGTCATCCACTGGGACGACGGCACGACTTCCTTAGTGCCAGAAGACGAGTTGCCGTTGCGCCTGCCGGAAACCGACAACATTGAACCGTCCGGGACCGGGGAAAGCCCGTTAGCTAACATCGAAGACTGGGTCAACGTCTACGATGAAAACGGCCGCCACGGGAAGCGGGAAACTAATACGATGCCACAGTGGGCCGGCTCTTCTTGGTACTGGCTGCGCTACACCGACCCGACCAACGACAAGGAGTTCGCCTCCAAAGAAGCCCTCGACTACTGGTCACCGGTTGACCTTTACGTGGGGGGAGCCGAACACGCCGTCTTACACCTCTTGTACGCCCGTTTCTGGCACAAGGTCCTCTACGACCTTGGCTTGGTACCAACTAAGGAACCGTTCATGAAGTTGGTTAACCAGGGGATGATCCTGGGCTCCAACCACGAAAAGATGTCCAAGTCCAAGGGCAACGTGGTGAACCCGGATGACATCGTCGACCAATACGGGGCCGACACCCTGCGCCTGTACGAAATGTTCATGGGGCCGCTGGAAGAATCGGTGCCGTGGGATGAAAAGGGTCTGCACGGGGCCAACAAGTGGGCCCAACGGGTTTGGCGCCTCTTGATGGACGACAACAACCACCTGCGCGACCGGGTGTCCACCTACAACGACGGTAAGTTGACTAAGGTGTACAACCAAACCGTTAAGAAGGTGACCGACGACTTTGAACGGATGCACTTTAACACCGCCATCTCCCAACTGATGGTCTTTGTCAACGAGGCCTACAAGGCGGATGTCTTACCGGTTGAATACATGGAAGGCTTCGTTAAGATGATTGCGCCGTTGATGCCGCACCTGGCCGAAGAACTGTGGAGCCAGTTTAACGAATCAGAAACCATCACCTACCAACCGTGGCCAACTTACGACGAAAAGGCCCTGGTGGAAGACGAGGTCGAAATGATCGTCCAGGTTAACGGGAAGGTCCGGGCCAAGATCAAGATGGCTAAGGACGCCGATAACAAGGACGTTGAAGACGCTGCCTTGGCTAACGAGCACGTTCACTCCTTTGTGGACGGCAAGGACGTTAAGAAGGTGATCGTGATTCCAAACCGGATCGTCAACATCGTCGTGAAGTAGNNNNNNNNNNNNNNNNNNNNNNNNNNNNNNNNNNNNNNNNNNNNNNNNNNNNNNNNNNNNNNNNNNNNNNNNNNNNNNNNNNNNNNNNNNNNNNNNNNNNNNNNNNNNNNNNNNNNNNNNNNNNNNNNNNNNNNNNNNNNNNNNNNNNNNATGTCACGTTACACTGGCCCAAGCTGGCGTCTTTCCCGGCGCCTGGGCGTTTCACTTTCTGGTACTGGTAAGGAACTTGCTCGTCGTCCGTACGCTCCTGGTGACCACGGGAACGACCGTCGCGGTAAGCTTTCCGAATACGGGACCCAACTTCGCGAAAAGCAAAAGCTTCGTTTCATGTACGGGATGACCGAACGGCAATTCTCTAACCTGTTTGTTCGCGCCGGCAAGATCAAGGAAGGTACTCACGGTACCAACTTCATGGTTCTGCTTGAACGTCGTCTGGACAACATGGTTTACCGTCTTGGTTTAGCTACCACGCGTCGTCAAGCACGCCAACTGGTTAACCACGGTCACATCACTGTTGACGGCAAGCGCGTTGACATTCCTTCCTACGAAGTTAAGGTTGGTCAAGTCATCGCCGTTCGTGAAAAGTCCAAGAACCTGGACGTTATCAAGGGTGCTGTTGAAGCCGTTGTTGCTCGCCCGGCTTACGTTGAATTCGACGCTGACAAGCTCGAAGGTAAGCTGACCCGTCTTCCGCAACGTGAAGACATGAACGCCGACATCGACGAAGCCCTGATCGTTGAATTCTACAACAAGTAANNNNNNNNNNNNNNNNNNNNNNNNNNNNNNNNNNNNNNNNNNNNNNNNNNNNNNNNNNNNNNNNNNNNNNNNNNNNNNNNNNNNNNNNNNNNNNNNNNNNNNNNNNNNNNNNNNNNNNNNNNNNNNNNNNNNNNNNNNNNNNNNNNNNNNATGACCGAAAAAGAAATGGCAACCAAATTCGACCCCCAAGCGGTCGAAGAAGGGCGCTACCAATGGTGGATCGACCAAGGTTTTTTCAAGCCGTCTGGGGATAAAAAGGCGCACCCTTACTCCATCGTGATCCCGCCGCCAAACGTGACCGGGAAGCTGCACCTGGGCCACGCTTGGGACACGACCTTACAAGATATTATCATTCGCCAAAAGCGGATGCAGGGCTACGACGTCTTGTGGCTGCCGGGGATGGACCACGCCGGGATTGCCACCCAGGCCAAGGTGGAAGCCCGGTTGGCCAAGCAAGGGGTTTCCCGCTACGACCTGGGTCGCGAAAAGTTTGTTAAGCAGGTTTGGGACTGGAAGGACGAATACGCCGCCATCATTCACCAGCAATGGGCCAAGATGGGGATCTCCGTTGATTACGACCGGGAACGCTTTACCTTAGACGAAGGGTTAAACAAGGCCGTGCGCAAGGTCTTCGTTGACCTTTACAACAAGGGTTTGATTTACCGGGCCACTTACATCATCAACTGGGACCCGAAGGCGCGGACCGCCTTATCCGACATCGAAGTCGAACACAAGGACGATAAGGGCGCCTTTTACCACGTCAAGTACCCGTTCACCGACGGGACGACCTTCAACGGCAAGGACTACATTGAAATCGCCACCACCCGGCCAGAAACGATGTTTGGTGACGAAGCCGTCGCCGTGAATCCAAGCGACGAACGCTACAAGGAACTGGTCGGCAAGCATGTAATGGTGCCGCTGGTTAACCGCGAAATCGAAATCATTGCCGACGATTACGTGACGCCGGACTTTGGGACTGGGATGGTGAAGATTACGCCGGCCCACGACCCGAACGACTTCCAAGTTGGTAAGCGCCACAACCTGCCGGAATTAAACACGATGAACGAGGATGCCTCGATGAACGAAAACGCCGGCAAGTACGTCGGCATGGACCGGTTTGACGCCCGGAAAGCGATCGTCAAGGACCTCCAAGACCAGGGTTACATGCTCAAGATCGAACCAATCGTGCACTCCGTTGGTCACTCCGAACGGACCGGGGTGCAAGTCGAATCCCGCCTGTCGACCCAGTGGTTCGTGAAGATGAAGCCGCTGGCAGAACGGGCCTTGGCTAACCAAAAGACCGATGACCGAGTCAACTTCATTCCGGAACGGTTTGAACACACCTTCAACCAGTGGATGGAAAACGTTCACGACTGGGTGATCTCCCGTCAACTCTGGTGGGGGCACCAAATCCCGGCCTGGTACCACAAGGAAACCGGCGAGATGTACGTCGGAATGGAAGCCCCAGCCGATGCGGAAAACTGGGTTCAAGACAAGGACGTCTTAGATACCTGGTTCTCCAGCGCCCTGTGGCCATTTTCGACGATGGGCTGGCCAAACACCGATGCCGAAGACTTCAAGCGCTACTTCCCAACCACCACGCTGGTAACGGGCTACGACATCATTTTCTTCTGGGTCTCCCGGATGATTTTCCAATCCCTGGAGTTCACCGGCAAGGCGCCGTTTAGAAACGTCCTCTTGCATGGTTTGATCCGTGACGAACAAGGGCGTAAGATGTCTAAGTCCCTGGGTAACGGGATCGACCCGATGGACGTGGTAGAAAAGTACGGGGTTGACGCCCTGCGCTGGTTCTTGGTAACTGGTTCAACGCCGGGCCAAGACATCCGCTTCTCTTACAAGAAGATGGACGCCTCTTGGAACTTCATCAACAAGATCTGGAACGCCAGCCGGTACGTGATCATGAACCTCGGTGACATGCCGGCGCCACAACTGCCGGACCAAAGCAAGTGGGACCTGGCCGACCGCTGGATCCTGAGCCGCTTGAACACGACCGTCAAGGACGTTACCGCCAAGTTCGAGAAGTTTGAATTCGGGGAAGCTGGCCGTGACCTATACAACTTCATTTGGAACGACTTCTGTGACTGGTACATCGAAATGACCAAGGAGAAGTTGAATAACGGGACTGACGAAGAAAAGGACGCCACCAAGAACATCTTGGGTTACGTCTTAGACCAGACCCTGAAGCTGATCCACCCAATCATGCCGTTCGTAACTGAAAAGCTGTGGCAGGCAATGCCGCACGATGGTCAATCGATCATGGTAGCGGACTACCCGGTTGAACACGTCGAACTGGCCAACCAAAAGGCCGAAGGGGAAATGGAAGACCTGATCGAACTGATCAAGGCCGTTCGTAACATCCGGAACCAAGCGGGCGCCCCAATGTCGTCACCGGTTAAAATGATGATTAAGGTGGATGATCAGGCCCACGCCGCCGTCTTCAACGAAAACCGGGATTACCTTGACCGCTTCTGCCACCCGTCAGACCTAACGATTGCCACCGAAGTCGACGTGCCGAAGCTGGCGATGAGTGGGATCTTGGCCGGCGCCACGGTTTACATCCCGATGGCCGAACTGGTGGACCTGGACGAAGAACGGGCCCGGATGGAAAAGGAAATTACCAAGCTAGAAAAAGAGGTTGCTCGTTCAACCAAGAAGCTGGGGAACGAAAAGTTCGTCAATAGCGCCCCTGAACAGGTGGTGGCCAAGGAACGGGCCAAGGCCGAAGAGTGGCAACAAAAGTTAGCGAGCGCCAAGGAACGCTTGGCGAGSYTGSRAGMASGATATMAGTAANNNNNNNNNNNNNNNNNNNNNNNNNNNNNNNNNNNNNNNNNNNNNNNNNNNNNNNNNNNNNNNNNNNNNNNNNNNNNNNNNNNNNNNNNNNNNNNNNNNNNNNNNNNNNNNNNNNNNNNNNNNNNNNNNNNNNNNNNNNNNNNNNNNNNNATGGTAAAACGAAACCTGATCTTGGCCTTTGAATCGAGTTGTGATGAAACCAGCGTGTCGGTGATCGAAGATGGTCACCGTGTGTTATCAAACATCGTGGCGACGCAGATTGCTAGTCACCAACGCTTTGGTGGGGTGGTACCAGAAGTGGCCAGCCGCCACCACATTGAACAGATTACCAAGTGTACCAAGGAGGCCCTGGAGCAAGCCGGAGTTAGTTATCAAGACCTAACGGCGGTGGCGGTTACCTATGGCCCGGGGTTAGTCGGTTCCCTTTTGATTGGGGTGACGGCCGCTAAGACGATCGCATGGGCCCACCAACTACCGCTTGTGCCGGTCAACCACATGGCCGGTCACTTGTACGCGGCACGGTTCGTGAGTGACTTTACCTACCCGATGCTTGGGTTGTTGGTTTCCGGTGGTCACACGGAGCTGGTCTACATGAAAGAAGAGCACGATTACCAAATCATTGGTGAAACCCGCGATGACGCCGCTGGTGAGGCCTACGATAAGGTGGGCCGGGTGATGGGGATCAATTATCCGGCCGGGAAAACCGTCGATCAGTGGGCAGCCAAGGGGCATGACACCTTCCACTTTCCGCGGGCGATGGAAAAAGAGGATAACTTTGATTTCTCCTTTTCTGGCCTTAAATCGGCCTTTATCAACACGGTTCATAACGCCGACCAACGGGGCGAAGTTCTGGATAAATATGACCTGGCGGCGAGTTTCCAGCAGAGTGTCGTTGACGTCTTAGTCGCCAAAACCATTCGGGCGTTAGATGAATTCCCGGTTAAGCAACTGATCTTGGCCGGGGGGGTCGCCGCTAATCAGGGGCTCAGAAAGCAGCTAAGCGCCGGTCTACAAGCCAAGCATCCCGAGGTGCAATTACTTCAGGCCCCGCTCAAGTATTGTGGAGATAACGCCGCCATGATCGGGGCGGCCGGCTACGTTAACTACTTACACGGGGATCGGGCCGATGGTTCCTTAAACGCCGTGCCAGGCTTGTCCTTTGCCCACCTGAAAGAAGAAAACTAANNNNNNNNNNNNNNNNNNNNNNNNNNNNNNNNNNNNNNNNNNNNNNNNNNNNNNNNNNNNNNNNNNNNNNNNNNNNNNNNNNNNNNNNNNNNNNNNNNNNNNNNNNNNNNNNNNNNNNNNNNNNNNNNNNNNNNNNNNNNNNNNNNNNNNTTGAAATTATTAGGGGAGAAACACATGGCATTTGAAGGTTTAACGGAACGCCTACAAAAGGCAATGGAAAAACTGCGGCGTAAGCCCAAGGTGACCGAAGCCGATTTACGCGAAACGATGCGTGAAATCCGGCTCGCCCTGCTGGAAGCCGACGTTAACTTTAAGGTCGTTAAAGACTTCGTCAAGACGGTGCGCGAAAAGGCTGCCGGCGCGGAGGTTTTAAAGGGCTTAAATCCGGCTCAGCAAATCGTCAAGATTGTTAACGATGAACTGACCGAAATGATGGGTGAAACGGCAACGCCCCTCAATAAATCCGCCCACATCCCGACCGTCATCATGATGGTCGGGCTGCAAGGGGCCGGGAAGACGACGACGGCCGGTAAGTTGGCCAAGCACCTTAAAAAAGAAGAAAATGCCCGCCCACTCTTCATTGCGGCCGACGTTTACCGGCCAGCCGCCATTACCCAGTTGCAACAAGTGGCCGCTAGCATTGACGTGCCGGTCTTTGAAATGGGGACCGACGTCGATCCGGTCGAAATCGTGCGCCAGGGGATGGAAGTCGCTAAGGAAAAGCACAACGACTACGTGATCATCGATACGGCCGGGCGCCTGCAAATCGATGAACAACTGATGGAAGAACTGGCTAAGATCAAGGAACTCGCTAAGCCAGACGAAATCCTCCTGGTGGTCGACGCCATGACCGGGCAAAACGCCGTCAATACTGCCCAAGGGTTTGACGACCAGTTAGACATCACTGGGGTAGTCTTGACCAAGTTGGATGGGGACACCCGTGGTGGGGCCGCCATGTCCATCCGGGCCGTCACCGGTAAGCCAATTAAGTTTGTCGGTGAAGGGGAAAAGATGGACAACTTGGACGTCTTCCATCCGGACCGGATGGCCTCCCGGATCCTGGGGATGGGGGACATGATGACCCTGATCGAAAAGGCCCAGGAAAACTTTGACCAGGAACAAGCCACCCAGGCGATGGCTAAGATGAAGGAAAATTCCTTTGATTTCAACGACTTCTTGGACCAAATGGACCAGATCACTAAGATGGGACCGCTGGAAGACCTCTTGAAAATGATGCCGGGGATGGCCAACAACCCGGCCTTACAAAACATCAACCTGGACCCGAAGCAGTTCGCCCACATCAAGGCGATTATCTACTCGATGACCCCCGAGGAACGGGAAAACCCGGACATGATGAACCCAAGCCGGCGCCGGCGGTTAGCAGCCGGGTCCGGGCGGCCAATCGTTGAAGTCAACCGGATGATCAAGCAGTTTAATCAAATGCGCAAGATGATGCGCCAGGTCACCAACGGGAACCTCAGTGGGATGGAAAACCTGATGGGCGGCCAGATGCCAGGCGGTCGCCTCGGTAAGTTGGCGATGAACCGGATGGCCCGGCAAATGAAGAAGAATAAAAAGAAGCGCCTGAAGAAAAAGAAGCGCTAANNNNNNNNNNNNNNNNNNNNNNNNNNNNNNNNNNNNNNNNNNNNNNNNNNNNNNNNNNNNNNNNNNNNNNNNNNNNNNNNNNNNNNNNNNNNNNNNNNNNNNNNNNNNNNNNNNNNNNNNNNNNNNNNNNNNNNNNNNNNNNNNNNNNNNATGGGATTATTTGATATTTTTCGGCGCAAGAAGCGCGAGGAAGTCGACCAGTCAACCGAAGCAACGGCCCCGGTCAGTGCGGCCACTAGTCCACAAGACCAGGCACCGGTAGCAGAAGCCAGTTCGGCTACGACACTTGACCAGCCAGCATCAGAAAAAGAAGAGACGACCAGCGCGGCGCCGGTAGAGGAAGCGGGCGCAGAAACCGCGGCCCCCAAAGCTGACGACCAAGGGGAAGTGGCACCCGAAAAAGATGAAGTTGACGACCAGACCCCAGTTGAGGAAGCTGTTAGTGCTACACCAGAGCAAGCCGTTGAAGCTCCGGCGTCGGCGGAAGGGTCAGCCAGCGTCGCACCAGAGGAACCGGTAGAAGAAGTGGCCCCAACGGTGGTGGCTAGTGCGGTTGCGGAAGAACCGGCCGTCAGTGAGGAACCAGCGCCAAGTGATGCTAGTGACGTGGCTGAAGAAGGTAGTGACGATTCCGCGTCCGCATCCGTGGCCCCGGTAACGGCGGACTGGGTCAACCAGATCGCCAAACCGGAGCCCACTACCCCGGCTTCACCGACCGAGGTGATTGAGGCCCAAGAAGAACTTGAGCAACCCCAAAAAGAGGATCACGACCAAGCAGAAGACGAGCCGGCGCCACAAGGGGAACCAGCcGCAGAAGACGAAACGGAAAAGAAGTACGACCAGGGGCTGGAAAAGTCACGCAACGGCTTCGGGGCGCGGTTAAACCGTTTCCTGGCGAACTTCCGCCACGTCGATGAAGACTTCTTCGATGACCTCGAAGACATGTTGATCGAATCCGACGTTGGTTACGAAATGGCGATGAAGCTCTCCGATTCCCTGCGCGAAGAGGTCCGGTTGCAAAACGCCAAGAACAAGCAAGACGTGTCCAACGTGATCATCGAAAAGATGGTCGACCTCTACGATGAAGCCGGGGCTGGGGAACAAACTACCCTGACGATGGCCGATCAGGGTCCAACCGTGATCATGTTCGTGGGGGTTAACGGGGCCGGAAAGACGACCACGATTGGGAAGATGGCCGCCCGCTTTAAGGGCCAGGGTAAGCGGGTGCTTTTAGCCGCTGCCGATACCTTCCGGGCCGGGGCTACCGAGCAGTTGGAAGTGTGGGCCCAACGCGACGGGGTTGACATCGTCACCGGGCCGGAAAATAGCGACCCGGCGGCGGTGGTCTTTGACGCCGTGACCAAGGCCAAAAAGGACAATTACGACGTCCTCTTTGTCGACACGGCCGGCCGGTTGCAAAACAAGGTCAACTTAATGAACGAGTTGGCCAAGATGAAGCGAATTTTAACCCGTGAAATTCCGGACGCCCCGCACGAAGTCCTGCTGGTTTTAGACGCCACCACCGGGCAAAACGCCCTGACCCAGGCTAAGTTATTCAAGGAAACGACCGACGTGACTGGGATTGTCTTAACTAAGCTCGACGGGACCGCCCGTGGGGGGATCGTCTTAGCCATCCGTAACGAATTACACCTACCGGTCAAGTTCGTCGGGTTGGGTGAAAAGGTGAGCGACTTAGAAGAATTCAACGCCCAAGACTTCGTTTACGGGCTCTTCAAGGGGCTCGTGACGGTCGATTAG
>1318629_SAMN02053534
ATGTCATTAACTGCAGGGATCGTGGGGTTGCCCAACGTCGGGAAGTCAACCCTCTTTAACGCAATTACCAAGGCGGGCGCCGAAATGGCTAACTACCCGTTCGCAACGATTGACCCCAACGTCGGGATGGTCGAAGTGCCGGATAGCCGCCTGGCCCGGATCGATGAACTGATCCCGGCCAAAAAGATCGTGCCAACCACCTTTGAATTTACCGACATCGCCGGGATCGTCAAGGGGGCGTCCAAGGGGGAAGGGCTTGGGAACAAGTTCTTGGAAAACATTCGCCAAACCGACGCCATTGTTCACGTGGTGCGGGCCTTTGATGACGATGACATCACCCACGTCACTGGGAAGGTCGATCCGGTCGACGACATCGACACGATCAACCTGGAACTGATCATGGCCGACCTCGACTCCGTGAACAACCGCTTGGCCAAGGTGCAACGGGCGGCCAAGGGGCGCGACAAGGACGCCCTGGCCGAACTGGCGGTCCTAGAAAAGCTTAAGCCGGTCTTAGAGGCGGGCAAGCCGGCCCGGTCGGTGGAATTCAGCGCCGAAGAAATGCCGATCGTCAAGGGGCTCTTCTTATTAACCATTAAGCCGGTCCTGTACGTGGCTAACGTGGCCGAAGACGACATGGCCAACCCAGAGGCTTCCAAGTACATGGACGTGATCAAAGAACACGTGGCGGGCGATGGTGAAGTGATTGGGATCGCCGCCGCCGCCGAAGAACAGATCGCCGAAATGGACGAAGAAGAAAAGGCCGACTTCCTGGAAATGGAAGGGGTAGAAGAACCAGGCTTAAACCGCCTGATTCGGGCCGCTTACCAGCTCTTGGGCCTGGAAACCTTCTTCACCGCCGGGGGCAAGGAAACGCGCGCCTGGACCTTCCGGAAGGGCACTAAGGCCCCGCAGGCCGCCGGGATTATCCACTCCGACTTTGAACGGGGCTTTATCCGCGCTGAGGTCATGTCGTTTGAAGACCTTGACCAGTACGGGAGCCACGCCGCCGTTAAGGAAGCCGGCAAGCTGCGCCTGGAAGGTAAAGACTACGTGATGCAAGACGGCGACATTGTTGAATTCCGCTTCAACGTCTAG------------------------------------------------------------------------------------------------------------------------------------------------------------------------------------------------------------------------------------------------------ATGAGCTTAAAGGAGCGGCTGGAAGAATTACGCCAGCAAGGACTGGAAGAAATCAAGCAAAGTGACGACCTGGACCGGGTCAATGACGTGCGGGTTAAGTTGTTGGGAAAGAAGGGCCCGTTAACCTCAGTCTTACGGGGAATGAAGGACCTGTCCGCCGACGAACGGCCAAAGGTGGGGAAGTTCGCTAACGAAATCCGCGACGAATTAAAAGCAGCGCTAGAAGAAAAGCGGGCCCAACTGGAAAAGGCGGTCTTGGACGCGAAGTTAGCGGCTGAAGCCATTGACGTGACCCTGCCGGGGACCCCGGTGGCCCAAGGGCAGCCCCACGTCTTACAACAAATCATCGACCAACTAGAAGACCTCTTCATCGGGATGGGGTATGAAGTGGCCGTGGGGGACGAAGTGGAACAAGAGGTGTACAACTTTGAAAAGTTGAACCTGCCAAAGGACCACCCGGCCCGCGACATGCAAGACACCTTCTACGTGACCCCGTCTGTTTTGATGCGGACCCAAACGTCGCCAATGCAGGCCCGGATGCTGGAACAACACGACTTCTCCAAGGGGCCGTTGAAGATGATCTCACCGGGGAAGGTTTACCGCCGCGACACCGATGACGCTACCCACAGCCACCAATTCCACCAGGTTGAAGGAATCGTGGTCGGTGAACACGTCACGATGGCTGATTTAAAGGGGACCCTAGAGGCGGTGGCCCAAAACCTGTTTGGCGACCAGCTCAAGGTGCGTCTGCGCCCGAGTTACTTCCCGTTCACGGAACCGTCCGTCGAGGCCGACATCACTTGCTTTAATTGCCTGGGGGCCGGTTGCTTAATCTGTAAGGGGACTGGTTGGATCGAGGTGTTGGGGGCCGGAATGGTGCACCCAAACGTCTTGAAGATGTCTGGCGTCGACCCGGAAGTTTACGGCGGCTTTGCCTTTGGGCTGGGCCCGGACCGGTTTGCCATGCTCAAGTACGGGGTGGAAGACATCCGCGACTTCTACCAAAATGACGTCCGCTTCTTGACCCAGTTTGACCAGAAAGGATAA------------------------------------------------------------------------------------------------------------------------------------------------------ATGAACGAACGTCAACAAGTTGCGTCTGCACTGCAAAAGGTGCTGCCAAACCTCAGTGTGGAAGATCTTGAAGCAAAGTTGGAACGCCCAAAGGATGCTAAGAACGGTGATTACGCCTTTCCAACCTTCTTTTTAGCCAAGGAGCTCCACAAGGCGCCGCAAATGATTGCTAGCGAACTGGCTGAACAAATCGACCAAAGTGGCTTTGAAAAGGTGGTTGTTGCCGGCCCGTACATTAACTTCTTCTTGGACAAGGCTAGCGTCGGGGGAGAAATCTTGGCCGCCGTCTTGGCGGACCCAACTAACTACGGGAGCACCGACCTGGGTCACCAGGGGCACGTGACCATTGACCTGTCCTCGCCAAACATCGCCAAGCCAATGGGGATGGGGCACCTGCGTTCAACCGTGATCGGGAACGCCATTGCCAACATCTTGGCTAAGGTCAACTACGTACCGGTACGGATCAACCACCTTGGTGACTGGGGGACCCAGTTTGGGAAGTTGATGGCCGCCTACGAAATGTGGGGGGACGAAGCAGAGGTGCAAAAGGACCCGATCAACACCCTGCAAAAGTACTACGTTAAGATCAACACCGAAGCCGATGAACACCCCGAATACGATGACCTGGGCCGGGAATGGTTTGCTAAGCTCGAACAGGGCGATCCGGAAGCCCAGCGGCTCTGGAAGTGGTTCCGGGAAGTGTCCTTGCAACGGTTTATGAAGATCTACAACCTCTTGGACATTGATTTCGACTCCTTTAACGGGGAAGCCTTCTACAACGATAAGATGGATGAAGTGGTAACCCTCTTAGAAGACAAGCAGTTACTTAAGGAATCCCGTGGGGCCGAAATCATCGGCCTGGAAAAGTACGACTTAAACCCGGCCATGATCCGCAAGAGCGACGGCTCCACCCTGTACCTAACCCGGGACTTGGCGGCCGCTTTATTCCGTAAGCGGATGTACCACCACGCCCAATCCCTGTACGTGGTGGGGGCCGAACAAAGCAACCACTTTGCCCAATTAAAGGCGGTCCTGTCCGAAATGGGCTTCACCTGGTCAGACCAAATTCACCACATTCCGTTTGGTTTGATGAGCTTAAACGGGAAGAAGATGTCTACCCGGAAGGGGAACATTATCCAATTGGAAGACGTCTTAAACGACTCGATCAAGTTGGCCCGCCAACAAATCGAAGAAAAGAACCCGACCCTGGCCAACGCCGACCAAGTGGCCGAAGAAGTGGGGGTTGGCGCCGTAATCTTCCACGACCTGAAGAACGAACGGACCAACTCGGTGGACTTTAAGTTAGAAGAAGTGGTTAAGTTCGAAGGGGAAACCGGTCCATACGTTCAATACGCCCACGCCCGGGCCGAATCGATCCTCCGTAAGGCCGGCCGCCCATCCTTTGAAGGCGCTACGTTGACCGTCGATGGTCAAGAAGCCTGGGAAGTAGCCAAGAAGATTGGTCAATACCAAGAAACGATCGTCCGGGCCGCTAACGAATACGACCCGTCCTTGATTGGGAAGTACGCCCTGTCCTTGGCTAAGTCCTTCAACCAATACTACGCCCACACCCGGATTCTGGAAGAAGACGACCAAAAGCTCTCCCGCTTAGCCCTCGTCCAAGCCGTTTCCGACGTCCTCAAGTCCGCCTTAGCCCTCCTCGGCGTTAAGGCACCAGACGAAATGTAA------------------------------------------------------------------------------------------------------------------------------------------------------ATGCCTACCATTAACCAATTGGTTCGTAAGGGCCGCAAGAGCCACAAGGGTAAGTCAAAGTCACCTGCCCTGGGCTTTGTATACAACAGTTTTAAGAAGGAAGAAATCAAGAACCCATCACCGCAAAAGCGTGGGGTTGCTACCCGTGTTGGGACGATGACGCCAAAGAAGCCTAACTCCGCCCTGCGGAAGTACGCTCGTGTGCGTTTATCTAACCTGATCGAAGTGACGGCTTACATTCCAGGGATTGGCCACAACCTTCAGGAACACTCCGTTGTCCTGATCCGTGGGGGCCGTGTTAAGGACCTTCCTGGGGTTCGTTACCACATCATCCGTGGGACGCTTGATACCGCCGGTGTTGACGGCCGGATGCAAAGCCGTTCCAAGTACGGTGCTAAGAAGCCGAAGAAGTAA------------------------------------------------------------------------------------------------------------------------------------------------------ATGCCACGTAAGGGACATGTAGCAAAGCCGGAAGTTTTACCGGATCCAATTTACAACTCAAAGCTGGTTACCAGCCTGATTAACCACTTGATGCTTGATGGTAAGCGCGGGACCGCTTCTAAGATCCTCTACCAAGCCCTTGACCAAATCAAGGAACAAACTGGTAACGACCCGATCGAAGTGTTCGAACAAGCAATGGAAAACATCAAGCCGGCCCTTGAAGTTAAGGCGCGCCGGATTGGTGGTTCTAACTACCAAGTGCCGATCGAAGTTCGCCCAGACCGTCAACGGACGTTGGCACTTCGTTGGCTCGTGCAATACGCACGTCTTCGTGGGGAACACACGATGGTGGAACGTCTTTCTGGCGAAATCATCGATGCTTCCAACAACACTGGTGCTTCCATCAAGAAGAAGGAAGACACCCTGCGGATGGCCGAAGCTAACCGGGCCTTCGCACACTACCGCTGGTAA------------------------------------------------------------------------------------------------------------------------------------------------------ATGCCTGTTGTTAGCATGAAGCAATTGCTTGAAGCCGGTGTCCACTTCGGTCACCAAACTCGTCGTTGGAACCCTAAGATGAAGCCATTCATCTTCACGGAACGGAACGGGATCTACATTATTGACCTGCAAAAGACCGTTAAGATGATCGACACTGCCTACAACTACGTTAAAGACGTGGCTGCCGACGGTGGGGTGGTTCTCTTTGTTGGGACCAAGAAGCAAGCCCAAGATTCTATCGAAGAAGAAGCTACGCGTGCCGGTCAATACTACGTTAACCACCGCTGGTTAGGTGGTACCTTGACCAACTGGAAGACGATCCAATCCCGGATCAGCCGTCTCAAGGAACTCAAGAAGATGGCCGAAGATGGTACTTTTGACCGTCTGCCAAAGAAGGAAGTTGCTGTTTTAACTAAGCAACGCGAAAAGCTCGAACGCTTCTTAGGCGGGATCGAAGACATGCCACGGATCCCGGATGTATTGTACATCGTGGACCCGCACAAGGAACAAATTGCGGTTAAGGAAGCCCAAAAGCTTCACATCCCGATCGTTGCCATGGTCGACACGAACACCGACCCAGACGACATCGACGTAATCATTCCTTCTAACGACGACGCAATTCGGGCCGTTCGTCTGATCACTGCCAAGATGGCTGACGCCGTTATCGAAGGCAAGCAAGGCGAAGACGACCAACAAGTTGCCCCTGCAGAAGACGTAGCTGAAGAAGTTTCTGACGAATCCTTACAAGATCTGAAGAACAGCGTCGAAGGCAACGACTAA---------------------------------------------------------------------------------------------------------------------------------------------------------------------------------------------------------------------------------------------------------------ATGGGCTTCACGAAGGAATTCAACGCCCGGACCGCTGATCAAAAGGGGATGCTGATCCCAGTTGTAATCACGGTTTACGAGGATCGTTCCTTCGACTTCATTACGAAGACGCCGCCTGCTGCGGTATTACTCAAGAAGGCCGCTGGTGTTGAACACGGTTCCGGTGAACCTAACACGAACAAGGTTGCAACTGTAACCAAGGACCAAGTTAAGGAAATCGCCGAAACGAAGATGCAAGATCTAAACGCCGCTGACGTTGAAGCAGCGATGCGCATGATTGAAGGTACTGCTCGGAGCATGGGCTTCGTTGTCGAAGGCTAA---------------------------------------------------------------------------------------------------------------------------------------------------------------------------ATGGCTAAAAACCGTGGTAAGAAGTACCAAGACGCCTTAAAGAAGGTTGACAGCAAGAAGGAATACGCTGTTGACGCTGCGGTGGACTTGGTCAAGGAAATCGACTTCGCAAACTTTGACGCAACCGTTGAAGTTGCATTTAACTTAAATGTTGACACTAAGCAAGCTGACCAACAACTTCGGGGTGCCATTGTGCTCCCGAACGGTACTGGTAAGGACCAAACCGTAATCGTTTTTGCCAAGGGTGAAAACGCTAAGGCGGCCCAAGAAGCCGGTGCTGACTTCGTTGGTGACCAAGACTTAGTTGAAAAGATTCAAGATGGCTGGCTCGACTTCGACGTTGCCATCGCCACTCCAGACATGATGCCACAAGTTGGGCGTCTTGGTCGGGTGCTTGGTCCTAAGGGCCTGATGCCAAACCCGAAGACTGGGACGGTGACGATGGACGTGGCTAAGGCCGTTTCTGACGCCAAGGCTGGTCAAGTTACTTACCGGACTGACCGGGACGGAAACGTTGCGGTACCGTTTGGGAAGGTATCCTTTGACACCGCTAAGTTGGTTGAAAACCTGAAGACGATCGAAGACGTTGTTGTTAAGGCACGTCCGGCAGCTGTGCGTGGTACTTACATCAAGCACGCTTCCATCGCTTCAACGTTCGGCCCGAGCGTTACCCTTGACCTGACGACTTTTTAA---------------------------------------------------------------------------------------------------------------------------------------------------------------TTGGCTGGACACTTAGTTAAGTACGGTAAGCACCGTACCCGTCGTTCTTACTCCCGAATCAAGGAAGTCTTGGACCTGCCTAACTTGATCGAGATTCAAACCGATTCTTACAATTGGTTTATGGACAAGGGTTTGCGGGAAATGTTTGACGACATTATGCCGATCGATGATTTCCAGGGGAAGCTATCCTTGGAATTCGTTGACTACCAATTGTTGGAACCAAAGTACACGGTCGCTGAAGCGCGTGAACATGACGCAAACTACTCAGCACCACTGCACGTAACGTTACGCCTGACCAACCACGAAACGGGCGAAATCAAGTCCCAAGACGTCTTCTTTGGTGACTTCCCACTGATGACGGACCAAGGGACCTTCATCATCAACGGGGCCGAACGGGTTATCGTATCCCAATTAGTTCGTTCCCCAGGGGTTTACTACAACGAAGAAGCCGACAAGAATGGGCGCCCAAGCTACGGTGCCAACTTCATCCCGAACCGGGGGGCTTGGCTAGAATACGAAACCGACGCTAAGGGAATTTCCTACGTCCGTATCGACCGGACCCGTAAGCTACCAATTACGGAATTAGTTCGGGCCCTTGGTTTTGGTTCCGATGACGAAATTTGGGACATGTTGGGGAGCGAATCAGAATCCCTGAACGCCACCATTGAAAAGGACCTACACAAGGAACCGGAAGACTCCCGGGTTGAAGAATCCTTAAAGGATATCTACGAACGGCTCCGTCCAGGTGAACCGAAGACGGCCGACTCCGCACGGTCCCTTTTGACGACCCGCTTCTTTGATCCAAAGCGCTACGACATGGCGCCAGTTGGTCGTTACAAGACTAACAAGAAGCTGCAAATGAAGTACCGTTTGTTAGGTCTGACCCTGGCTGAAACCCTGGCCGACCCAGAAACCGGTGAAATTATCGCCAAGGACGGGGACGTCATCACTAAGGAAGTCTTAAAGGAACTCGAACCGGTTCTGGAACAAGACGACTTTAAGATGATCACCTACACGCCATCCGATGAAGCAGTGGTAACCGCGCCGGTTCAACTGCAAAAGATCATGGTTTACTCCAAGAACGACCCTGAACGCAAGGTGCCGGTGGTATCTAACGGTCACATCTCCTTGGACTTAAAGCACATCCAACCAGCCGACATCCTGGCTTCGATCAACTACTTCTTGAACTTACAAGAAGGGATCGGGACTACCGATGACATCGACCACTTGGGTAACCGGCGGATTCGTTCCGTTGGGGAACTGTTGCAAAACCAATTCCGGATCGGGCTCGCCCGGATGGAACGGGTGGTTCGCGAACGGATGTCAATCCAAGACATCAACACTGTAACGCCACAACAACTGATCAACATTCGCCCAGTCGTGGCTTCAATTAAGGAATTCTTTGGTTCCTCCCAACTTTCCCAGTTCATGGACCAGACCAACCCACTGGGTGAATTGACCCACAAGCGGCGTCTGTCCGCCCTGGGACCGGGTGGTTTGACGCGTGACCGGGCCGGTTATGAAGTCCGGGACGTTCACTATACCCACTACGGCCGGATGTGCCCAATCGAAACGCCGGAAGGACCGAACATCGGGTTGATCAACTCGCTGTCCTCTTACGCCCGGGTGAACGCATATGGCTTTATCGAAACGCCGTACCGTCGTGTCTCATGGGCCGACCACAAGGTAACCGACCGGATCGACTACCTGACGGCCGACGAAGAAGATAACTTCATCATCGCCCAGGCCAACACGCCACTGAACGAAGATGGTTCCTTTGTTCACGACGAAATCATGTGCCGTGATAAGGAAGACTACATCGAAACGGCGCCAGAAAACGTCGACTACATGGACGTTTCGCCAAAGCAAGTGGTTTCCGTTGCCTCCGCATGTATTCCGTTCTTGGAAAACGACGACTCCAACCGGGCCTTGATGGGTGCCAACATGCAACGGCAAGCCGTTCCGTTGATTAACCCACACGCTCCGTTGATCGGGACCGGGATTGAATACAAGGCCGCCCACGACTCCGGGGTCGCTTTGATCGCTAAGAACAGTGGGACCGTTGAATACGTTGACGCCCGCGAAGTACGGGTACGCCAAGAAGACGGAACGTTAGACACTTACAAGCTGATGAAGTTCCGCCGCTCTAACGGTGGTAAGAACTACAACCAACGGCCAATTGTTAAGGTTGGCGAATGGGTTGACGCTGATGACGTCTTAGCCGACGGACCATCAATGGAACAAGGGGAATTAGCCCTTGGTCAAAACCCACTGATCGCCTTCATGACTTGGCAAGGTTACAACTTCGAAGATGCCATCGCCATTAACGAACGCCTAGTTAAAGACGACGTTTACACTTCGATCCACATCGAATCTTACGAATCCGAAGCCCGCGAAACTAAGCTCGGACCAGAAGAAATGACGCGCGAAATTCCAAACGTCAGTGAAGACGCCCGCAAGGACCTTGATGAATCCGGGGTGATCCGGGTAGGGGCCGAAGTCCACGATGGTGACATTTTGGTTGGTAAGGTAACGCCAAAGGGGGTTACCGAACTATCCGCCGAAGAACGGCTCTTACACGCCATCTTTGGTGAAAAGTCACGCGAAGTCCGTGATACCTCCCTCAGGGTGCCACACGGCGGTGGCGGGATCATCCAAGACGTGAAGGTCTTTACCCGCGAAAACGGTGACGAATTAGCCCCAGGGGTTAACAAGATGGTCCGTGTTTACATCGCCCAGAAGCGGAAGATCCAAGTCGGGGACAAGATGTCCGGTCGTCACGGGAACAAGGGGACGGTTTCGATCGTCGTTCCAGAAGAAGACATGCCGTACATGCCAGATGGGACCCCAATTGACATTATGCTGTCACCAATGGGTGTGCCGTCCCGTATGAACATCGGTCAGGTGATCGAACTTCACTTGGGGATGGCTGCTCGCGAGCTGGGGATCCACATTGCCACGCCAGTCTTTGATGGTGCCAACGACCAAGACGTTTGGGATGCCGTTAAGGAAGCCGGCTTACCGTCCGATGGGAAGACGATCCTTTACGATGGTCGGACCGGGGAACCATTTGAACAACGGGTTACCGTTGGGGTCATGCACTACCTGAAGCTGGCCCACATGGTTGACGACAAGATCCACGCCCGTTCGACTGGTCCATACTCACTGGTTACCCAACAACCACTTGGGGGGAAGGCCCAATTCGGGGGACAGCGGTTCGGTGAAATGGAAGTTTGGGCCCTGGAAGCATACGGGGCTGCTTACACCCTGCAAGAAATCTTGACTTACAAGTCTGACGATACGGTCGGCCGGGTAAATACTTACCAAGCCATCATTGACGGGGACCAAATTCCAAAGCCAGGGGTACCGGAATCCTTCCGTGTGCTGGTTAAGGAATTGCAATCCCTTGGGTTAGACATGAAGGTCTTAGATGACAAGCACGAAGAAATCCAGCTTAAGAGCATGGATGAAGACGTTGCTGACGTTCGGAAACTGGCCCGCCGTGGCCACGAAACGCTGGAAGAACAACCAGCGCAAGCGACGAGCGCCCAAGACGAAGCCAAGCAAGATTAG------------------------------------------------------------------------------------------------------------------------------------------------------TTGATTGACGTCAATAATTTTGAAAGTATGGAGATCGGTCTGGCTTCCCCAATGAAGATCCGGAGTTGGTCTTACGGTGAGGTTACCAAGCCGGAAACGATCAACTACCGAACTTTAAAGCCAGAAAAAGACGGTCTCTTTGATGAACGAATCTTCGGCCCGACCAAGGACTTTGAATGTGCCTGTGGTCGCTACAAGCGGGCGCGTTACAACAAGCGGGTCTGTGAGCGTTGTGGGGTTGAAGTAACCTCTGCCAAGGTCCGCCGGGAACGGATGGGTCACATTGAACTGGCTGCTCCTGCTTCTCACATCTGGTACTTCAAGGGGATTCCGAGCCGGATGGGGCTGGTCTTGGACATGAGCCCACGGGAACTGGAAGAAGTAATCTACTTTGCTTCTTACGTCGTTTTAGACGCCGGGGACACGGGACTGGAAAAGAAGCAATTGCTTTCCGAACCACGTTACCGGGAACTCAAGGAAGAATATGGCAACCGTTTCACCGCTGAGATGGGGGCCGAGGCGATCCAAAAGCTACTGGCCGACGTAGACCTGGCCAAGGAAGCAACCGAATTAAAGGCGGTCTTAAAGGAAGCAACTGGGCAAAAGCGGACCCGCGCGGTTCGGCGCCTGGATATCTTGGAAGCCTTTCTCAAGTCCGGGAACAAGCCTGAATGGATGGTGATGGACGTAATTCCGGTTATGCCACCTGACTTACGGCCGATGGTTCAACTGGAAGGTGGCCGCTTTGCCACTTCCGACTTGAACGACTTGTACCGGCGGGTCATTAACCGGAACAACCGGTTGAAGCGCCTGTTAGAATTAAACGCTCCGGGCATCATCGTTCAAAACGAAAAGCGGATGCTCCAAGAAGCCGTTGACGCCCTGATTGATAACGGTCGCCGTGGCCGTCCGGTTGCCGGTCCTGGTAACCGTCCGCTCAAGTCCTTGTCCCACTTACTTAAGGGGAAGCAAGGACGGTTCCGTCAAAACCTGCTCGGGAAGCGGGTCGACTACTCTGGTCGTTCCGTTATCGATGTTGGTCCATCCATGAAGATGAACCAAATGGGGTTGCCGGTTCCAATGGCGATGGAACTCTTCAAGCCATTTATCATTCACGAACTGACCAAGCGGAACCTGGCTACCAACGTTAAGGCAGCCAAGCGGATGATCGACAAGCGTGACGAAAAGGTCTTCGATGTCTTAGAAGACGTGATCAAGGAACACCCTGTTCTCTTGAACCGCGCCCCTACCCTGCACCGGTTAGGGATCCAAGCCTTCGAACCAATCCTGGTTTCCGGGAAGGCCATGCGTTTGCACCCACTGGTTTGTGCCGCTTACAACGCCGACTTCGACGGGGACCAGATGGCCATCCACGTACCACTGTCCGATGAAGCCCAGGCCGAAGCGCGTCTGTTAATGTTAGCCGCTCACCACATCCTTTCACCTCGTGACGGGGAACCAATCGTGGCCCCATCCCAGGATATGGTTATCGGTAACTACTACATGACGACTGAAGACAAGGCCCGTGAAGGGGAAGGTATGATCTTTAAGGACACCAACGAAGCCCGGATGGCCTACCGTAACGGTTACGTGGCCTTACAAACCCGGGTTGGGGTGCTGACTTCTTCCTTTGACAAGAAGCCGTTCACCGCTGAACAACGCCAAAAGATCATGGTGACCTCGGTTGGGAAGTTGCTCTTCAACAACATCATGCCTGAAGATTACACTTACATTAACGAACCGACCGCCGACAACCTGCAAAACGGGGTTCCGGACAAGTACTTCTTGGAACCTGGTGAAGACATTCACGCCTACTTAGAAAACGCGCCGCTGGTGCCGCCGTTTAAGAAGGGCTTCTTGTCGGACATCATTGCCGATGTTTACAAGATCTACAAGGTGACCGTCACCTCCCAACTTCTTGACCGGATCAAGGACCTTGGTTACTACGAATCCACGATTTCCGGGTTAACCGTCGGGATCGCCGACGTGACCGACTTAAAGGAAAAGCCGGAAATCATCGAAAAGGCGCACAAGCAAGTGGCCCTGGTTACGAAGCAATTCCGCCGTGGTTTGATCACCGATAACGAACGTTACGAACGGGTCATTGGGATCTGGAACGATGCCAAGGATGAAGTTCAAAACAAGCTGATCGAACACATGGATATCCACAACCCAATCAACATGATGTCCGACTCTGGGGCCCGGGGGAACATCTCCAACTTTACCCAGCTGGCCGGAATGCGTGGGTTGATGGCTTCCCCATCCGGGAAGATCATGGAACTGCCGATCCTTTCTAACTTCCGGGAAGGCCTTTCCGTCTTGGAAATGTTTATCTCTTCCCACGGGGCACGGAAGGGGATGACCGACACGGCCTTGAAGACTGCCAACTCTGGTTACTTGACCCGGCGGCTGGTTGACGTGGCCCAAGATGTGATCGTTCGCGAAAAGGACTGTGGCACCGACCGTGGTCTGGAAGTGACCGCCATCACTAACGGGAACGAAATGATCGAACCGTTATACGACCGGATTTTGGGTCGTTACACGATGAAGTCCGTCTTTAATCCGGAAACCGGGGAAAAGATCGTCGGTAAAAACGTCCTCTTGAACGAAGAGATGGCGCAAAAGATTATCGATGCGGGCGTTCAAAAGGTGACGATTCGCTCCGCCTTCACTTGCAACACCGAACACGGGGTTTGTGAACGTTGTTACGGACGCAACGCCGCTACCGGGGACCAAGTGGAAGCCGGGGAAGCAATCGGGACGGTGGCCGCACAGTCAATCGGTGAACCAGGGACCCAGCTGACGCTGCGGAACTTCCACACCGGTGGGGTGGCCGGTAACGACGACATCACCCAAGGGCTTCCGCGTATCCAAGAAATTGTGGAATCACGGAACCCGAAAGGGAAGGCCACGATTTCCGAAGTTACTGGTCAGGTGGTTTCCATCGAAGAAAACCCAGCTGAACAAACTAAGGACGTTACGATCAAGGGTGAAACCGACACGCGGACTTACACCCTGCCGATCACGGCCCGGATGCGGGTGGCCGAAGGTGATGATATTCACCGTGGTCGTGCCATCAACGAAGGGTCAATTGATCCAAAGGAAATGATTCGGGTTCGCGACGTCTTGTCCACGGAAACCTACCTGCTCTCCGAAGTGCAAAATGTTTACCGTATGCAGGGGATTGACCTGCTCGACAAGCACGTTGAAATCATGATTCGCCAAATGATGCGTAAGGTGCGGGTGATGGATCCTGGTGATACTGATGTTTTACCGGGTGAACTGTTGGACATCAGCCAATTCCGCGATGCTAACTACCAAACCTTGATTTCCGGGGGAATTCCGGCCACTGCCCGGCCAGTTATCCTCGGGATCACTAAGGCGGCCCTTGAAACTAACAGTTTCCTTTCGGCCGCTTCCTTCCAAGAAACGACGCGTGTCCTTACCGACGCCGCCATCCGGGGCAAGAACGACCCGCTGGTGGGGCTCAAGGAAAACGTTATTATCGGGAAGATCATTCCAGCCGGAACGGGGATGGGTGCTTACCGCAACATCAAGCCCAAGGAAGTCAGTGTCAACACTGGCGCAACCGATGGGGCCATTACCTCCATCCGCGAAATGGAAGAACAACTAAAGGATCAAGACTAA------------------------------------------------------------------------------------------------------------------------------------------------------ATGACCAAAGGAATCTTAGGTAAGAAGGTCGGGATGACTCAAGTCTTCACTGACAACGGTGAATTGGTTCCAGTTACTGTTATTGACGTAACGCCAAACGTTGTTATGCAAGTTAAGACCCTTGAAAATGACGGTTACAGTGCCGTTCAACTCGGGTTCGACGACAAGCGCGAAGTTCTGAGCAACAAGCCCGAACAAGGTCATGCAGCAAAGGCTAACACGACTCCTAAGCGCTTCATCGGTGAAATCCGCGACGCTGAATTAGGAGACGACATCAAAGTTGGGGATAAGGTAGCAGCCGACATTTTCGCAGAAGGCGAAACGGTCGACGTTACTGGTACCACCAAGGGTCATGGTTACCAAGGTAACATCCATAAGGACGGCCAACGGCGTGGGCCAATGGCGCACGGTTCTCGTTACCACCGTCGCCCAGGTTCACTTGGTGCCATCATCAACCACGTGTTCAAGGGTAAGAAGCTGCCAGGTCGGATGGGTAACAACACCCGGACTGTGCAACACCTGCGGATCGTTAAGGTCGACACTGAAAACAACGTTCTCTTAATCAAGGGTAACGTTCCTGGTGCCAACAAGTCCTTTGTTACGATCAAGAACTCCGTTAAGGCTAACACTAAGAAGAGCCTTAGCAAGCAATCCAACAAGTAA------------------------------------------------------------------------------------------------------------------------------------------------------ATGACTAGTGTTGCATTATTCAAGCAAGACGGTAGCCAAAACGGCACTGTTGAACTGAACGACAGCGTATTTTCTGTTGAAGCAAACGAATCCGCTGAATTCGATGCGATTCTTCGCCAACGTGCTTCCCTGCGTCAAGGGACTCACGCGGTTAAGAACCGTTCCGCAGTTCGCGGTGGTGGGAAGAAGCCTTGGCGTCAAAAGGGTACTGGTCGTGCCCGTCAAGGTTCCATCCGCGCACCTCAATTCCGTGGCGGTGGGATCGTCTTTGGCCCAACCCCTCGTTCCTACAACTACGCATTACCACGTAAGGTTCGTCAATTAGCCATCAAGTCAGCCCTTTCCCAAAAGGTTGCCAACGACAAGTTCGTTGTTGTTGATGGTTTGAACTTTGACGCACCAAAGACGAAGGAATTCGCTGGCGTAATGAACAACCTCAAGGTTAGCGAAAGGGTCTTAGTTGTGGTTACTGACGAAGACAAGAACGCTCAATTATCAGCACGCAACCTGCCGAAGACGACGGTTGTGACGCCAGCTGGTGTGAACATCTTGAACGTCGTTGACGCCCAAAAGATCATCATTACCCAGTCAGCTCTTTCTCAAGTAGAGGAGGTGCTCGCATAA------------------------------------------------------------------------------------------------------------------------------------------------------GTGGGAATTCGCAAATACAAAGGCACCACTAACGGACGCCGTAACATGAACGGTTACGACTTCGCGGAAATCACGAAGACGACGCCGGAAAAGTCGTTATTGGCTCCGCTCAAGCACACCGCTGGTCGTAACAACGCTGGTAAGATGACCGTTCGTCACCGTGGTGGTGGTACGAAGCGTCAATACCGGATTATCGACTTCAAGCGGATCAAGGATGATGTTCCAGCAACTGTTAAGGCCATTGAATATGACCCGAACCGAACTGCTAACATCGCATTGCTTGGTTACGCTGACGGGACTAAGTCTTACATCCTTGCACCGAAGGGTCTCAAGGTTGGGATGACTGTTCAATCTGGTCCGGATGCAGATATCAAGGTTGGTAACACGTTACCGCTGAAGAACATTCCAGTTGGTACTGTTATTCACAACATCGAACTTAAGCCGGGTAAGGGTGGTCAATTGACCCGTTCTGCCGGTACTTCTGCTCAACTTCTTGGTAAGGAAGAAAAGTACGTTCTGGTACGTCTTTCTTCTGGTGAAGTTCGGATGATCCTGGCTGCTTGCCGGGCAACGATTGGGTCGATCGGTAACGATGAACACGGTCTGCTCGTTAAGGGTAAGGCTGGTCGTTCTCGTTACGCTGGTCAACGTCCTCACGTTCGTGGTTCTGTTATGAACCCTAACGATCACCCACATGGTGGTGGTGAAGGTAAGGCTCCAGTTGGTTTACCATCTCCACTCTCCCCATGGGGTAAGAAGACTGTTGGTAAGAAGACTCGTTCACACAAGGCTCGTTCCAACAAGTTCATTGTTCGTGGGCGTAAGCGTGGTCCACACACGCGTTAA------------------------------------------------------------------------------------------------------------------------------------------------------ATGGCTGAAAACGTTACTTCAGCTAAGGCAACTGCTAAGATGGTCCGTGTATCATCTCGCAAGGTACGCCTGGTGCTTGACACCATCCGTAACAAGTCCGTTGCCGAAGCATTTGCTATTCTGAAGTTCACTCCAAACGGGGCTGCTTCAGACGTCGAAAAAGTTTTGAAATCTGCTGTTGCAAACGCTGAAAACAACTTTGACCTGGACCAAGCATCCTTGGTTGTAAGCGAAGCCTTTGCTAACGAAGGACCAACCTTAAAGCGGTTCCGTCCACGCGCCAAGGGTTCTGCTTCTCCAATTAACAAGCGGACCAGTCACATCACAGTGGTTGTTGCAGAAAAGTAG------------------------------------------------------------------------------------------------------------------------------------------------------GTGGGTCAAAAGATTAATCCTAATGGTTTCCGTGTTGGGGTCATTCGCGACTGGACTGCTAAGTGGTACGCAGATAAGAACTACGCCGCTTACCTGAACGAAGACCTTCGGATCCGTAAATACATCGAAAAGCGACTTGCTGACGCCTCTGTATCAACCGTGGAAATTGAACGTGCTGCTAACCGCGTAAACGTATCAATTCACACTGCCAAGCCAGGGATGGTTATTGGTAAGGGTGGTTCAGAAGTTGAAGCACTTCGCAAGGAACTTAACAACCTGACCAACAAGCGGGTTCACATCAACGTGGTTGAAATTAAGAAGCCAGACCTTGATGCACACCTGGTTGGTGAAAGTGTTGCTGAACAACTTGAAAACCGGATTGCATTCCGTCGTGCGATGCGTGGTGCTATGCAACGTACTATGCGTGCCGGTGCCAAGGGGATCAAGATTCAAGTTGCCGGCCGTTTGAACGGTGCCGACATGTCTCGGATCGAATCCTACTCTGATGGGACTGTTCCTTTGCACACGCTTCGCGCAGATATCGACTACTCCTGGGACGAAGCTCACACTACCTACGGGGTTCTGGGGATCAAGACCTGGATCTACCGTGGTGAAGTTCTCCCAGCTAAGAAGAACAACGAAGCTAAGGGAGGGAACTAA------------------------------------------------------------------------------------------------------------------------------------------------------GTGATTCAACAAGAAAGTCGGTTGAAGGTCGCAGATAACTCCGGTGCCCGCGAAATCCTGGTCATCAAGATTTTGGGTGGTTCCCGTGTTAAGACCGGTAATATTGGTGACATTATTGTTGCTACTGTAAAACAAGCAACACCAGGTGGCGTTGTCAAAAAGGGTGACGTTGTGAAGGCCGTTGTCGTACGGACTAAGCATGGTCTGCACCGTAAGGATGGTTCCTACATCAAGTTTGATGAAAACGCAGCCGTTTTGATCAACAACGACAAGAGCCCAAAGGGTACCCGTATTTTTGGCCCAATCGCTCGTGAGTTACGTGACGATGACTACATGAAGATCATCTCACTGGCCCCAGAAGTTCTGTAA------------------------------------------------------------------------------------------------------------------------------------------------------ATGGAAAACCGTTTAAAAGCTAAGTACGAAAACGAAGTTCGCCCATCTTTGATTGAAAAGTTTGATTACTCTTCAGTTATGGCTGCTCCCAAGCTCGAAAAGATCGTCTTGAACATGGGGGTTGGGGACGCAACGCAAAACTCCAAGAACCTTGACGAAGCCGTTGAAGAACTTGGGCTTATCTCCGGTCAAAAGCCACTGATCACTAAGGCCAAGAAGTCCATCGCCGGCTTCCGTCTTCGTGAAGGGATGGCTATCGGTGCCAAGGTTACTCTGCGGGGCACGCGGATGTACGACTTCTTGGACAAGTTAGTTAACGTTTCCTTGCCACGGGTTCGTGACTTCCGTGGGGTTTCCAACAAGGCCTTTGATGGTCGTGGTAACTACACGTTGGGTGTTCGGGAACAACTGATCTTCCCAGAAATCGATTACGATAACGTTAACCGTGTTCGTGGTTTGGACATCGTCATCGTTACGACTGCTAACAGCGACGAAGAAGCTCACGAATTACTGGCCCAATTAGGGATGCCATTTGCTAAGTAA------------------------------------------------------------------------------------------------------------------------------------------------------ATGTCTATGAGTGATCCAATCGCAGATTTCTTAACTCGGATCCGCAATGCCAACATGGCACACCACGATTCAGTTGAAGCACCTGCATCCAAGATGAAGAAGGACATCGCCGAAATCTTGAAGCAAGAAGGTTTCATCCGCGATGTTGAATACGTTGAAGACAACAAGCAAGGCATCATCCGCGTATTCTTGAAGTACGGCCAAGACGGCGAACGCGTTATTTCCGGTTTAAAGCGGATTTCCAAGCCGGGTCTTCGCTCCTACGTTAAGGCAGACGCTGTGCCGAAGGTCTTAAACGGCTTAGGGATTGCCATCATTTCTACGTCCAACGGCGTGGTTACTGATAAGGTTGCCCGTGCTAAGAAGGTCGGCGGCGAAGTCGTTGCCTACATTTGGTAA------------------------------------------------------------------------------------------------------------------------------------------------------ATGAGTCGTATTGGTTACAAGGAAATTGATTTGCCAGCAGGCGTTGAAGTTTCTCAAGAAGGTAACGTGGTTACTGTTAAGGGACCAAAGGGGACCCTTTCTCGTGAAATTTCTCCGCTGATCACGATGTCCGTTGAAGGCAACGTGGTTAAGTTCGAACGTTCTGGCGAAGATAACAAGGTCCGTGCCCTGCACGGGACTACCCGCGCCAACGTTAACAACATGGTTGAAGGGGTCGTTAATGGATTCAAGAAGACCTTGAAGCTCGTCGGGGTTGGGTACCGTGCCCAATTCAAGGGTGACAAGTTGATCTTGACTGTTGGTTACTCTAACCCAGTTGAAATGACGAAGCCTGCTGAAGTGGAAGTTGCTGTTCCAGACAACACCACGATTGAAATCAGTGGGATTGACAAGCAAGAAGTTGGTGACTTCGCTGCTGAAGTTCGTGCCGTTCGTTCACCTGAACCATACAAGGGTAAGGGTATTCGTTACGAAAACGAACACATCGTCCGCAAGGAAGGTAAGACTGGTAAGTAA---------------------------------------------------------------------------------------------------------------------------------------------------------------------------------------------------ATGGCATCATCATCATACATTGATCCAGCTAAGTTGGATCTTGACGATCAAGTTGTTTCCATCAACCGGATTACCAAGGTTGTTAAGGGTGGTCGTCGTCTCCGCTTTGCAGCCCTCGTGGTTGTCGGTGACCACAATGGCCACGTCGGCTTCGGTACTGGGAAGGCCCAAGAAGTTCCGGAAGCAATCCGCAAGGCTTCTGCAGCCGCTCAAAAGAATCTGATCAAGGTTCCAACCGTTGGAACGACCATTCCGCACGAAGTTATCGGTACTTACGGCGGTGGGAAGATCATGTTAAAGCCAGCCGTTGAAGGTTCCGGGGTTACCGCCGGTGGGGCCGTTCGTAACGTGATGGAACTTGCAGGGGTTAACGACGTTACCTCAAAGCGGTTAGGTTCCAACACGCCGATCAACGTTGTTCGTGCTACTTTTGAAGGTCTCAAGGCCTTGAAGAGTGCCGAAGAAGTTTCCAAGCTGCGCGGCACATCCGTTGACCACCTGGCAGAATAG------------------------------------------------------------------------------------------------------------------------------------------------------ATGGCTCGTATCGCAGGTGTCGATTTACCTCGTGACAAGCGAATCGTAATCGGCTTAACTTACATTTTTGGGATTGGGAACACGACTGCACAAAAGATCCTGGCTAACGCTGGGGTTTCCGAAGACATTCGGGTTCGCGACTTAACGCCGGATCAAGAAGAAAAGATCCGTGCAGAAGTTGACCAAATCAAGGTTGAAGGTGACCTTCGCCGTGAAGTATCCCTCAACATCAAGCGTCTTCAAGAAATCGGCTCTTACCGTGGCATGCGTCACCGTCATGGGTTACCAGTTCGTGGTCAACACACGAAGAACAACGCCCGGACTCGTAAGGGGAAGGCCGTTGCCATTGCCGGCAAGAAGAAGTAA------------------------------------------------------------------------------------------------------------------------------------------------------ATGGCAACCAAAAAGGGTACGCGTAAGCGTCGGGTAAAGAAGAACATTGAAACTGGTGTTGCCCACATCCACTCAACGTTCAACAACACTCTGATTATGATTACCGATGTTCAAGGGAACGCAGTTGCTTGGTCCTCTGCCGGGGTCCTTGGCTTCAAGGGTAGTCGTAAGTCAACTCCATTTGCTGCACAAATGGCTTCTGAAGCCGCTGCTAAGCAAGCAATGGAACACGGTATGAAGACCGTCGAAGTTGAAGTTAAGGGGCCAGGTTCCGGTCGTGAATCTGCCATCCGGGCACTTCAAACAACTGGTCTTGAAGTTACTGCCATTCGGGACGTAACTCCAGTACCACACAACGGTTCTCGTCCTCCAAAGCGTCGTCGTGTTTAA------------------------------------------------------------------------------------------------------------------------------------------------------GTGAGAACGACATACATGGCAAAACCTGGTCAAGTTGACCGTAAGTGGTACGTTGTTGATGCTAAGGGCATTTCCCTTGGTCGTTTGGCTTCTACTGTCGCATCTATTTTACGCGGTAAGAACAAGCCAACCTTCACTCCGCACGTTGACACCGGTGACTACGTGATCGTTATCAACGCCGCAGAAGTTAAGTTAACTGGTAAGAAGGCAACTGGGAAGATCTACTACCGTCACTCCAACCACCCGGGTGGTTTGAAGCAACGCACGGCCGGTGACTTCTTAGCTAAGGATCCTGAAAAGATGGTTGAACAAACTATCAAGGGGATGCTTCCTCACACCTCGCTTGGTCGGAAGATGGGGATGAAGCTGCACGTTTACGCTGGTGAAAGCCACAACCAAGCAGCTCAAAAGCCTGAAGTACTCGACATTACTAACTTAATCTAA------------------------------------------------------------------------------------------------------------------------------------------------------TTGGCTCAACAAGTACAATACAGTGGTACTGGACGTCGTAAGGATGCAACCGCACGCGTTCGCTTGGTACCTGGTTCTGGTAACATTACTATGAACGGCAAGGCAATCGAAGACTACATTCCGTTTGCCAACTTACGCGCCATCGTGAACCAACCATTTGCCGCTACTAAGACGGAAGGTCAATACGACGTCTTGGTAAACGTAAACGGTGGGGGCTTCTCTGGTCAAGCCGGTGCAACCCGTCACGGGATCGCCCGCGCTCTTTTGACCGTTGACCCTGACTTCCGCGATGCCCTGAAGAAGGCTGGTCTCTTAACCCGGGACCCACGGATGAAGGAACGTCGCAAGCCAGGTCTCAAGAAGGCCCGTAAGGCTTCTCAATTCAGCAAGCGTTAA------------------------------------------------------------------------------------------------------------------------------------------------------------------------------------------------------------------------------------------ATGCGCTACCAACGGCCAAAAGGGACGGCCGACATCTTGCCAGGGGATAGTCAAACCTGGCAATACGTTGAAGGCCAAGCCCGCCAAATTTTTAAAACTTATGGCTACCAAGAAATTCGAACACCGCTCTTTGAATCCTACGACATTTTCTCCCGTTCGGCCGGTGACACGTCCGACGTGGTGACCAAGGAAATGTACGACTTCAAGGATAAGGGGGATCGCCACATCGCACTGCGCCCGGAAGGAACGGCCGGCGTCGTGCGGGCCTTTGTCGAAAATAAGCTGTACGGCCCGGAATTTAATAAGCCTTACAAGGTCTACTACATCGGACCAATGTTTCGTTACGAACGGCCGCAATCGGGGCGCCAACGTGAATTCCACCAGATTGGGGTGGAAGCCTTTGGGGCCGACAACCCGGCCGTGGACGTGGAAGTCATCACGATGGCCCTGCGGTTCTTTAAAAAGCTTGGCCTCTCTGATTTGCGGGTGGCCGTTAACTCCTTGGGGGACCAGGAAAGCCGGGCCAACTACCGCCAGGCGTTGATCGACTACTTAAAGCCTCACTACGATGAATTAAGCGAAGACTCCAAGGAACGGCTGGAAAAGAACCCGCTGCGGGTGCTCGATTCTAAGGACGAACGCGACCAGCAATTCGTTGAAAACGCCCCGTCAATCCTTGATTACCTGACCCCGGCGGCCGCAGAACGGTTTGACCAAGTTAAGGAAATGTTAGACAGCCTGGGGATCGACTACGTGGTTGACGCTACGATGGTCCGGGGCTTGGATTACTACAACCACACCATCTTTGAAGTAATGGTTAAGGCCAAGTCACTGGGCCACGGCTACACCACCATCTGCGGTGGGGGCCGATACTCAGGACTGGTGGAAGAACTCGGGGGCCCGGACGAACCCGGCGTCGGCTTCGGGATTGGTCTGGAACGGCTGATCTTGCTGTTGGGCGACGAAGGGGTCGAAATGCCAACGGAAGACGGCTTAGACGTTTACGTGGTCGGGATCGGCGAAGCGACCAACCTGGAGAGCTTCCGGCTGGTAACCGCCGCCCGGGATGCCGGGCTGGTGGCCGAACGCGACTACCTAAACCGTAAGCCAAAGGCCCAGTTCAAGACGGCGGCCAAGGAAGGTGCCAAGGTAACGTTGACGGTCGGCCAACGCGAAATCGAAGAGGGGACGGTCCACTTTAAGGTGATGGCAACCGGTAAGGAAGTCTCCGTTCCCCTGGCAGATTGCTTAGCCGACTTTGGTAAGGTTTATCAAGAACACGTGGAGGAAGGTTAA------------------------------------------------------------------------------------------------------------------------------------------------------ATGTTAGACATCAAGCAAATTCGCCAACAACCGGACTGGTTCAAAGAAAAGCTGGCCACCCGGGGCGTTCAACCAGAAGAAATCGACGCCGTGCTGGAACTGGACGCCAAGCGGCGCGAACTCCTGCAACAAACCGAAACCCTGAAGGCCAAGCGTAACGAAGCCTCCAAGAAGATCGGGGAAGCTAAGCGGGCCAAGCAATCCGCTGACGAAGCAATTGCCGAGATGCGCCAAGTCGGCGAAGACATCAAGGCCTTAGACGAACAGGTGGAAGCAAACGACAAGGACCTCTTTGACAAGTTAGCCCACCTGCCGAACGTCCCTCACGAAGGGGTGCCGGTTAGCCTGACCGAAGATGGGGCCGAAGAACTGCGTAAGGTAGGTCAAGCCCGTCAATTCGACTTTGAACCAAAGCACCACTGGGAAATCGGCGAAAACCTCGGGATTTTGGACTTTGAACGGGCCGGTAAGGTTTCTGGCTCCCGCTTCGTCTACTACGTCGGCCTCGGGGCTCAATTAGAACGGGCGCTGTACAACTTCATGCTCGATGAACACATGAAGGAAGGCTACACCGAAGTCTTGCCGCCGTACATCGTCAATGCTCACGCGATGTACGGGACCGGTCAATTCCCGAAGTTTAAGCAGGACGTTTACCAAGTGAACGGCGAAGACATGACCCTGATCCCGACCGCCGAAGTTCCGTTGACCAACTACTTTGCCGGCGAAGTGATCCCCGCAGAAAAGCTGCCGGTTTACGTGACGGCCTTGACGCCTAGCTTCCGTTCCGAAGCTGGGTCAGCTGGTCGCGATACCCGCGGGTTGATCCGGATGCACCAATTCAACAAGGTCGAAATGGTTAAGTACACCAAGCAAGATCAATCCTGGGAAGAACTCGACAAGATGACGGCCAACGCCGAAAACATCCTCCAAAAGCTCGGCCTGCCGTACCACGTCATCACCCTGACGACTTCGGACATGAGCTTCACGGCCTCCGAAACCCACGACTTGGAACTGTGGATGCCGGCCCAAAATAAGTACCGGGAAGTTTCCTCTTGCTCCAACTGCTTGGACTTCCAAGCCCGGCGCCTGCACATGCAATACCGGGACGAAAACGGTAAGCTCCAATACGTGCACACCCTGAACGGTTCTGGTTTAGCCGTTGGGCGGACGTTGGCGGCCATCTTAGAAAACTACCAAAACGAAGACGGCTCCGTGACGATTCCAGAAGTCNTGGTACCGTACTTCCACGGCATCACCAAGATCACCAAGGAAAACGCCGTGCCGTTTAACAACAAGTAA---------------------------------------------------------------------------------------------------------------------------------------------------------------------------------------------ATGGCTATCTCAAAGGAAAAGAAGAACGAAATCATCAAGCAATTCGCTACTCACGAAGGGGACACTGGTTCAACCCAAGTTCAAGTGGCTGTTTTGACTGCAGACATTAACGAACTCAACGAACACCTTCGCGAACACAAGCACGATTACCACTCACAACGTGGTTTGATGAAGAAGATCGGTCACCGTCGTAACCTGTTGGCTTACCTCCGTCGGACTGACCTTCCTGCTTACCGGGAACTGATCAAGGCCCTTGGTCTTCGTCGGTAA------------------------------------------------------------------------------------------------------------------------------------------------------ATGGGTCGTAGTTTAAAGAAGGGACCTTTTGCAGATGCTTCTTTATTAAAGAAGGTTGAAGCTCAAGCAGATAGCGACAAGAAGACCGTCATTAAGACCTGGTCACGTCGGTCCACGATCTTCCCGAGCTTTATCGGATACACGTTCGCAGTATATGATGGTCGGAAGCACGTGCCAGTTTACGTACAAGAAGACATGGTAGGTCACAAGCTTGGTGAATTCGTACCAACGCGGACTTTCCGTGGTCACGCTGCCGATGACAAGAAGACTGGTCGTAAGTAA------------------------------------------------------------------------------------------------------------------------------------------------------ATGAGTGACGAACGTAATGCACGTAAGGTGTACCAAGGTCGCGTTGTTTCTGACAAGATGGACAAGACGATCACGGTCGTAATTGACACCTACAAGAGCGCGCCGATCTACGGCAAGCGGGTTAAGTACTCCAAGAAGTACTACGCTCACGACGCTAACAACGAAGCCCACGTTGGTGATACTGTTCAAATCATGGAAACGCGGCCGCTGTCTGCTAAGAAGCGTTTCCGGCTTGTTAAGGTCGTAGAAAAGGCCGTTACCTTATAA------------------------------------------------------------------------------------------------------------------------------------------------------ATGCTAGTACCAAAGCGAGTAAAGCACCGTAAGGTTCAACGCGGTAAGATGCGTGGGGAAGCCAAGGGTGGTAAGACCGTTACTTTTGGTGAATTCGGTCTGCAAGCTCTCGATTCTCACTGGATTTCTAACCGGCAGATCGAAGCCGCTCGTATTGCCATGACGCGTTACATGAAGCGTGGTGGTAAGGTTTGGATCAAGATCTTCCCACACCTTTCTTACACTAGTAAGGGTGTTGGTACCCGGATGGGTAACGGTAAGGGTGCTCCTGAAGGTTGGGTAGCCCCTGTTAAGCGTATGAAGGTGATGTTCGAAGTTGCTGGGGTTCCTGAAGAAGTTGCCCGTGAAGCCCTTCGTCTTGCCGGAAACAAGTTGCCAGTTCGCACTAAGATCGTTAAGCGTGAGGAAGTAGGTGGACAATCTAATGAAGACTAA------------------------------------------------------------------------------------------------------------------------------------------------------ATGCAATTAAACGAATTAAAGCCTGTTGCTGGCTCACGTTTCAAGCGGCTTCGTAAGGGTCGTGGCCTTTCTTCCGGTCACGGTTTCACTTCTGGTCGTGGGACGAAGGGTCAAAAGGCGCACGGTAAGACCCGTCTTGGGTTTGAAGGGGGCCAAATGCCTCTCTACCGGCAAAAGCCAAAGCGTGGTTTCACCAGCATGAACCACAAAGACTTCGCCCTTGTTTCCCTGACGACGCTTAACCAATTCGAAGACGGCGCTGAAGTTACGCCAGAAGTTCTGGTTGCAAACGGCGTGATCAAGAACGTTAAGAGTGGCGTTAAGGTTTTGGCAACTGGGAAGCTTGAAAAGAAGCTGACCGTTAAGGCTAACAAGTTCTCTGCTTCAGCCGTTAAGGCAATTGAAGCTGCCGGTGGTACGACTGAGGTGATCTAA------------------------------------------------------------------------------------------------------------------------------------------------------ATGTTCACAACCGTCAAAAACGCGTTCCGGGTCAAAGAAATTCGACACCGGATCTTCTTTACCCTGTTCGTGTTGATTGTTTACCGGTTGGGAGCTTCGATCACCGTTCCGGGAGTTAACGCTGCGGCCTTGCAGCAACTCTCGTCATCGGGATTAGCATCTATTCTTAATACCTTTAGTGGTGGGGGTTTGGAAAACTACTCCCTCTTTGCGATGGGGGTTTCGCCGTACATTACGGCCCAAATTGTCGTTCAACTGCTACAAATGGACATCGTGCCGAAGTTCGTTGAATGGTCAAAACAGGGTGAAGTTGGACGGCGGAAATTAAACCAGGCGACTAGGTGGTTAACGATTATGTTGGGCTTTGTCCAGTCGATCGGGATCACCGCCGGGTTCAACGCCCTCTCCACCATTAAACTGGTGAATAATCCGGGGATGAAGACCTACCTCACGATTGGTCTCATCCTGACGGCTGGAACAATGTTTGCGACCTGGATGGGGGACATGATTACCGAGCGGGGACTTGGGAACGGGGTTTCCATGTTGATCTTTGCCGGGATCATCGCCCAGATGCCAAGCGCAATCCAGCAGTTGTGGACGGATCAAATCACTGGCGAATCCGGGAGTGCCCTTTGGATGGGCATCGGGTTCATTGCGCTGGTTGTGGTGGCTTTGCTGATCATCGTTGCCTTTGTAACGTGGGTTCAGCAAGCTGAACGGCGTTTGCCGATTCAGTACACCCGGCGGACGACCGTCTCGCCGGCCAATAGCTACCTGCCATTAAAGATTAACGTTTCCGGGGTGATCCCGGTTATCTTTGCCGGTTCGGTTATTTCGACGCCGCAAACGATCTTAATGGCCTTTCAGCAAAATCATTCCGGGGATACTTGGTACCAAGTTATGACCAGTATCTTTAACCTTCAATCGGGTCCCGGGATAACCCTGTACATCTTCTTGATCGTTGTGTTTACCTTCTTCTACGCCTTCGTTCAGGTTAACCCGGAAAAATTAGCCGAAAACTTGCAAAAGCAAGGCTCCTACATTTCGGGGGTTTGGCCGGGGAAGGGGACCCAAGACTTTGTCTCGGGGCTCCTGATGCGGCTATCGACCGTTGGGGCCCTTTTCTTGGGCCTGATTTCTCTGATTCCATTGATTGCTTCCAACGTTTGGAACTTAAGCCAATCAATCGGGCTTGGGGGAACGAGTTTACTGATCGTCGTCCAAATCGCCTTGGACGTCGTCCGGCAACTAAACGGGTTGACGATGAAGCGTGAATACATTGGGTTTATCCATGAATAG------------------------------------------------------------------------------------------------------------------------------------------------------ATGATCGAATTTGAAAAACCAAACATCCACAAAGTTGAAGAAACAGACAACTACGGTAAGTTTGTCGTAGAACCGTTGGAACGCGGTTACGGGACGACTCTGGGTAACTCTCTTCGGCGTGTTATGCTGGCATCCCTGCCAGGGGCAGCCATCACCAGCATTCAAATTGATGGTGTTCTGCATGAATTCAGCACGGTTCAAGGGGTTACGGAAGACGTTACGCAGATTATCTTGAACTTAAAGCAAGTTGCTTTAAAGATTGATTCTGAGGACGCTAAGGACCTTGAAATTGACGTTAAGGGTCCGGCCGAAGTAACGGCTGCCGACATCCAAGGTGACGGCGATGTTACTATCCTGAACTCTGACCTTCACATTGCGACGGTTTCCGACGGTGCCGAATTGCACGTTAAGATGACCGCTGATAAGGGTCGTGGTTACTCATCTGCTGATGATAACAAGACTCGTATGGAGGGCTTGGCAATTGGTGTCTTACCAATTGATTCCATCTACACCCCGATCGAACGTGTTAACTACACGGTGGAAAACACCCGGGTGGGGCAAAGCAACGACTACGATAAGCTGACCCTTGACGTTTGGACTAATGGTTCCTTAACGCCAACCGAAGCAATCAGTCTTGCTGCTAAGATCCTCACTGAACACCTGACGATGTTCGTCAACCTCACCGAAGAAGCACAAGTAACTCAAGTGATGGTTGAACGGGAAGAAACCCACCAAGAAAAGGTGCTTGACAAGACCATCGAAGAACTTGACCTGTCTGTACGTTCATACAACTGTTTGAAGCGTGCTGACATCCAAACCGTAAAGGACTTAACTGAACGGACCGAAGCCGACATGATGAAGGTTCGGAACCTTGGGACGAAGTCATTGGATGAAATCAAGCTCAAGTTGGCTGAACTTGGCGTTGGTTTTCGCCAAGAAGATTAA------------------------------------------------------------------------------------------------------------------------------------------------------ATGTTGAAAATATACAACACACTCACCCGGCAAAAAGAAGAATTTCACCCCCAACAAGCAGGGATCGTTAACATGTACGTCTGTGGTCCGACCGTCTACAATTATATTCACATCGGCAACGCCCGGAGCGTGGTCGCCTTTGATACGGTGCGCCGCTACCTAGAGTTTTCTGGCTACCAAGTTAATTACGTCTCCAACTTCACCGATGTTGATGACAAGATGATAAAGGCCGCCAAGGAGCAGGGGATCACGGTGCCAGAGTTGGCGTATAAGTACATCCAAGCCTACATGGAAGACACCGCCGCTTTGAACGTCGAACCCGCCACTACCCACCCCCGGGCAACCGAAAACATTGACGGGATTATTTCCTTTATTGAAGACCTGATTGAAAAGGGCTACGCCTACCAAAGTGGGGGCGACGTGTACTACCGGGCCCGCAAGTTTGCCCACTATGGTCAACTGTCTGGTCAGTCCCTAGACGACCTGGAAGTCGGGGCTAGCGAACACGTTTCAACAGAAGAGGTGGCCAAAAAAG-AGGACCCGCTCGATTTCGCCCTCTGGAAGGCGGCCAAGCCCGGCGAGATCAAGTGGGACTCC-CCGT-GGGGGGCCGGGCGCC-CGGGCTGGCATATTGAGTGCTCGGTGATGTCAACCAAGTACCTGGGTGATACCCTAGACATTCACGCCGGTGGTCAGGACCTCGAGTTCCCCCACCACGAAAATGAAATCGCCCAGAGCGAAGCCAAGACGGGCCACCGCTTCGTTAACTACTGGATGCACAACGGCTTTGTAACGATCGGTAGGGACAACGAAAAGATGAGCAAGTCCCTGGGCAACTTCGTCACGGTGCACGACTTAATTAAGGAAGTTGACCCGCAGGTGTTACGGTTCTTCATGTCAACGACCCAGTACCGGCGCCCAATTCAATACAGTCAAGAAAGCTTGGTGGAAGCCCAAGCTAACTTAGAGCACTTAAAAAACACTTACGACAACCTGGCTTACCGGCTCAAAGACGCTACGTCCGGGACCGATGGCGGCGTGCAACGGCAACTAGCGGACTTCCGGGCCCGCTTTGTGGCAGCCATGGATGATGATATTAACGTTCAAAACGGGATTGCCGTGGTTTACGAGTTGATGCGCTTTGCTAACCAGTACGTTGAACAACGCCTGGTGCAGCGCGAACCAATCGTTGCCATTCAATTAATGTTAAAACGGTTAGTAGCGGTCTTTGGGGTTGACCTGGCCGTTTCCGCTACTGAAATTAACGACGAAAAAATTAAGGAACTGATCGAAAAGCGCAACGCCGCCCGGGCGGAAAAAGACTTCGCTTTAAGTGACCAGATCCGCGACCAGTTAAGGGACCAGGGGATCATTTTAGAGGACACCCCCCAGGGGACCCGTTACAGAAAGGAATCAAATTAG---------------------------------------------------------------------------------------------------------------------------------------------------------------GTGATTTCTAAACCAGACAAGAACAAGATCCGTCAACGCCGTCACATGCGCGTTCGCGGTAAGATCTCTGGTACTGCAGAGCGCCCACGTTTAAGTGTTTACCGTTCTAACAAAAACATTTACGCTCAATTAATTGATGACGTAAAGGGTGTGACGCTCGCAAGTGCCTCAACCCAAGATACTGAAGTAAGTGGTAAGACTAAGACCGAACAAGCTGCCGGTGTTGGTGCCCTGATCGCTAAGCGTGGGGTTGAAAAGAACGTTACCACTGTTGTGTTTGACCGTGGGGGTTACCTTTACCATGGTCGGGTACAAGCTTTAGCAGAAGCCGCTCGTGAAAACGGGCTTCAATTCTAA---------------------------------------------------------------------------------------------------------------------------------------------------------------------ATGGCATACGATCACAAAGCGATTGAAAAGAAATGGCAACGCTACTGGAAGCAACACAAGACCTTTAAGGCCACTTTGGACAAGGACCAAAAGAAGTACTACGCCTTAGACATGTTCCCGTACCCGTCTGGTCAAGGGTTACACGTTGGTCACCCGGAAGGTTACACGGCCACCGACGTGATGTCACGGCTCAAGCGGATGCAGGGCTTCAACGTCTTACATCCGATGGGCTGGGACGCCTTTGGGCTGCCGGCGGAACAATACGCCTTAAAGACCGGTCACAACCCGGCTGACTTCACTAACCAAAACGTTGACCACTTCCGCGACCAAATTCAATCACTTGGTTTTTCCTACGATTGGGACCGCGAAGTTAACACGACCGATCCGAACTACTACAAGTGGACCCAGTGGATCTTTGAGCAGCTCTACAAGAAGGGTTTAGCCTACGAAGATGAAATCATGGTTAACTGGGCACCCGACTTCATGGGCGGGACCGTGGTTGCCAACGAAGAAGTCGTCGATGGTAAGACCGAACGGGGTGGTTACCCAGTTTACCGGGTACCGATGCGTCAGTGGGTCTTAAAGATCACCGCTTACGCCGACCGTTTGATCGATGATTTGGACCTGGTTGACTGGCCGGAAAGCGTTAAGGAAATGCAACGCAACTGGATCGGCCGTTCAGAGGGGGCCAGCGTCAAGTTTAAGGTGGTTGGTCACGACGGGGTCGAAATTGAGGTCTTTACCACCCGGGCCGATACCCTCTTTGGTGCTTCCTACGTGGTGCTGGCACCGGAAAACGAACTGGTTGACCAACTGACGACGCCGGAACAAAAGGCCGCCGTTGACGCCTACAAGGAAGAGGCGTCCCGGCGTTCCGACCTGGAACGGACCGAGTTAAGCAAGGAAAAGACCGGGGTCTTCACCGGTGCCTACGTCATCAACCCGGTTAACGGCGAACAGTTACCAATCTGGACGGCCGACTACGTCTTGAACTCCTACGGGACCGGGGCGGTCATGGCGGTGCCATCCGGTGATCAACGGGACTTTGAGTTCGCCACTAAGTTTAACCTGCCAATCACGCCGGTGGTCGAAGGATTCAATGGGGAAGAGGCCTACACCGAAGATGGTGCCCACGTCAACTCCGGCTTCTTGGACGGCTTAAACATCAAGGAAGCCAAGGCCAAGATGGTGGAATGGCTGGAAGAACATGACTGCGGGGGCAAGAAGGTTAACTACCGGCTCCGTGACTGGATCTTCTCGCGCCAACGTTACTGGGGTGAACCGATCCCGGTTATCCACTGGGACGACGGCACGACTTCATTAGTACCGGAAGACGAGTTGCCGTTGCGCCTGCCGGAAACCGACAACATTGAACCGTCCGGGACCGGGGAAAGCCCGTTAGCTAACATCGAAGACTGGGTCAACGTCTACGATGAAAACGGCCGCCACGGGAAGCGGGAAACCAACACGATGCCACAGTGGGCCGGCTCTTCTTGGTACTGGCTGCGTTACACCGACCCGACCAACGACAAGGAGTTCGCTTCCAAAGAAGCCCTCGACTACTGGTCACCGGTTGACCTTTACGTGGGGGGAGCCGAACACGCCGTCTTACACCTCTTGTACGCCCGTTTCTGGCACAAGGTCCTCTACGACCTTGGCTTGGTACCAACTAAGGAACCGTTCATGAAGTTGGTTAACCAGGGGATGATCCTGGGCTCCAACCACGAAAAGATGTCCAAGTCCAAGGGCAACGTGGTGAACCCGGATGACATCGTCGACCAATACGGGGCCGATACCCTGCGCCTGTACGAAATGTTCATGGGACCGCTGGAAGAATCGGTGCCGTGGGATGAAAAGGGCCTGCACGGGTCCAACAAGTGGGTGCAACGGGTTTGGCGCCTCTTGATGGACGACAACAACCACCTACGCGACCGGGTGTCCACCTACAACGACGGTAAGTTGACCAAGGTCTACAACCAAACCGTTAAGAAGGTGACCGACGACTTTGAACGGATGCACTTTAACACCGCCATTTCCCAACTGATGGTCTTTGTCAACGAAGCTTACAAGGTTGACGACTTGCCGTTAGAGTACATGGAGGGCTTTGTTAAGATGATTGCGCCGTTGATGCCGCACCTGGCCGAAGAACTGTGGAGCCAATTCAACGAATCAGAAACCATCACTTACCAACCGTGGCCAACCTATGACGAAAAGGCCCTGGTGGAAGATGAGGTCGAAATGATCGTCCAGGTTAACGGGAAGGTCCGGGCCAAGATTAAGATGGCTAAGGACGCCGATAACAAGGACGTTGAAGACGCTGCCTTGGCTAACGAGCACGTTCACTCCTTTGTGGACGGCAAGGACGTCAAGAAGGTGATCGTGATTCCAAACCGGATCGTTAACATCGTCGTGAAGTAG------------------------------------------------------------------------------------------------------------------------------------------------------ATGTCACGTTACACTGGCCCAAGCTGGCGTCTTTCCCGGCGCCTGGGCGTTTCACTTTCTGGTACTGGTAAGGAACTTGCTCGTCGTCCGTACGCTCCTGGTGACCACGGGAACGACCGTCGCGGTAAGCTTTCCGAATACGGGACCCAACTTCGCGAAAAGCAAAAGCTTCGTTTCATGTACGGGATGACCGAACGGCAATTCTCTAACCTGTTCGTTCGCGCCGGCAAGATCAAGGAAGGTACTCACGGTACTAACTTCATGGTTCTGCTTGAACGTCGTCTGGACAACATGGTTTACCGTCTTGGTTTAGCTACCACGCGTCGTCAAGCACGCCAACTGGTTAACCACGGTCACATCACTGTTGACGGCAAGCGCGTTGACATTCCTTCCTACGAAGTTAAGGTTGGTCAAGTCATCGCCGTTCGTGAAAAGTCCAAGAACCTGGACGTTATCAAGGGTGCTGTTGAAGCCGTTGTTGCTCGCCCGGCTTACGTTGAATTCGACGCTGACAAGCTCGAAGGTAAGCTGACCCGTCTTCCGCAACGTGAAGACATGAACGCCGACATCGACGAAGCCCTGATCGTTGAATTCTACAACAAGTAA------------------------------------------------------------------------------------------------------------------------------------------------------ATGACCGAAAAAGAAATGGCAACCAAATTCGACCCCCAAGCGGTCGAAGAAGGGCGCTACCAATGGTGGATCGACCAAGGTTTTTTCAAGCCGTCTGGGGATAAAAAGGCGCACCCTTACTCCATCGTGATCCCGCCGCCAAACGTGACCGGGAAGCTGCACCTGGGCCACGCTTGGGACACGACCTTACAAGATATTATCATTCGCCAAAAGCGGATGCAGGGCTACGACGTCTTGTGGCTGCCGGGGATGGACCACGCCGGGATTGCCACCCAGGCCAAGGTGGAAGCCCGGTTGGCCAAGCAAGGGGTTTCCCGCTACGACCTGGGTCGCGAAAAGTTTGTTAAGCAGGTTTGGGACTGGAAGGACGAATACGCCGCCATCATTCACCAGCAATGGGCCAAGATGGGGATCTCCGTTGATTACGACCGGGAACGCTTTACCTTAGACGAAGGGTTAAACAAGGCCGTGCGCAAGGTCTTCGTTGACCTTTACAACAAGGGTTTGATTTACCGGGCCACTTACATCATCAACTGGGACCCGAAGGCGCGGACCGCCTTATCCGACATCGAAGTCGAACACAAGGACGATAAGGGCGCCTTTTACCACGTCAAGTACCCGTTCACCGACGGGACGACCTTCAACGGCAAGGACTACATTGAAATCGCCACCACCCGGCCAGAAACGATGTTTGGTGACGAAGCCGTCGCCGTGAATCCAAGCGACGAACGCTACAAGGAACTGGTCGGCAAGCATGTAATGGTGCCGCTGGTTAACCGCGAAATCGAAATCATTGCCGACGATTACGTGACGCCGGACTTTGGGACTGGGATGGTGAAGATTACGCCGGCCCACGACCCGAACGACTTCCAAGTTGGTAAGCGCCACAACCTGCCGGAATTAAACACGATGAACGAGGATGCCTCGATGAACGAAAACGCCGGCAAGTACGTCGGCATGGACCGGTTTGACGCCCGGAAAGCGATCGTCAAGGACCTCCAAGACCAGGGTTACATGCTCAAGATCGAACCAATCGTGCACTCCGTTGGTCACTCCGAACGGACCGGGGTGCAAGTCGAATCCCGCCTGTCGACCCAGTGGTTCGTGAAGATGAAGCCGCTGGCAGAACGGGCCTTGGCTAACCAAAAGACCGATGACCGAGTCAACTTCATTCCGGAACGGTTTGAACACACCTTCAACCAGTGGATGGAAAACGTTCACGACTGGGTGATCTCCCGTCAACTCTGGTGGGGGCACCAAATCCCGGCCTGGTACCACAAGGAAACCGGCGAGATGTACGTCGGAATGGAAGCCCCAGCCGATGCGGAAAACTGGGTTCAAGACAAGGACGTCTTAGATACCTGGTTCTCCAGCGCCCTGTGGCCATTTTCGACGATGGGCTGGCCAAACACCGATGCCGAAGACTTCAAGCGCTACTTCCCAACCACCACGCTGGTAACGGGCTACGACATCATTTTCTTCTGGGTCTCCCGGATGATTTTCCAATCCCTGGAGTTCACCGGCAAGGCGCCGTTTAGAAACGTCCTCTTGCATGGTTTGATCCGTGACGAACAAGGGCGTAAGATGTCTAAGTCCCTGGGTAACGGGATCGACCCGATGGACGTGGTAGAAAAGTACGGGGTTGACGCCCTGCGCTGGTTCTTGGTAACTGGTTCAACGCCGGGCCAAGACATCCGCTTCTCTTACAAGAAGATGGACGCCTCTTGGAACTTCATCAACAAGATCTGGAACGCCAGCCGGTACGTGATCATGAACCTCGGTGACATGCCGGCGCCACAACTGCCGGACCAAAGCAAGTGGGACCTGGCCGACCGCTGGATCCTGAGCCGCTTGAACACGACCGTCAAGGACGTTACCGCCAAGTTCGAGAAGTTTGAATTCGGGGAAGCTGGCCGTGACCTATACAACTTCATTTGGAACGACTTCTGTGACTGGTACATCGAAATGACCAAGGAGAAGTTGAACAACGGGACTGACGAAGAAAAGGACGCCACCAAGAACATCTTGGGTTACGTCTTAGACCAGACCCTGAAGCTGATCCACCCAATCATGCCGTTCGTAACTGAAAAGCTGTGGCAGGCAATGCCGCACGATGGTCAATCGATCATGGTAGCGGACTACCCGGTTGAACACGTCGAACTGGCCAACCAAAAGGCCGAAGGGGAAATGGAAGACCTGATCGAACTGATCAAGGCCGTTCGTAACATCCGGAACCAAGCGGGCGCCCCAATGTCGTCACCGGTTAAAATGATGATTAAGGTGGATGATCAGGCCCACGCCGCCGTCTTCAACGAAAACCGGGATTACCTTGACCGCTTCTGCCACCCGTCAGACCTAACGATTGCCACCGAAGTCGACGTGCCGAAGCTGGCGATGAGTGGGATCTTGGCCGGCGCCACGGTTTACATCCCGATGGCCGAACTGGTGGACCTGGACGAAGAACGGGCCCGGATGGAAAAGGAAATTACCAAGCTAGAAAAAGAGGTTGCTCGTTCAACCAAGAAGCTGGGGAACGAAAAGTTCGTCAACAGCGCCCCTGAACAGGTGGTGGCCAAGGAACGGGCCAAGGCCGAAGAGTGGCAACAAAAGTTAGCGAGCGCCAAGGAACGCTTGGCGAGCCTGCAAGAAGGATAA------------------------------------------------------------------------------------------------------------------------------------------------------------ATGGTAAAACGAAACCTGATCTTGGCCTTTGAATCGAGTTGTGATGAAACCAGCGTGGCGGTGATCGAAGATGGTCACCGTGTGTTATCAAACATTGTGGCGACGCAGATTGCTAGTCACCAACGCTTTGGTGGGGTGGTACCAGAAGTGGCCAGCCGCCACCACATTGAACAGATTACCAAGTGTACCAAGGAGGCCCTGGAGCAAGCCGGAGTTAGTTATCAAGACCTAACGGCGGTGGCGGTTACCTATGGCCCGGGGTTAGTCGGTTCCCTTTTGATTGGGGTGACGGCCGCTAAGACGATCGCATGGGCCCACCAACTACCGCTTGTGCCGGTCAACCACATGGCCGGTCACTTGTACGCGGCACGGTTCGTGAGTGACTTTACCTACCCGATGCTTGGGTTGTTGGTTTCCGGTGGTCACACGGAGCTGGTCTACATGAAAGAAGAGCACGATTACCAAATCATTGGTGAAACCCGCGATGACGCCGCTGGTGAGGCCTACGATAAGGTGGGCCGGGTGATGGGGATCAATTATCCGGCCGGGAAAACCGTCGATCAGTGGGCAGCCAAGGGGCATGACACCTTCCACTTTCCGCGGGCGATGGAAAAAGAGGATAACTTTGATTTCTCCTTTTCTGGCCTTAAATCGGCCTTTATCAACACGGTTCATAACGCCGACCAACGGGGCGAAGTTCTGGATAAATATGACCTGGCGGCGAGTTTCCAGCAGAGTGTCGTTGACGTCTTAGTCGCCAAAACCATTCGGGCGTTAGATGAATTCCCGGTTAAGCAACTGATCTTGGCCGGGGGGGTCGCCGCTAATCAGGGGCTCAGAAAGCAGCTAAGCGCCGGTCTACAAGCCAAGCATCCCGAGGTGCAATTACTTCAGGCCCCGCTCAAGTATTGTGGAGATAACGCCGCCATGATCGGGGCGGCCGGCTACGTTAACTACTTACACGGGGATCGGGCCGATGGTTCCTTAAACGCCGTGCCAGGCTTGTCCTTTGCCCACCTGAAAGAAGAAAACTAA------------------------------------------------------------------------------------------------------------------------------------------------------------------------------ATGGCATTTGAAGGTTTAACGGAACGCCTGCAAAAGGCAATGGAAAAACTGCGGCGTAAGCCCAAGGTGACCGAAGCCGATTTACGCGAAACGATGCGTGAAATCCGGCTCGCCCTGCTGGAAGCCGACGTTAACTTTAAGGTCGTTAAAGACTTCGTCAAGACGGTGCGCGAAAAGGCTACCGGCGCGGAGGTTTTAAAGGGCTTAAATCCGGCTCAGCAAATCGTCAAGATCGTTAACGATGAACTGACCGAAATGATGGGTGAAACGGCAACACCCCTCAATAAATCCGCCCACATCCCGACCGTCATCATGATGGTCGGGCTGCAAGGGGCCGGGAAGACGACGACGGCCGGTAAGTTGGCCAAGCGCCTTAAAAAAGAAGAAAACGCCCGCCCACTCTTCATTGCGGCCGACGTTTACCGGCCAGCCGCCATTACCCAGTTGCAACAAGTGGCCGCTAGCATTGACGTGCCGGTCTTTGAAATGGGGACCGACGTCGATCCGGTCGAAATCGTGCGCCAGGGGATGGAAGTCGCTAAGGAAAAGCACAACGACTACGTGATCATCGATACGGCCGGGCGCCTGCAAATCGATGAACAACTGATGGAAGAACTGGCTAAGATCAAGGAACTCGCTAAGCCAGACGAAATCCTCCTGGTGGTCGACGCCATGACCGGGCAAAACGCCGTCAATACTGCCCAAGGGTTTGACGACCAGTTAGACATCACTGGGGTAGTCTTGACCAAGTTGGATGGGGACACCCGTGGTGGGGCCGCCATGTCCATCCGGGCCGTCACCGGTAAGCCAATTAAGTTTGTCGGTGAAGGGGAAAAGATGGACAACTTGGACGTCTTCCATCCGGACCGGATGGCCTCCCGGATCCTGGGGATGGGGGACATGATGACCCTGATCGAAAAGGCCCAGGAAAACTTTGACCAGGAACAAGCCACCCAGGCGATGGCTAAGATGAAGGAAAATTCCTTTGATTTCAACGACTTCTTGGACCAAATGGACCAGATCACTAAGATGGGACCGCTGGAAGACCTCTTGAAAATGATGCCGGGGATGGCCAACAACCCGGCCTTACAAAACATCAACCTGGACCCGAAGCAGTTCGCCCACATCAAGGCGATTATCTACTCGATGACCCCCGAGGAACGGGAAAACCCGGACATGATGAACCCAAGCCGGCGCCGGCGGTTAGCAGCCGGGTCCGGGCGGCCAATCGTTGAAGTCAACCGGATGATCAAGCAGTTTAATCAAATGCGCAAGATGATGCGCCAGGTCACCAACGGGAACCTCAGCGGGATGGAAAACCTGATGGGCGGCCAGATGCCAGGCGGTCGCCTCGGTAAGTTGGCGATGAACCGGATGGCCCGGCAAATGAAGAAGAATAAAAAGAAGCGCCTGAAGAAAAAGAAGCGCTAA------------------------------------------------------------------------------------------------------------------------------------------------------ATGGGATTATTTGATATTTTTCGGCGCAAGAAGCGCGAGGAAGTCGACC---------------------------------------------------AGGCACCGGTAGCAGAAGCCAGTTTGGCTACGACACTTGACCAGCCAGCATCAGAAAAAGAAGAGACGACCAGCGCGGCGCCGGTAGAGGAAGCGGGCGCAGAAACCGCGGCCCCCAAAGCTGACGACCAAGGGGAAGTGGCACCCGAAAAAGAT---------------------------GAAGCTGTTAGTGCTACACCAGAGCAAGCCGTTGAAGCTCCGGCGTCGGCGGAAGGGTCAGCCAGCGTCGCACCAGAGGAACTGGTAGAAGAAGTGGCCCCAACGGTGGTGGCTAGTGCGGTTGCGGAAGAACCGGCCGTCAGTGAGGAACCAGCGCCAAGTGATGCTAGTGACGTGGCTGAAGAAGGTAGTGACGATTCCGCGTCCGCATCCGTGGCCCCGGTAACGGCGGACTGGGTCAACCAGATCGCCAAACCGGAGCCCACTACCCCGGCTTCACCGACCGAGGTGATTGAGGCCCAAGAAGAACTTGAGCAACCCCAAAAAGAGGATCACGACCAAGCAGAAGACGAGCCGGTACCACAAGGGGAACCAGCTGCAGAAGACGAAACGGAAAAGAAGTACGACCAGGGGCTGGAAAAGTCACGCAACGGCTTCGGGGCGCGGTTAAACCGTTTCCTGGCGAACTTCCGCCACGTCGATGAAGACTTCTTCGATGACCTCGAAGACATGTTGATCGAATCCGACGTTGGTTACGAAATGGCGATGAAGCTCTCCGATTCCCTGCGCGAAGAGGTCCGGTTGCAAAACGCCAAGAACAAGCAAGACGTGTCCAACGTGATTATCGAAAAGATGGTCGACCTCTACGATGAAGCCGGGGCTGGGGAACAAACTACCCTGACGATGGCCGATCAGGGTCCAACCGTGATCATGTTCGTGGGGGTTAACGGGGCCGGAAAGACGACCACGATTGGGAAGATGGCCGCCCGCTTTAAGGGCCAGGGTAAGCGGGTGCTTTTAGCCGCTGCCGATACCTTCCGGGCCGGGGCTACCGAGCAGTTGGAAGTGTGGGCCCAACGCGACGGGGTTGACATCGTCACCGGGCCGGAAAATAGCGACCCGGCGGCGGTGGTCTTTGACGCCGTGACCAAGGCCAAAAAGGACAATTACGACGTCCTCTTTGTCGACACGGCCGGCCGGTTGCAAAACAAGGTCAACTTAATGAACGAGTTGGCCAAGATGAAGCGAATTTTAACCCGTGAAATTCCGGACGCCCCGCACGAAGTCCTGCTGGTTTTAGACGCCACCACCGGGCAAAACGCCCTGACCCAGGCTAAGTTATTCAAGGAAACGACCGACGTGACTGGGATTGTCTTAACTAAGCTCGACGGGACCGCCCGTGGGGGGATCGTCTTAGCCATCCGTAACGAATTACACCTACCGGTCAAGTTCGTCGGGTTGGGTGAAAAGGTGAGCGACTTAGAAGAATTCAACGCCCAAGACTTCGTTTACGGGCTCTTCAAGGGGCTCGTGACGGTCGATTAG
>1339267_SAMN02469912
ATGTCATTAACTGCAGGGATCGTGGGGTTGCCCAACGTCGGGAAGTCAACCCTCTTTAACGCAATTACCAAGGCGGGCGCCGAAATGGCTAACTACCCGTTCGCAACGATTGACCCCAACGTCGGGATGGTCGAAGTGCCGGATAGCCGCCTGGCCCGGATCGATGAACTGATCCCGGCCAAAAAGATCGTGCCAACCACCTTTGAATTTACCGACATCGCCGGGATCGTCAAGGGGGCGTCCAAGGGGGAAGGGCTTGGGAACAAGTTCTTGGAAAACATTCGCCAAACCGACGCCATTGTTCACGTGGTGCGGGCCTTTGATGACGATGACATCACCCACGTCACTGGGAAGGTCGATCCGGTCGACGACATCGACACGATCAACCTGGAACTGATCATGGCCGACCTCGACTCCGTGAACAACCGCTTGGCCAAGGTGCAACGGGCGGCCAAGGGGCGCGACAAGGACGCCCTGGCCGAACTGGCGGTCCTAGAAAAGCTTAAGCCGGTCTTAGAGGCGGGCAAGCCGGCCCGGTCGGTGGAATTCAGCGCCGAAGAAATGCCGATCGTCAAGGGGCTCTTCTTATTAACCATTAAGCCGGTCCTGTACGTGGCTAACGTGTCCGAAGACGACATGGCCAACCCAGAGGCTTCCAAGTACATGGACGTGATCAAAGAACACGTGGCGGGCGATGGTGAAGTGATTGGGATCGCCGCCGCCGCCGAAGAACAGATCGCCGAAATGGACGAAGAAGAAAAGGCCGACTTCCTGGAAATGGAAGGGGTAGAAGAACCAGGCTTAAACCGCCTGATTCGGGCCGCTTACCAGCTCTTGGGCCTGGAAACCTTCTTCACCGCCGGGGGCAAGGAAACGCGCGCCTGGACCTTCCGGAAGGGCACTAAGGCCCCGCAGGCCGCCGGGATTATCCACTCCGACTTTGAACGGGGCTTTATCCGCGCTGAGGTCATGTCGTTTGAAGACCTTGACCAGTACGGGAGCCACGNNNNNN----------------NNNNCGCCTGGAAGGTAAAGACTACGTGA-----------------------------------------------------------------------------------------------------------------------------------------------------------------------------------------------------------------------------------------------------------------------------------------------ATGAGCTTAAAGGAGCGGCTGGAAGAATTACGCCAGCAAGGACTGGAAGAAATCAAGCAAAGTGACGACCTGGACCGGGTCAATGACGTGCGGGTTAAGTTGTTGGGAAAGAAGGGCCCGTTAACCTCAGTCTTACGGGGGATGAAGGACCTGTCCGCCGACGAACGGCCAAAGGTGGGGAAGTTCGCTAACGAAATCCGCGACGAATTAAAAGCAGCGCTAGAAGAAAAGCGGGCCCAACTGGAAAAGGCGGTCTTGGACGCGAAGTTAGCGGCTGAAGCCATTGACGTGACCCTGCCGGGGACCCCGGTGGCCCAAGGGCAGCCCCACGTCTTACAACAAATCATCGACCAACTAGAAGACCTCTTCATCGGGATGGGGTATGAAGTGGCCGTGGGGGACGAAGTGGAACAAGAGGTGTACAACTTTGAAAAGTTGAACCTGCCAAAGGACCACCCGGCCCGCGACATGCAAGACACCTTCTACGTGACCCCGTCTGTTTTGATGCGGACCCAAACGTCGCCAATGCAGGCCCGGATGCTGGAACAACACGACTTCTCCAAGGGGCCGTTGAAGATGATCTCACCGGGGAAGGTTTACCGCCGCGACACCGATGACGCTACCCACAGCCACCAATTCCACCAGGTTGAAGGAATCGTGGTCGGTGAACACGTCACGATGGCAGATTTAAAGGGGACCCTAGAGGCAGTGGCCCAAAACCTGTTTGGCGACCAGCTCAAGGTGCGTCTGCGCCCGAGTTACTTCCCGTTCACGGAACCGTCCGTCGAGGCCGACATCACTTGCTTTAATTGCCTGGGGGCCGGTTGCTCAATCTGTAAGGGGACTGGTTGGATCGAGGTGTTGGGGGCTGGAATGGTGCACCCAAACGTCTTGAAGATGTCTGGCGTCGACCCGGAAGTTTACGGCGGCTTTGCCTTTGGGCTGGGCCCGGACCGGTTTGCCATGCTCAAGTACGGGGTGGAAGACATCCGCGACTTCTACCAAAATGACGTCCGCTTCTTGACCCAGTTTGACCAGAAAGGATAA------------------------------------------------------------------------------------------------------------------------------------------------------ATGAACGAACGTCAACAAGTTGCGTCTGCACTGCAAAAGGTGCTGCCAAACCTCAGTGTGGAAGATCTTGAAGCAAAGTTGGAACGCCCAAAGGATGCTAAGAACGGTGATTACGCCTTTCCAACCTTCTTTTTAGCCAAGGAGCTCCACAAGGCGCCGCAAATGATTGCTAGCGAACTGGCTGAACAAATCGACCAAAGTGGCTTTGAAAAGGTGGTTGTTGCCGGCCCGTACATTAACTTCTTCTTGGACAAGGCTAGCGTCGGGGGAGAAATCTTGGCCGCCGTCTTGGCGGACCCAGCTAACTACGGGAGCACCGACCTGGGTCACCAGGGGCACGTGACCATTGACCTGTCCTCGCCAAACATCGCCAAGCCAATGGGGATGGGGCACCTGCGTTCAACCGTGATCGGGAACGCCATTGCCAACATCTTGGCTAAGGTCAACTACGTACCGGTACGGATCAACCACCTTGGTGACTGGGGGACCCAGTTTGGGAAGTTGATGGCCGCCTACGAAATGTGGGGGGACGAAGCAGAGGTGCAAAAGGACCCGATCAACACCCTGCAAAAGTACTACGTTAAGATCAACACCGAAGCCGATGAACACCCCGAATACGATGACCTGGGCCGGGAATGGTTTGCTAAGCTCGAACAGGGCGATCCGGAAGCCCAGCGGCTCTGGAAGTGGTTCCGGGAAGTGTCCTTGCAACGGTTTATGAAGATCTACAACCTCTTGGACATTGATTTCGACTCCTTTAACGGGGAAGCCTTCTACAACGATAAGATGGATGAAGTGGTAACCCTCTTAGAAGACAAGCAGTTACTTAAGGAATCCCGTGGGGCCGAAATCATCGACCTGGAAAAGTACGACTTAAACCCGGCCATGATCCGCAAGAGCGACGGCTCCACCCTGTACCTAACCCGGGACTTGGCGGCCGCTTTATTCCGTAAGCGGATGTACCACCACGCCCAATCCCTGTACGTGGTGGGGGCCGAACAAAGCAACCACTTTGCCCAATTAAAGGCGGTCCTGTCCGAAATGGGCTTCACCTGGTCAGACCAAATTCACCACATTCCGTTTGGTTTGATGAGCTTAAACGGGAAGAAGATGTCTACCCGGAAGGGGAACATTATCCAATTGGAAGACGTCTTAAACGACTCGATCAAGTTGGCCCGCCAACAAATCGAAGAAAAGAACCCGACCCTGGCCAACGCCGACCAAGTGGCCGAAGAAGTGGGGGTTGGCGCCGTAATCTTCCACGACCTGAAGAACGAACGGACCAACTCGGTGGACTTTAAGTTAGAAGAAGTGGTTAAGTTCGAAGGGGAAACCGGTCCATACGTTCAATACGCCCACGCCCGGGCCGAATCGATCCTCCGTAAGGCCGGCCGCCCATCCTTTGAAGGCGCTACGTTGACCGTCGATGGTCAAGAAGCCTGGGAAGTAGCCAAGAAGATTGGTCAATACCAAGAAACGATCGTCCGGGCCGCTAACGAATACGACCCGTCCTTGATTGGGAAGTACGCCCTGTCCTTGGCTAAGTCCTTCAACCAATACTACGCCCACACCCGGATTCTGGAAGAAGACGACCAAAAGCTCTCCCGCTTAGCCCTCGTCCAAGCCGTTTCCGACGTCCTCAAGTCCGCCTTAGCCCTCCTCGGCGTTAAGGCACCAGACGAAATGTAA------------------------------------------------------------------------------------------------------------------------------------------------------ATGCCTACCATTAACCAATTGGTTCGTAAGGGCCGCAAGAGCCACAAGGGTAAGTCAAAGTCACCTGCCCTGGGCTTTGTATACAACAGTTTTAAGAAGGAAGAAATCAAGAACCCATCACCGCAAAAGCGTGGGGTTGCTACCCGTGTTGGGACGATGACGCCAAAGAAGCCTAACTCCGCCCTGCGGAAGTACGCTCGTGTGCGTTTATCTAACCTGATCGAAGTGACGGCTTACATTCCAGGGATTGGCCACAACCTTCAGGAACACTCCGTTGTCCTGATCCGTGGGGGCCGTGTTAAGGACCTTCCTGGGGTTCGTTACCACATCATCCGTGGGACGCTTGATACCGCCGGTGTTGACGGCCGGATGCAAAGCCGTTCCAAGTACGGTGCTAAGAAGCCGAAGAAGTAA------------------------------------------------------------------------------------------------------------------------------------------------------ATGCCACGTAAGGGACATGTAGCAAAGCCGGAAGTTTTACCGGATCCAATTTACAACTCAAAGCTGGTTACCAGCCTGATTAACCACTTGATGCTTGATGGTAAGCGCGGGACCGCTTCTAAGATCCTCTACCAAGCCCTTGACCAAATCAAGGAACAAACTGGTAACGACCCGATCGAAGTGTTCGAACAAGCAATGGAAAACATCAAGCCGGCCCTTGAAGTTAAGGCGCGCCGGATTGGTGGTTCTAACTACCAAGTGCCGATCGAAGTTCGCCCAGACCGTCAACGGACGTTGGCACTTCGTTGGCTCGTGCAATACGCACGTCTTCGTGGGGAACACACGATGGTGGAACGTCTTTCTGGCGAAATCATCGATGCTTCCAACAACACTGGTGCTTCCATCAAGAAGAAGGAAGACACCCTGCGGATGGCCGAAGCTAACCGGGCCTTCGCACACTACCGCTGGTAA------------------------------------------------------------------------------------------------------------------------------------------------------ATGCCTGTTGTTAGCATGAAGCAATTGCTTGAAGCCGGTGTCCACTTCGGTCACCAAACTCGTCGTTGGAACCCTAAGATGAAGCCATTCATCTTCACGGAACGGAACGGGATCTACATTATTGACCTGCAAAAGACCGTTAAGATGATCGACACTGCCTACAACTACGTTAAAGACGTGGCTGCCGACGGTGGGGTGGTTCTCTTTGTTGGGACCAAGAAGCAAGCCCAAGATTCTATCGAAGAAGAAGCTACGCGTGCCGGTCAATACTACGTTAACCACCGCTGGTTAGGTGGTACCTTGACCAACTGGAAGACGATCCAATCCCGGATCAGCCGTCTCAAGGAACTCAAGAAGATGGCCGAAGATGGTACTTTTGACCGTCTGCCAAAGAAGGAAGTTGCTGTTTTAACTAAGCAACGCGAAAAGCTCGAACGCTTCTTAGGCGGGATCGAAGACATGCCACGGATCCCAGATGTATTGTACATCGTGGACCCGCACAAGGAACAAATTGCGGTTAAGGAAGCCCAAAAGCTTCACATCCCGATCGTTGCCATGGTCGACACGAACACCGACCCAGACGACATCGACGTAATCATTCCTTCTAACGACGACGCAATTCGGGCCGTTCGTCTGATCACTGCCAAGATGGCTGACGCCGTTATCGAAGGCAAGCAAGGCGAAGACGACCAACAAGTTGCCCCTGCAGAAGACGTAGCTGAAGAAGTTTCTGACGAATCCTTACAAGATCTGAAGAACAGCGTCGAAGGCAACGACTAA---------------------------------------------------------------------------------------------------------------------------------------------------------------------------------------------------------------------------------------------------------------ATGGGCTTCACGAAGGAATTCAACGCCCGGACCGCTGATCAAAAGGGGATGCTGATCCCAGTTGTAATCACGGTTTACGAGGATCGTTCCTTCGACTTCATTACGAAGACGCCGCCTGCTGCGGTATTACTCAAGAAGGCCGCTGGTGTTGAACACGGTTCCGGTGAACCTAACACGAACAAGGTTGCAACTGTAACCAAGGACCAAGTTAAGGAAATCGCCGAAACGAAGATGCAAGATCTAAACGCCGCTGACGTTGAAGCAGCGATGCGCATGATTGAAGGTACTGCTCGGAGCATGGGCTTCGTTGTCGAAGGCTAA---------------------------------------------------------------------------------------------------------------------------------------------------------------------------ATGGCTAAAAACCGTGGTAAGAAGTACCAAGACGCCTTAAAGAAGGTTGACAGCAAGAAGGAATACGCTGTTGACGCTGCGGTGGACTTGGTCAAGGAAATCGACTTCGCAAACTTTGACGCAACCGTTGAAGTTGCATTTAACTTAAATGTTGACACTAAGCAAGCTGACCAACAACTTCGGGGTGCCATTGTGCTCCCGAACGGTACTGGTAAGGACCAAACCGTAATCGTTTTTGCCAAGGGTGAAAACGCTAAGGCGGCCCAAGAAGCCGGTGCTGACTTCGTTGGTGACCAAGACTTAGTTGAAAAGATTCAAGATGGCTGGCTCGACTTCGACGTTGCCATCGCCACTCCAGACATGATGCCACAAGTTGGGCGTCTTGGTCGGGTGCTTGGTCCTAAGGGCCTGATGCCAAACCCGAAGACTGGGACGGTGACGATGGACGTGGCTAAGGCCGTTTCTGACGCCAAGGCTGGTCAAGTTACTTACCGGACTGACCGGGACGGAAACGTTGCGGTACCGTTTGGGAAGGTATCCTTTGACACCGCTAAGTTGGTTGAAAACCTGAAGACGATCGAAGACGTTGTTGTTAAGGCACGTCCGGCAGCTGTGCGTGGTACTTACATCAAGCACGCTTCCATCGCTTCAACGTTCGGCCCGAGCGTTACCCTTGACCTGACGACTTTTTAA---------------------------------------------------------------------------------------------------------------------------------------------------------------TTGGCTGGACACTTAGTTAAGTACGGTAAGCACCGTACCCGTCGTTCTTACTCCCGAATCAAGGAAGTCTTGGACCTGCCTAACTTGATCGAGATTCAAACCGATTCTTACAATTGGTTTATGGACAAGGGTTTGCGGGAAATGTTTGACGACATTATGCCGATCGATGATTTCCAGGGGAAGCTATCCTTGGAATTCGTTGACTACCAATTGTTGGAACCAAAGTACACGGTCGCTGAAGCGCGTGAACATGACGCAAACTACTCAGCACCACTGCACGTAACGTTACGCCTGACCAACCACGAAACGGGCGAAATCAAGTCCCAAGACGTCTTCTTTGGTGACTTCCCACTGATGACGGACCAAGGGACCTTCATCATCAACGGGGCCGAACGGGTTATCGTATCCCAATTAGTTCGTTCCCCAGGGGTTTACTACAACGAAGAAGCCGACAAGAATGGGCGCCCAAGCTACGGTGCCAACTTCATCCCGAACCGGGGGGCTTGGCTAGAATACGAAACCGACGCTAAGGGAATTTCCTACGTCCGTATCGACCGGACCCGTAAGCTACCAATTACGGAATTAGTTCGGGCCCTTGGTTTTGGTTCCGATGACGAAATTTGGGACATGTTGGGGAGCGAATCAGAATCCCTGAACGCCACCATTGAAAAGGACCTACACAAGGAACCGGAAGACTCCCGGGTTGAAGAATCCTTAAAGGATATCTACGAACGGCTCCGTCCAGGTGAACCGAAGACGGCCGACTCCGCACGGTCCCTTTTGACGACCCGCTTCTTTGATCCAAAGCGCTACGACATGGCGCCAGTTGGTCGTTACAAGACTAACAAGAAGCTGCAAATGAAGTACCGTTTGTTAGGTCTGACCCTGGCTGAAACCCTGGCCGACCCAGAAACCGGTGAAATTATCGCCAAGGACGGGGACGTCATCACTAAGGAAGTCTTAAAGGAACTCGAACCGGTTCTGGAACAAGACGACTTTAAGATGATCACCTACACGCCATCCGATGAAGCAGTGGTAACCGCGCCGGTTCAACTGCAAAAGATCATGGTTTACTCCAAGAACGACCCTGAACGCAAGGTGCCGGTGGTATCTAACGGTCACATCTCCTTGGACTTAAAGCACATCCAACCAGCCGACATCCTGGCTTCGATCAACTACTTCTTGAACTTACAAGAAGGGATCGGGACTACCGATGACATCGACCACTTGGGTAACCGGCGGATTCGTTCCGTTGGGGAACTGTTGCAAAACCAATTCCGGATCGGGCTCGCCCGGATGGAACGGGTGGTTCGCGAACGGATGTCAATCCAAGACATCAACACTGTAACGCCACAACAACTGATCAACATTCGCCCAGTCGTGGCTTCAATTAAGGAATTCTTTGGTTCCTCCCAACTTTCCCAGTTCATGGACCAGACCAACCCACTGGGTGAATTGACCCACAAGCGGCGTCTGTCCGCCCTGGGACCGGGTGGTTTGACGCGTGACCGGGCCGGTTATGAAGTCCGGGACGTTCACTATACCCACTACGGCCGGATGTGCCCAATCGAAACGCCGGAAGGACCGAACATCGGGTTGATCAACTCGCTGTCCTCTTACGCCCGGGTGAACGCATATGGCTTTATCGAAACGCCGTACCGTCGTGTCTCATGGGCCGACCACAAGGTAACCGACCGGATCGACTACCTGACGGCCGACGAAGAAGATAACTTCATCATCGCCCAGGCCAACACGCCACTGAACGAAGATGGTTCCTTTGTTCACGACGAAATCATGTGCCGTGATAAGGAAGACTACATCGAAACGGCGCCAGAAAACGTCGACTACATGGACGTTTCGCCAAAGCAAGTGGTTTCCGTTGCCTCCGCATGTATTCCGTTCTTGGAAAACGACGACTCCAACCGGGCCTTGATGGGTGCCAACATGCAACGGCAAGCCGTTCCGTTGATTAACCCACACGCTCCGTTGATCGGGACCGGGATTGAATACAAGGCCGCCCACGACTCCGGGGTCGCTTTGATCGCTAAGAACAGTGGGACCGTTGAATACGTTGACGCCCGCGAAGTACGGGTACGCCAAGAAGACGGAACGTTAGACACTTACAAGCTGATGAAGTTCCGCCGCTCTAACGGTGGTAAGAACTACAACCAACGGCCAATTGTTAAGGTTGGCGAATGGGTTGACGCTGATGACGTCTTAGCCGACGGACCATCAATGGAACAAGGGGAATTAGCCCTTGGTCAAAACCCACTGATCGCCTTCATGACTTGGCAAGGTTACAACTTCGAAGATGCCATCGCCATTAACGAACGCCTAGTTAAAGACGACGTTTACACTTCGATCCACATCGAATCTTACGAATCCGAAGCCCGCGAAACTAAGCTCGGACCAGAAGAAATGACGCGCGAAATTCCAAACGTCAGTGAAGACGCCCGCAAGGACCTTGATGAATCCGGGGTGATCCGGGTAGGGGCCGAAGTCCACGATGGTGACATTTTGGTTGGTAAGGTAACGCCAAAGGGGGTTACCGAACTATCCGCCGAAGAACGGCTCTTACACGCCATCTTTGGTGAAAAGTCACGCGAAGTCCGTGATACCTCCCTCAGGGTGCCACACGGCGGTGGCGGGATCATCCAAGACGTGAAGGTCTTTACCCGCGAAAACGGTGACGAATTAGCCCCAGGGGTTAACAAGATGGTCCGTGTTTACATCGCCCAGAAGCGGAAGATCCAAGTCGGGGACAAGATGTCCGGTCGTCACGGGAACAAGGGGACGGTTTCGATCGTCGTTCCAGAAGAAGACATGCCGTACATGCCAGATGGGACCCCAATTGACATTATGCTGTCACCAATGGGTGTGCCGTCCCGTATGAACATCGGTCAGGTGATCGAACTTCACTTGGGGATGGCTGCTCGCGAGCTGGGGATCCACATTGCCACGCCAGTCTTTGATGGTGCCAACGACCAAGACGTTTGGGATGCCGTTAAGGAAGCCGGCTTACCGTCCGATGGGAAGACGATCCTTTACGATGGTCGGACCGGGGAACCATTTGAACAACGGGTTACCGTTGGGGTCATGCACTACCTGAAGCTGGCCCACATGGTTGACGACAAGATCCACGCCCGTTCGACTGGTCCATACTCACTGGTTACCCAACAACCACTTGGGGGGAAGGCCCAATTCGGGGGACAGCGGTTCGGTGAAATGGAAGTTTGGGCCCTGGGAGCATACGGGGCTGCTTACACCCTGCAAGAAATCTTGACTTACAAGTCTGACGATACGGTCGGCCGGGTAAATACTTACCAAGCCATCATTGACGGGGACCAAATTCCAAAGCCAGGGGTACCGGAATCCTTCCGTGTGCTGGTTAAGGAATTGCAATCCCTTGGGTTAGACATGAAGGTCTTAGATGACAAGCACGAAGAAATCCAGCTTAAGAGCATGGATGAAGACGTTGCTGACGTTCGGAAACTGGCCCGCCGTGGCCACGAAACGCTGGAAGAACAACCAGCGCAAGCGACGAGCGCCCAAGACGAAGCCAAGCAAGATTAG------------------------------------------------------------------------------------------------------------------------------------------------------TTGATTGACGTCAATAATTTTGAAAGTATGGAGATCGGTCTGGCTTCCCCAATGAAGATCCGGAGTTGGTCTTACGGTGAGGTTACCAAGCCGGAAACGATCAACTACCGAACTTTAAAGCCAGAAAAAGACGGTCTCTTTGATGAACGAATCTTCGGCCCGACCAAGGACTTTGAATGTGCCTGTGGTCGCTACAAGCGGGCGCGTTACAACAAGCGGGTCTGTGAGCGTTGTGGGGTTGAAGTAACCTCTGCCAAGGTCCGCCGGGAACGGATGGGTCACATTGAACTGGCTGCTCCTGCTTCTCACATCTGGTACTTCAAGGGGATTCCGAGCCGGATGGGGCTGGTCTTGGACATGAGCCCACGGGAACTGGAAGAAGTAATCTACTTTGCTTCTTACGTCGTTTTAGACGCCGGGGACACGGGACTGGAAAAGAAGCAATTGCTTTCCGAACCACGTTACCGGGAACTCAAGGAAGAATATGGCAACCGTTTCACCGCTGAGATGGGGGCCGAGGCGATCCAAAAGCTACTGGCCGACGTAGACCTGGCCAAGGAAGCAACCGAATTAAAGGCGGTCTTAAAGGAAGCAACTGGGCAAAAGCGGACCCGCGCGGTTCGGCGCCTGGATATCTTGGAAGCCTTTCTCAAGTCCGGGAACAAGCCTGAATGGATGGTGATGGACGTAATTCCGGTTATGCCACCTGACTTACGGCCGATGGTTCAACTGGAAGGTGGCCGCTTTGCCACTTCCGACTTGAACGACTTGTACCGGCGGGTCATTAACCGGAACAACCGGTTGAAGCGCCTGTTAGAATTAAACGCTCCGGGCATCATCGTTCAAAACGAAAAGCGGATGCTCCAAGAAGCCGTTGACGCCCTGATTGATAACGGTCGCCGTGGCCGTCCGGTTGCCGGTCCTGGTAACCGTCCGCTCAAGTCCTTGTCCCACTTACTTAAGGGGAAGCAAGGACGGTTCCGTCAAAACCTGCTCGGGAAGCGGGTCGACTACTCTGGTCGTTCCGTTATCGATGTTGGTCCATCCATGAAGATGAACCAAATGGGGTTGCCGGTTCCAATGGCGATGGAACTCTTCAAGCCATTTATCATTCACGAACTGACCAAGCGGAACCTGGCTACCAACGTTAAGGCAGCCAAGCGGATGATCGACAAGCGTGACGAAAAGGTCTTCGATGTCTTAGAAGACGTGATCAAGGAACACCCTGTTCTCTTGAACCGCGCCCCTACCCTGCACCGGTTAGGGATCCAAGCCTTCGAACCAATCCTGGTTTCCGGGAAGGCCATGCGTTTGCACCCACTGGTTTGTGCCGCTTACAACGCCGACTTCGACGGGGACCAGATGGCCATCCACGTACCACTGTCCGATGAAGCCCAGGCCGAAGCGCGTCTGTTAATGTTAGCCGCTCACCACATCCTTTCACCTCGTGACGGGGAACCAATCGTGGCCCCATCCCAGGATATGGTTATCGGTAACTACTACATGACGACTGAAGACAAGGCCCGTGAAGGGGAAGGTATGATCTTTAAGGACACCAACGAAGCCCGGATGGCCTACCGTAACGGTTACGTGGCCTTACAAACCCGGGTTGGGGTGCTGACTTCTTCCTTTGACAAGAAGCCGTTCACCGCTGAACAACGCCAAAAGATCATGGTGACCTCGGTTGGGAAGTTGCTCTTCAACAACATCATGCCTGAAGATTACACTTACATTAACGAACCGACCGCCGACAACCTGCAAAACGGGGTTCCGGACAAGTACTTCTTGGAACCTGGTGAAGACATTCACGCCTACTTAGAAAACGCGCCGCTGGTGCCGCCGTTTAAGAAGGGCTTCTTGTCGGACATCATTGCCGATGTTTACAAGATCTACAAGGTGACCGTCACCTCCCAACTTCTTGACCGGATCAAGGACCTTGGTTACTACGAATCCACGATTTCCGGGTTAACCGTCGGGATCGCCGACGTGACCGACTTAAAGGAAAAGCCGGAAATCATCGAAAAGGCGCACAAGCAAGTGGCCCTGGTTACGAAGCAATTCCGCCGTGGTTTGATCACCGATAACGAACGTTACGAACGGGTCATTGGGATCTGGAACGATGCCAAGGATGAAGTTCAAAACAAGCTGATCGAACACATGGATATCCACAACCCAATCAACATGATGTCCGACTCTGGGGCCCGGGGGAACATCTCCAACTTTACCCAGCTGGCCGGAATGCGTGGGTTGATGGCTTCCCCATCCGGGAAGATCATGGAACTGCCGATTCTTTCTAACTTCCGGGAAGGCCTTTCCGTCTTGGAAATGTTTATCTCTTCCCACGGGGCACGGAAGGGGATGACCGACACGGCCTTGAAGACTGCCAACTCTGGTTACTTGACCCGGCGGCTGGTTGACGTGGCCCAAGATGTGATCGTTCGCGAAAAGGACTGTGGCACCGACCGTGGTCTGGAAGTGACCGCCATCACTAACGGGAACGAAATGATCGAACCGTTATACGACCGGATTTTGGGTCGTTACACGATGAAGTCCGTCTTTAATCCGGAAACCGGGGAAAAGATCGTCGGTAAAAACGTCCTCTTGAACGAAGAGATGGCGCAAAAGATTATCGATGCGGGCGTTCAAAAGGTAACGATTCGCTCCGCCTTCACTTGCAACACCGAACACGGGGTTTGTGAACGTTGTTACGGACGCAACGCCGCTACCGGGGACCAAGTGGAAGCCGGGGAAGCAATCGGGACGGTGGCCGCACAGTCAATCGGTGAACCAGGGACCCAGCTGACGCTGCGGAACTTCCACACCGGTGGGGTGGCCGGTAACGACGACATCACCCAAGGGCTTCCGCGTATCCAAGAAATTGTGGAATCACGGAACCCGAAAGGGAAGGCCACGATCTCCGAAGTTACTGGTCAGGTGGTTTCCATCGAAGAAAACCCAGCTGAACAAACTAAGGACGTTACGATCAAGGGTGAAACCGACACGCGGACTTACACCCTGCCGATCACGGCCCGGATGCGGGTGGCCGAAGGTGATGATATTCACCGTGGTCGTGCCATCAACGAAGGGTCAATTGATCCAAAGGAAATGATTCGGGTTCGCGACGTCTTGTCCACGGAAACCTACCTGCTCTCCGAAGTGCAAAATGTTTACCGTATGCAGGGGATTGACCTGCTCGACAAGCACGTTGAAATCATGATTCGCCAAATGATGCGTAAGGTGCGGGTGATGGATCCTGGTGATACTGATGTTTTACCGGGTGAACTGTTGGACATCAGCCAATTCCGCGATGCTAACTACCAAACCTTGATTTCCGGGGGAATTCCGGCCACTGCCCGGCCAGTTATCCTCGGGATCACTAAGGCGGCCCTTGAAACTAACAGTTTCCTTTCGGCCGCTTCCTTCCAAGAAACGACGCGTGTCCTTACCGACGCCGCCATCCGGGGCAAGAACGACCCGCTGGTGGGGCTCAAGGAAAACGTTATTATCGGGAAGATCATTCCAGCCGGAACGGGGATGGGTGCTTACCGCAACATCAAGCCCAAGGAAGTCAGTGTCAACACTGGCGCAACCGATGGGGCTATTACCTCCATCCGCGAAATGGAAGAACAACTAAAGGATCAAGACTAA------------------------------------------------------------------------------------------------------------------------------------------------------ATGACCAAAGGAATCTTAGGTAAGAAGGTCGGGATGACTCAAGTCTTCACTGACAACGGTGAATTGGTTCCAGTTACTGTTATTGACGTAACGCCAAACGTTGTTATGCAAGTTAAGACCCTTGAAAATGACGGTTACAGTGCCGTTCAACTCGGGTTCGACGACAAGCGCGAAGTTCTGAGCAACAAGCCCGAACAAGGTCATGCAGCAAAGGCTAACACGACTCCTAAGCGCTTCATCGGTGAAATCCGCGACGCTGAATTAGGAGACGACATCAAAGTTGGGGATAAGGTAGCAGCCGACATTTTCGCAGAAGGCGAAACGGTCGACGTTACTGGTACCACCAAGGGTCATGGTTACCAAGGTAACATCCATAAGGACGGCCAACGGCGTGGGCCAATGGCGCACGGTTCTCGTTACCACCGTCGCCCAGGTTCACTTGGTGCCATCATCAACCACGTGTTCAAGGGTAAGAAGCTGCCAGGTCGGATGGGTAACAACACCCGGACTGTGCAACACCTGCGGATCGTTAAGGTCGACACTGAAAACAACGTTCTCTTAATCAAGGGTAACGTTCCTGGTGCCAACAAGTCCTTTGTTACGATCAAGAACTCCGTTAAGGCTAACACTAAGAAGAGCCTTAGCAAGCAATCCAACAAGTAA------------------------------------------------------------------------------------------------------------------------------------------------------ATGACTAGTGTTGCATTATTCAAGCAAGACGGTAGCCAAAACGGCACTGTTGAACTGAACGACAGCGTATTTTCTGTTGAAGCAAACGAATCCGCTGAATTCGATGCGATTCTTCGCCAACGTGCTTCCCTGCGTCAAGGGACTCACGCGGTTAAGAACCGTTCCGCAGTTCGCGGTGGTGGGAAGAAGCCTTGGCGTCAAAAGGGTACTGGTCGTGCCCGTCAAGGTTCCATCCGCGCACCTCAATTCCGTGGCGGTGGGATCGTCTTTGGCCCAACCCCTCGTTCCTACAACTACGCATTACCACGTAAGGTTCGTCAATTAGCCATCAAGTCAGCCCTTTCCCAAAAGGTTGCCAACGACAAGTTCGTTGTTGTTGATGGTTTGAACTTTGACGCACCAAAGACGAAGGAATTCGCTGGCGTAATGAACAACCTCAAGGTTAGCGAAAGGGTCTTAGTTGTGGTTACTGACGAAGACAAGAACGCTCAATTATCAGCACGCAACCTGCCGAAGACGACGGTTGTGACGCCAGCTGGTGTGAACATCTTGAACGTCGTTGACGCCCAAAAGATCATCATTACCCAGTCAGCTCTTTCTCAAGTAGAGGAGGTGCTCGCATAA------------------------------------------------------------------------------------------------------------------------------------------------------GTGGGAATTCGCAAATACAAAGGCACCACTAACGGACGCCGTAACATGAACGGTTACGACTTCGCGGAAATCACGAAGACGACGCCGGAAAAGTCGTTATTGGCTCCGCTCAAGCACACCGCTGGTCGTAACAACGCTGGTAAGATGACCGTTCGTCACCGTGGTGGTGGTACGAAGCGTCAATACCGGATTATCGACTTCAAGCGGATCAAGGATGATGTTCCAGCAACTGTTAAGGCCATTGAATATGACCCGAACCGAACTGCTAACATCGCATTGCTTGGTTACGCTGACGGGACTAAGTCTTACATCCTTGCACCGAAGGGTCTCAAGGTTGGGATGACTGTTCAATCTGGTCCGGATGCAGATATCAAGGTTGGTAACACGTTACCGCTGAAGAACATTCCAGTTGGTACTGTTATTCACAACATCGAACTTAAGCCGGGTAAGGGTGGTCAATTGACCCGTTCTGCCGGTACTTCTGCTCAACTTCTTGGTAAGGAAGAAAAGTACGTTCTGGTACGTCTTTCTTCTGGTGAAGTTCGGATGATCCTGGCTGCTTGCCGGGCAACGATTGGGTCGATCGGTAACGATGAACACGGTCTGCTCGTTAAGGGTAAGGCTGGTCGTTCTCGTTACGCTGGTCAACGTCCTCACGTTCGTGGTTCTGTTATGAACCCTAACGATCACCCACATGGTGGTGGTGAAGGTAAGGCTCCAGTTGGTTTACCATCTCCACTCTCCCCATGGGGTAAGAAGACTGTTGGTAAGAAGACTCGTTCACACAAGGCTCGTTCCAACAAGTTCATTGTTCGTGGGCGTAAGCGTGGTCCACACACGCGTTAA------------------------------------------------------------------------------------------------------------------------------------------------------ATGGCTGAAAACGTTACTTCAGCTAAGGCAACTGCTAAGATGGTCCGTGTATCATCTCGCAAGGTACGCCTGGTGCTTGACACCATCCGTAACAAGTCCGTTGCCGAAGCATTTGCTATTCTGAAGTTCACTCCAAACGGGGCTGCTTCAGACGTCGAAAAAGTTTTGAAATCTGCTGTTGCAAACGCTGAAAACAACTTTGACCTGGACCAAGCATCCTTGGTTGTAAGCGAAGCCTTTGCTAACGAAGGACCAACCTTAAAGCGGTTCCGTCCACGCGCCAAGGGTTCTGCTTCTCCAATTAACAAGCGGACCAGTCACATCACAGTGGTTGTTGCAGAAAAGTAG------------------------------------------------------------------------------------------------------------------------------------------------------GTGGGTCAAAAGATTAATCCTAATGGTTTCCGTGTTGGGGTCATTCGCGACTGGACTGCTAAGTGGTACGCAGATAAGAACTACGCCGCTTACCTGAACGAAGACCTTCGGATCCGTAAATACATCGAAAAGCGACTTGCTGACGCCTCTGTATCAACCGTGGAAATTGAACGTGCTGCTAACCGCGTAAACGTATCAATTCACACTGCCAAGCCAGGGATGGTTATTGGTAAGGGTGGTTCAGAAGTTGAAGCACTTCGCAAGGAACTTAACAACCTGACCAACAAGCGGGTTCACATCAACGTGGTTGAAATTAAGAAGCCAGACCTTGATGCACACCTGGTTGGTGAAAGTGTTGCTGAACAACTTGAAAACCGGATTGCATTCCGTCGTGCGATGCGTGGTGCTATGCAACGTACTATGCGTGCCGGTGCCAAGGGGATCAAGATTCAAGTTGCCGGCCGTTTGAACGGTGCCGACATGTCTCGGATCGAATCCTACTCTGATGGGACTGTTCCTTTGCACACGCTTCGCGCAGATATCGACTACTCCTGGGACGAAGCTCACACTACCTACGGGGTTCTGGGGATCAAGACCTGGATCTACCGTGGTGAAGTTCTCCCAGCTAAGAAGAACAACGAAGCTAAGGGAGGGAACTAA------------------------------------------------------------------------------------------------------------------------------------------------------GTGATTCAACAAGAAAGTCGGTTGAAGGTCGCAGATAACTCCGGTGCCCGCGAAATCCTGGTCATCAAGATTTTGGGTGGTTCCCGTGTTAAGACCGGTAATATTGGTGACATTATTGTTGCTACTGTAAAACAAGCAACACCAGGTGGCGTTGTCAAAAAGGGTGACGTTGTGAAGGCCGTTGTCGTACGGACTAAGCATGGTCTGCACCGTAAGGATGGTTCCTACATCAAGTTTGATGAAAACGCAGCCGTTTTGATCAACAACGACAAGAGCCCAAAGGGTACCCGTATTTTTGGCCCAATCGCTCGTGAGTTACGTGACGATGACTACATGAAGATCATCTCACTGGCCCCAGAAGTTCTGTAA------------------------------------------------------------------------------------------------------------------------------------------------------ATGGAAAACCGTTTAAAAGCTAAGTACGAAAACGAAGTTCGCCCATCTTTGATTGAAAAGTTTGATTACTCTTCAGTTATGGCTGCTCCCAAGCTCGAAAAGATCGTCTTGAACATGGGGGTTGGGGACGCAACGCAAAACTCCAAGAACCTTGACGAAGCCGTTGAAGAACTTGGGCTTATCTCCGGTCAAAAGCCACTGATCACTAAGGCCAAGAAGTCCATCGCCGGCTTCCGTCTTCGTGAAGGGATGGCTATCGGTGCCAAGGTTACTCTGCGGGGCACGCGGATGTACGACTTCTTGGACAAGTTAGTTAACGTTTCCTTGCCACGGGTTCGTGACTTCCGTGGGGTTTCCAACAAGGCCTTTGATGGTCGTGGTAACTACACGTTGGGTGTTCGGGAACAACTGATCTTCCCAGAAATCGATTACGATAACGTTAACCGTGTTCGTGGTTTGGACATCGTCATCGTTACGACTGCTAACAGCGACGAAGAAGCTCACGAATTACTGGCCCAATTAGGGATGCCATTTGCTAAGTAA------------------------------------------------------------------------------------------------------------------------------------------------------ATGTCTATGAGTGATCCAATCGCAGATTTCTTAACTCGGATCCGCAATGCCAACATGGCACACCACGATTCAGTTGAAGCACCTGCATCCAAGATGAAGAAGGACATCGCCGAAATCTTGAAGCAAGAAGGTTTCATCCGCGATGTTGAATACGTTGAAGACAACAAGCAAGGCATCATCCGCGTATTCTTGAAGTACGGCCAAGACGGCGAACGCGTTATTTCCGGTTTAAAGCGGATTTCCAAGCCGGGTCTTCGCTCCTACGTTAAGGCAGACGCTGTGCCGAAGGTCTTAAACGGCTTAGGGATTGCCATCATTTCTACGTCCAACGGCGTGGTTACTGATAAGGTTGCCCGTGCTAAGAAGGTCGGCGGCGAAGTCGTTGCCTACATTTGGTAA------------------------------------------------------------------------------------------------------------------------------------------------------ATGAGTCGTATTGGTTACAAGGAAATTGATTTGCCAGCAGGCGTTGAAGTTTCTCAAGAAGGTAACGTGGTTACTGTTAAGGGACCAAAGGGGACCCTTTCTCGTGAAATTTCTCCGCTGATCACGATGTCCGTTGAAGGCAACGTGGTTAAGTTCGAACGTTCTGGCGAAGATAACAAGGTCCGTGCCCTGCACGGGACTACCCGCGCCAACGTTAACAACATGGTTGAAGGGGTCGTTAATGGATTCAAGAAGACCTTGAAGCTCGTCGGGGTTGGGTACCGTGCCCAATTCAAGGGTGACAAGTTGATCTTGACTGTTGGTTACTCTAACCCAGTTGAAATGACGAAGCCTGCTGAAGTGGAAGTTGCTGTTCCAGACAACACCACGATTGAAATCAGTGGGATTGACAAGCAAGAAGTTGGTGACTTCGCTGCTGAAGTTCGTGCCGTTCGTTCACCTGAACCATACAAGGGTAAGGGTATTCGTTACGAAAACGAACACATCGTCCGCAAGGAAGGTAAGACTGGTAAGTAA---------------------------------------------------------------------------------------------------------------------------------------------------------------------------------------------------ATGGCATCATCATCATACATTGATCCAGCTAAGTTGGATCTTGACGATCAAGTTGTTTCCATCAACCGGATTACCAAGGTTGTTAAGGGTGGTCGTCGTCTCCGCTTTGCAGCCCTCGTGGTTGTCGGTGACCACAATGGCCACGTCGGCTTCGGTACTGGGAAGGCCCAAGAAGTTCCGGAAGCAATCCGCAAGGCTTCTGCAGCCGCTCAAAAGAATCTGATCAAGGTTCCAACCGTTGGAACGACCATTCCGCACGAAGTTATCGGTACTTACGGCGGTGGGAAGATCATGTTAAAGCCAGCCGTTGAAGGTTCCGGGGTTACCGCCGGTGGGGCCGTTCGTAACGTGATGGAACTTGCAGGGGTTAACGACGTTACCTCAAAGCGGTTAGGTTCCAACACGCCGATCAACGTTGTTCGTGCTACTTTTGAAGGTCTCAAGGCCTTGAAGAGTGCCGAAGAAGTTTCCAAGCTGCGCGGCACATCCGTTGACCACCTGGCAGAATAG------------------------------------------------------------------------------------------------------------------------------------------------------ATGGCTCGTATCGCAGGTGTCGATTTACCTCGTGACAAGCGAATCGTAATCGGCTTAACTTACATTTTTGGGATTGGGAACACGACTGCACAAAAGATCCTGGCTAACGCTGGGGTTTCCGAAGACATTCGGGTTCGCGACTTAACGCCGGATCAAGAAGAAAAGATCCGTGCAGAAGTTGACCAAATCAAGGTTGAAGGTGACCTTCGCCGTGAAGTATCCCTCAACATCAAGCGTCTTCAAGAAATCGGCTCTTACCGTGGCATGCGTCACCGTCATGGGTTACCAGTTCGTGGTCAACACACGAAGAACAACGCCCGGACTCGTAAGGGGAAGGCCGTTGCCATTGCCGGCAAGAAGAAGTAA------------------------------------------------------------------------------------------------------------------------------------------------------ATGGCAACCAAAAAGGGTACGCGTAAGCGTCGGGTAAAGAAGAACATTGAAACTGGTGTTGCCCACATCCACTCAACGTTCAACAACACTCTGATTATGATTACCGATGTTCAAGGGAACGCAGTTGCTTGGTCCTCTGCCGGGGTCCTTGGCTTCAAGGGTAGTCGTAAGTCAACTCCATTTGCTGCACAAATGGCTTCTGAAGCCGCTGCTAAGCAAGCAATGGAACACGGTATGAAGACCGTCGAAGTTGAAGTTAAGGGGCCAGGTTCCGGTCGTGAATCTGCCATCCGGGCACTTCAAACAACTGGTCTTGAAGTTACTGCCATTCGGGACGTAACTCCAGTACCACACAACGGTTCTCGTCCTCCAAAGCGTCGTCGTGTTTAA------------------------------------------------------------------------------------------------------------------------------------------------------GTGAGAACGACATACATGGCAAAACCTGGTCAAGTTGACCGTAAGTGGTACGTTGTTGATGCTAAGGGCATTTCCCTTGGTCGTTTGGCTTCTACTGTCGCATCTATTTTACGCGGTAAGAACAAGCCAACCTTCACTCCGCACGTTGACACCGGTGACTACGTGATCGTTATCAACGCCGCAGAAGTTAAGTTAACTGGTAAGAAGGCAACTGGGAAGATCTACTACCGTCACTCCAACCACCCGGGTGGTTTGAAGCAACGCACGGCCGGTGACTTCTTAGCTAAGGATCCTGAAAAGATGGTTGAACAAACTATCAAGGGGATGCTTCCTCACACCTCGCTTGGTCGGAAGATGGGGATGAAGCTGCACGTTTACGCTGGTGAAAGCCACAACCAAGCAGCTCAAAAGCCTGAAGTACTCGACATTACTAACTTAATCTAA------------------------------------------------------------------------------------------------------------------------------------------------------TTGGCTCAACAAGTACAATACAGTGGTACTGGACGTCGTAAGGATGCAACCGCACGCGTTCGCTTGGTACCTGGTTCTGGTAACATTACTATGAACGGCAAGGCAATCGAAGACTACATTCCGTTTGCCAACTTACGCGCCATCGTGAACCAACCATTTGCCGCTACTAAGACGGAAGGTCAATACGACGTCTTGGTAAACGTAAACGGTGGGGGCTTCTCTGGTCAAGCCGGTGCAACCCGTCACGGGATCGCCCGCGCTCTTTTGACCGTTGACCCTGACTTCCGCGATGCCCTGAAGAAGGCTGGTCTCTTAACCCGGGACCCACGGATGAAGGAACGTCGCAAGCCAGGTCTCAAGAAGGCCCGTAAGGCTTCTCAATTCAGCAAGCGTTAA------------------------------------------------------------------------------------------------------------------------------------------------------------------------------------------------------------------------------------------ATGCGCTACCAACGGCCAAAAGGGACGGCCGACATCTTGCCAGGGGATAGTCAAACCTGGCAATACGTTGAAGGCCAAGCCCGCCAAATTTTTAAAACTTATGGCTACCAAGAAATTCGAACACCGCTCTTTGAATCCTACGACATCTTCTCCCGTTCGGCCGGTGACACGTCCGACGTGGTGACCAAGGAAATGTACGACTTCAAGGATAAGGGGGATCGCCACATCGCACTGCGCCCGGAAGGAACGGCCGGCGTCGTGCGGGCCTTTGTCGAAAATAAGTTGTACGGCCCGGAATTTAATAAGCCTTACAAGGTCTACTACATCGGACCAATGTTTCGTTACGAACGGCCGCAATCGGGGCGCCAACGTGAATTCCACCAGATTGGGGTGGAAGCCTTTGGGGCCGACAACCCGGCCGTGGACGTGGAAGTCATCACGATGGCCCTGCGGTTCTTTAAAAAGCTTGGCCTCTCTGATTTGCGGGTAGCCGTTAACTCCTTGGGGGACCAGGAAAGCCGGGCCAACTACCGCCAGGCGTTGATCGACTACTTAAAGCCTCACTACGATGAATTAAGCGAAGACTCCAAGGAACGGCTGGAAAAGAACCCGCTGCGGGTGCTCGATTCTAAGGACGAACGCGACCAGCAATTCGTTGAAAACGCCCCGTCAATCCTTGATTACTTGACCCCGGCGGCCGCAGAACGGTTTGACCAAGTTAAGGAAATGTTAGACAGCCTGGGGATCGACTACGTGGTTGACGCTACGATGGTCCGGGGCTTGGATTACTACAACCACACCATCTTTGAAGTAATGGTTAAGGCCAAGTCACTGGGCCACGGCTACACCACCATCTGCGGTGGGGGCCGATACTCAGGACTGGTGGAAGAACTCGGGGGCCCGGACGAACCCGGCGTCGGCTTCGGGATTGGTCTGGAACGGCTGATCTTGCTGTTGGGCGACGAAGGGGTCGAACTGCCAACGGAAGACGGCTTAGACGTTTACGTGGTCGGGATCGGCGAAGCGACCAACCTGGAGAGCTTCCGGCTGGTAACCGCCGCCCGGGATGCCGGGCTGGTGGCCGAACGCGACTACCTAAACCGTAAGCCAAAGGCCCAGTTCAAGACGGCGGCCAAGGAAGGTGCCAAGGTAACGTTGACGGTCGGCCAACGCGAAATCGAAGAGGGGACGGTCCACTTTAAGGTGATGGCAACCGGTAAGGAAGTCTCCGTTCCCCTGGCAGATTGCTTAGCCGACTTTGGTAAGGTTTATCAAGAACACGTGGAGGAAGGTTAA------------------------------------------------------------------------------------------------------------------------------------------------------ATGTTAGACATCAAGCAAATTCGCCAACAACCGGACTGGTTCAAAGAAAAGCTGGCCACCCGGGGCGTTCAACCAGAAGAAATCGACGCCGTGCTGGAACTGGACGCCAAGCGGCGCGAACTCCTGCAACAAACCGAAACCCTGAAGGCCAAGCGTAACGAAGCCTCCAAGAAGATCGGGGAAGCTAAGCGGGCCAAGCAATCCGCTGACGAAGCAATTGCCGAGATGCGCCAAGTCGGCGAAGACATCAAGGCCTTAGACGAACAGGTGGAAGCAAACGACAAGGACCTCTTTGACAAGTTAGCCCACTTGCCGAACGTCCCTCACGAAGGGGTGCCGGTTAGCCTAACCGAAGATGGGGCCGAAGAACTGCGTAAGGTAGGTCAAGCCCGTCAATTCGACTTTGAACCAAAGCACCACTGGGAAATCGGCGAAAACCTCGGGATTTTGGACTTTGAACGGGCCGGTAAGGTTTCCGGCTCCCGCTTCGTCTACTACGTCGGCCTCGGGGCTCAATTAGAACGGGCGCTGTACAACTTCATGCTCGATGAACACATGAAGGAAGGCTACACCGAAGTCTTGCCGCCGTACATCGTCAATGCTCACGCGATGTACGGGACCGGTCAATTCCCGAAGTTCAAGCAGGACGTTTACCAAGTGAACGGCGAAGACATGACCCTGATCCCGACCGCCGAAGTTCCGTTGACCAACTACTTTGCCGGCGAAGTGATCCCCGCAGAAAAGCTGCCGGTTTACGTGACGGCCTTGACGCCTAGCTTCCGTTCCGAAGCTGGGTCAGCTGGTCGCGATACCCGCGGGTTGATCCGGATGCACCAATTCAACAAGGTCGAAATGGTTAAGTACACCAAGCAAGATCAATCCTGGGAAGAACTCGACAAGATGACGGCCAACGCCGAAAACATCCTCCAAAAGCTCGGCCTGCCGTACCACGTCATCACCCTGACGACTTCGGACATGAGCTTCACGGCCTCCGAAACCCACGACCTGGAACTGTGGATGCCGGCCCAAAACAAGTACCGGGAAGTTTCCTCTTGCTCCAACTGCTTGGACTTCCAAGCCCGGCGCCTGCACATGCAATACCGGGACGAAAACGGTAAGCTCCAATACGTGCACACCCTGAACGGTTCTGGTTTAGCCGTTGGGCGGACGTTGGCGGCCATCTTAGAAAACTACCAAAACGAAGACGGCTCCGTGACGATTCCAGAAGTGCTGGTACCGTACTTCCACGGCATCACCAAGATCACCAAGGAAAACGCCGTGCCGTTTAACAACAAGTAA---------------------------------------------------------------------------------------------------------------------------------------------------------------------------------------------ATGGCTATCTCAAAGGAAAAGAAGAACGAAATCATCAAGCAATTCGCTACTCACGAAGGGGACACTGGTTCAACCCAAGTTCAAGTGGCTGTTTTGACTGCAGACATTAACGAACTCAATGAACACCTTCGCGAACACAAGCACGATTACCACTCACAACGTGGTTTGATGAAGAAGATCGGTCACCGTCGTAACCTGTTGGCTTACCTCCGTCGGACTGACCTTCCTGCTTACCGGGAACTGATCAAGGCCCTTGGTCTTCGTCGGTAA------------------------------------------------------------------------------------------------------------------------------------------------------ATGGGTCGTAGTTTAAAGAAGGGACCTTTTGCAGATGCTTCTTTATTAAAGAAGGTTGAAGCTCAAGCAGATAGCGACAAGAAGACCGTCATTAAGACCTGGTCACGTCGGTCCACGATCTTCCCGAGCTTTATCGGATACACGTTCGCAGTATATGATGGTCGGAAGCACGTGCCAGTTTACGTACAAGAAGACATGGTAGGTCACAAGCTTGGTGAATTCGTACCAACGCGGACTTTCCGTGGTCACGCTGCCGATGACAAGAAGACTGGTCGTAAGTAA------------------------------------------------------------------------------------------------------------------------------------------------------ATGAGTGACGAACGTAATGCACGTAAGGTGTACCAAGGTCGCGTTGTTTCTGACAAGATGGACAAGACGATCACGGTCGTAATTGACACCTACAAGAGCGCGCCGATCTACGGCAAGCGGGTTAAGTACTCCAAGAAGTACTACGCTCACGACGCTAACAACGAAGCCCACGTTGGTGATACTGTTCAAATCATGGAAACGCGGCCGCTGTCTGCTAAGAAGCGTTTCCGGCTTGTTAAGGTCGTAGAAAAGGCCGTTACCTTATAA------------------------------------------------------------------------------------------------------------------------------------------------------ATGCTAGTACCAAAGCGAGTAAAGCACCGTAAGGTTCAACGCGGTAAGATGCGTGGGGAAGCCAAGGGTGGTAAGACCGTTACTTTTGGTGAATTCGGTCTGCAAGCTCTCGATTCTCACTGGATTTCTAACCGGCAGATCGAAGCCGCTCGTATTGCCATGACGCGTTACATGAAGCGTGGTGGTAAGGTTTGGATCAAGATCTTCCCACACCTTTCTTACACTAGTAAGGGTGTTGGTACCCGGATGGGTAACGGTAAGGGTGCTCCTGAAGGTTGGGTAGCCCCTGTTAAGCGTATGAAGGTGATGTTCGAAGTTGCTGGGGTTCCTGAAGAAGTTGCCCGTGAAGCCCTTCGTCTTGCCGGAAACAAGTTGCCAGTTCGCACTAAGATCGTTAAGCGTGAGGAAGTAGGTGGACAATCTAATGAAGACTAA------------------------------------------------------------------------------------------------------------------------------------------------------ATGCAATTAAACGAATTAAAGCCTGTTGCTGGCTCACGTTTCAAGCGGCTTCGTAAGGGTCGTGGCCTTTCTTCCGGTCACGGTTTCACTTCTGGTCGTGGGACGAAGGGTCAAAAGGCGCACGGTAAGACCCGTCTTGGGTTTGAAGGGGGCCAAATGCCTCTCTACCGGCAAAAGCCAAAGCGTGGTTTCACCAGCATGAACCACAAAGACTTCGCCCTTGTTTCCCTGACGACGCTTAACCAATTCGAAGACGGCGCTGAAGTTACGCCAGAAGTTCTGGTTGCAAACGGCGTGATCAAGAACGTTAAGAGTGGCGTTAAGGTTTTGGCAACTGGGAAGCTTGAAAAGAAGCTGACCGTTAAGGCTAACAAGTTCTCTGCTTCAGCCGTTAAGGCAATTGAAGCTGCCGGTGGTACGACTGAGGTGATCTAA------------------------------------------------------------------------------------------------------------------------------------------------------ATGTTCACAACCGTCAAAAACGCGTTCCGGGTCAAAGAAATTCGACACCGGATCTTCTTTACCCTGTTCGTGTTGATTGTTTACCGGTTGGGAGCTTCGATCACCGTTCCGGGAGTTAACGCTGCGGCCTTGCAGCAACTCTCGTCATCGGGATTAGCATCTATTCTTAATACCTTTAGTGGTGGGGGTTTGGAAAACTACTCCCTCTTTGCGATGGGGGTTTCGCCGTACATTACGGCCCAAATTGTCGTTCAACTGCTACAAATGGACATCGTGCCGAAGTTCGTTGAATGGTCAAAACAGGGTGAAGTTGGACGGCGGAAATTAAACCAGGCGACTAGGTGGTTAACGATTATGTTGGGCTTTGTCCAGTCGATCGGGATCACCGCCGGGTTCAACGCCCTCTCCACCATTAAACTGGTGAATAATCCGGGGATGAAGACCTACCTCACGATTGGTCTCATCCTGGCGGCTGGAACAATGTTTGCGACCTGGATGGGGGACATGATTACCGAGCGGGGACTTGGGAACGGGGTTTCCATGTTGATCTTTGCCGGGATCATCGCCCAGATGCCAAGCGCAATCCAGCAGTTGTGGACGGATCAAATCACTGGCGAATCCGGGAGTGCCCTTTGGATGGGCATCGGGTTCATTGCGCTGGTTGTGGTGGCTTTGCTGATCATCGTTGCCTTTGTAACGTGGGTTCAGCAAGCTGAACGGCGTTTGCCGATTCAGTACACCCGGCGGACGACCGTCTCGCCGGCCAATAGCTACCTGCCATTAAAGATTAACGTTTCCGGGGTGATCCCGGTTATCTTTGCCGGTTCGGTTATTTCGACGCCGCAAACGATCTTAATGGCCTTTCAGCAAAATCATTCCGGGGATACTTGGTACCAAGTTATGACCAGTATCTTTAACCTTCAATCGGGTCCCGGGATAACCCTGTACATCTTCTTGATCGTTGTGTTTACCTTCTTCTACGCCTTCGTTCAGGTTAACCCGGAAAAATTAGCCGAAAACTTGCAAAAGCAAGGCTCCTACATTTCGGGGGTTTGGCCGGGGAAGGGGACCCAAGACTTTGTCTCGGGGCTCCTGATGCGGCTATCGACCGTTGGGGCCCTTTTCTTGGGCCTGATTTCTCTGATTCCATTGATTGCTTCCAACGTTTGGAACTTAAGCCAATCAATCGGGCTTGGGGGAACGAGTTTACTGATCGTCGTCCAAATCGCCTTGGACGTCGTCCGGCAACTAAACGGGTTGACGATGAAGCGTGAATACATTGGGTTTATCCATGAATAG------------------------------------------------------------------------------------------------------------------------------------------------------ATGATCGAATTTGAAAAACCAAACATCCACAAAGTTGAAGAAACAGACAACTACGGTAAGTTTGTCGTAGAACCGTTGGAACGCGGTTACGGGACGACTCTGGGTAACTCTCTTCGGCGTGTTATGCTGGCATCCCTGCCAGGGGCAGCCATCACCAGCATTCAAATTGATGGTGTTCTGCATGAATTCAGCACGGTTCAAGGGGTTACGGAAGACGTTACGCAGATTATCTTGAACTTAAAGCAAGTTGCTTTAAAGATTGATTCTGAGGACGCTAAGGACCTTGAAATTGACGTTAAGGGTCCGGCCGAAGTAACGGCTGCCGACATCCAAGGTGACGGCGATGTTACTATCCTGAACTCTGACCTTCACATTGCGACGGTTTCCGACGGTGCCGAATTGCACGTTAAGATGACCGCTGATAAGGGTCGTGGTTACTCATCTGCTGATGATAACAAGACTCGTATGGAGGGCTTGGCAATTGGTGTCTTACCAATTGATTCCATCTACACCCCGATCGAACGTGTTAACTACACGGTGGAAAACACCCGGGTGGGGCAAAGCAACGACTACGATAAGCTGACCCTTGACGTTTGGACTAATGGTTCCTTAACGCCAACCGAAGCAATCAGTCTTGCTGCTAAGATCCTCACTGAACACCTGACGATGTTCGTCAACCTCACCGAAGAAGCACAAGTAACTCAAGTGATGGTTGAACGGGAAGAAACCCACCAAGAAAAGGTGCTTGACAAGACCATCGAAGAACTTGACCTGTCTGTACGTTCATACAACTGTTTGAAGCGTGCTGACATCCAAACCGTAAAGGACTTAACTGAACGGACCGAAGCCGACATGATGAAGGTTCGGAACCTTGGGACGAAGTCATTGGATGAAATCAAGCTCAAGTTGGCTGAACTTGGCGTTGGTTTTCGCCAAGAAGATTAA------------------------------------------------------------------------------------------------------------------------------------------------------ATGTTGAAAATATACAACACACTCACCCGGCAAAAAGAAGAATTTCACCCCCAACAAGCAGGGATCGTTAACATGTACGTCTGTGGTCCGACCGTCTACAATTATATTCACATCGGCAACGCCCGGAGCGTGGTCGCCTTTGATACGGTGCGCCGCTACCTAGAGTTTTCTGGCTACCAAGTTAATTACGTCTCCAACTTCACCGATGTTGATGACAAGATGATAAAGGCCGCCAAGGAGCAGGGGATCACGGTGCCAGAGTTGGCGTATAAGTACATCCAAGCCTACATGGAAGACACCGCCGCTTTGAACGTCGAACCCGCCACTACCCACCCCCGGGCAACCGAAAACATTGACGGGATTATTTCCTTTATTGAAGACCTGATTGAAAAGGGCTACGCCTACCAAAGTGGGGGCGACGTGTACTACCGGGCCCGCAAGTTTGCCCACTATGGTCAACTGTCTGGTCAGTCCCTAGACGACCTGGAAGTCGGGGCTAGCGAACACGTTTCAACAGAAGAGGTGGCCAAAAAAG-AGGACCCGCTCGATTTCGCCCTCTGGAAGGCGGCCAAGCCCGGCGAGATCAAGTGGGACTCC-CCGT-GGGGGGCCGGGCGCC-CGGGCTGGCATATTGAGTGCTCGGTGATGTCAACCAAGTACCTGGGTGATACCCTAGACATTCACGCCGGTGGTCAGGACCTCGAGTTCCCCCACCACGAAAATGAAATCGCCCAGAGCGAAGCCAAGACGGGCCACCGCTTCGTTAACTACTGGATGCACAACGGCTTTGTAACGATCGGTAGGGACAACGAAAAGATGAGCAAGTCCCTGGGCAACTTCGTCACGGTGCACGACTTAATTAAGGAAGTTGACCCGCAGGTGTTACGGTTCTTCATGTCAACGACCCAGTACCGGCGCCCAATTCAATACAGTCAAGAAAGCTTGGTGGAAGCCCAAGCTAACTTAGAGCACTTAAAAAACACTTACGACAACCTGGCTTACCGGCTCAAAGACGCTACGTCCGGGACCGATGGCGGCGTGCAACGGCAACTAGCGGACTTCCGGGCCCGCTTTGTGGCAGCCATGGATGATGATATTAACGTTCAAAACGGGATTGCCGTGGTTTACGAGTTGATGCGCTTTGCTAACCAGTACGTTGAACAACGCCTGGTGCAGCGCGAACCAATCGTTGCCATTCAATTAATGTTAAAACGGTTAGTAGCGGTCTTTGGGGTTGACCTGGCCGTTTCCGCTACTGAAATTAACGACGAAAAAATTAAGGAACTGATCGAAAAGCGCAACGCCGCCCGGGCGGAAAAAGACTTCGCTTTAAGTGACCAGATCCGCGACCAGTTAAGGGACCAGGGGATCATTTTAGAGGACACCCCCCAGGGGACCCGTTACAGAAAGGAATCAAATTAG---------------------------------------------------------------------------------------------------------------------------------------------------------------GTGATTTCTAAACCAGACAAGAACAAGATCCGTCAACGCCGTCACATGCGCGTTCGCGGTAAGATCTCTGGTACTGCAGAGCGCCCACGTTTAAGTGTTTACCGTTCTAACAAAAACATTTACGCTCAATTAATTGATGACGTAAAGGGTGTGACGCTCGCAAGTGCCTCAACCCAAGATACTGAAGTAAGTGGTAAGACTAAGACCGAACAAGCTGCCGGTGTTGGTGCCCTGATCGCTAAGCGTGGGGTTGAAAAGAACGTTACCACTGTTGTGTTTGACCGTGGGGGTTACCTTTACCATGGTCGGGTACAAGCTTTAGCAGAAGCCGCTCGTGAAAACGGGCTTCAATTCTAA---------------------------------------------------------------------------------------------------------------------------------------------------------------------ATGGCATACGATCACAAAGCGATTGAAAAGAAATGGCAACGCTACTGGAAGCAACACAAGACCTTTAAGGCCACTTTGGACAAGGACCAAAAGAAGTACTACGCCTTAGACATGTTCCCGTACCCGTCTGGTCAAGGGTTACACGTTGGTCACCCGGAAGGTTACACGGCCACCGACGTGATGTCACGGCTCAAGCGGATGCAGGGCTTCAACGTCTTACATCCGATGGGCTGGGACGCCTTTGGGCTACCGGCGGAACAATACGCCTTAAAGACCGGTCACAACCCGGCTGACTTCACTAACCAAAACGTTGACCACTTCCGCGACCAAATTCAATCACTTGGTTTTTCCTACGATTGGGACCGCGAAGTTAACACGACCGATCCGAACTACTACAAGTGGACCCAGTGGATCTTTGAGCAGCTCTACAAGAAGGGTTTAGCCTACGAAGATGAAATCATGGTTAACTGGGCACCCGACTTCATGGGCGGGACCGTGGTTGCCAACGAAGAAGTCGTCGATGGTAAGACCGAACGGGGTGGTTACCCAGTTTACCGGGTACCGATGCGTCAGTGGGTCTTAAAGATCACCGCTTACGCCGACCGTTTGATCGATGATTTGGACCTGGTTGACTGGCCGGAAAGCGTTAAGGAAATGCAACGCAACTGGATCGGCCGTTCAGAGGGGGCCAGCGTCAAGTTTAAGGTGGTTGGCCACGACGGGGTCGAAATTGAGGTCTTTACCACCCGGGCCGATACCCTCTTTGGTGCTTCCTACGTGGTGCTGGCACCGGAAAACGAACTGGTTGACCAACTGACGACGCCGGAACAAAAGGCCGCCGTTGACGCCTACAAGGAAGAGGCGTCCCGGCGTTCCGACCTGGAACGGACCGAGTTAAGCAAGGAAAAGACCGGGGTCTTCACCGGTGCCTACGTCATCAACCCGGTTAACGGCGAACAGTTACCAATCTGGACGGCCGACTACGTCTTGAACTCCTACGGGACCGGGGCGGTCATGGCGGTGCCATCCGGTGATCAACGGGACTTTGAGTTCGCCACTAAGTTTAACCTGCCAATTACGCCGGTGGTCGAAGGATTCAATGGGGAAGAGGCCTACACCGAAGATGGTGCCCACGTCAACTCCGGCTTCTTGGACGGCTTAAACATCAAGGAAGCCAAGGCCAAGATGGTGGAATGGCTGGAAGAACATGACTGCGGGGGCAAGAAGGTTAACTACCGGCTCCGTGACTGGATCTTCTCGCGCCAACGTTACTGGGGTGAACCGATCCCGGTTATCCACTGGGACGACGGCACGACTTCATTAGTACCGGAAGACGAGTTGCCGTTGCGCCTGCCGGAAACCGACAACATTGAACCGTCCGGGACCGGGGAAAGCCCGTTAGCTAACATCGAAGACTGGGTCAACGTCTACGATGAAAACGGCCGCCACGGGAAGCGGGAAACCAACACGATGCCACAGTGGGCCGGCTCTTCTTGGTACTGGCTGCGTTACACCGACCCGACCAACGACAAGGAGTTCGCTTCCAAAGAAGCCCTCGACTACTGGTCACCGGTTGACCTTTACGTGGGGGGAGCCGAACACGCCGTCTTACACCTCTTGTACGCCCGTTTCTGGCACAAGGTCCTCTACGACCTTGGCTTGGTACCAACTAAGGAACCGTTCATGAAGTTGGTTAACCAGGGGATGATCCTGGGCTCCAACCACGAAAAGATGTCCAAGTCCAAGGGCAACGTGGTGAACCCGGATGACATCGTCGACCAATACGGGGCCGATACCCTGCGCCTGTACGAAATGTTCATGGGACCGCTGGAAGAATCGGTGCCGTGGGATGAAAAGGGCCTGCACGGGTCCAACAAGTGGGTGCAACGGGTTTGGCGCCTCTTGATGGACGACAACAACCACCTACGCGACCGGGTGTCCACCTACAACGACGGTAAGTTGACCAAGGTCTACAACCAAACCGTTAAGAAGGTGACCGACGACTTTGAACGGATGCACTTTAACACCGCCATTTCCCAACTGATGGTCTTTGTCAACGAAGCTTACAAGGTTGACGACTTGCCGTTAGAGTACATGGAGGGCTTTGTTAAGATGATTGCGCCGTTGATGCCGCACCTGGCCGAAGAACTGTGGAGCCAATTCAACGAATCAGAAACCATCACTTACCAACCGTGGCCAACCTATGACGAAAAGGCCCTGGTGGAAGATGAGGTCGAAATGATCGTCCAGGTTAACGGGAAGGTCCGGGCCAAGATTAAGATGGCTAAGGACGCCGATAACAAGGACGTTGAAGACGCTGCCTTGGCTAACGAGCACGTTCACTCCTTTGTGGACGGCAAGGACGTCAAGAAGGTGATCGTGATTCCAAACCGGATCGTTAACATCGTCGTGAAGTAG------------------------------------------------------------------------------------------------------------------------------------------------------ATGTCACGTTACACTGGCCCAAGCTGGCGTCTTTCCCGGCGCCTGGGCGTTTCACTTTCTGGTACTGGTAAGGAACTTGCTCGTCGTCCGTGCGCTCCTGGTGACCACGGGAACGACCGTCGCGGTAAGCTTTCCGAATACGGGACCCAACTTCGCGAAAAGCAAAAGCTTCGTTTCATGTACGGGATGACCGAACGGCAATTCTCTAACCTGTTCGTTCGCGCCGGCAAGATCAAGGAAGGTACTCACGGTACTAACTTCATGGTTCTGCTTGAACGTCGTCTGGACAACATGGTTTACCGTCTTGGTTTAGCTACCACGCGTCGTCAAGCACGCCAACTGGTTAACCACGGTCACATCACTGTTGACGGCAAGCGCGTTGACATTCCTTCCTACGAAGTTAAGGTTGGTCAAGTCATCGCCGTTCGTGAAAAGTCCAAGAACCTGGACGTTATCAAGGGTGCTGTTGAAGCCGTTGTTGCTCGCCCGGCTTACGTTGAATTCGACGCTGACAAGCTCGAAGGTAAGCTGACCCGTCTTCCGCAACGTGAAGACATGAACGCCGACATCGACGAAGCCCTGATCGTTGAATTCTACAACAAGTAA------------------------------------------------------------------------------------------------------------------------------------------------------ATGACCGAAAAAGAAATGGCAACCAAATTCGACCCCCAAGCGGTCGAAGAAGGGCGCTACCAATGGTGGATCGACCAAGGTTTTTTCAAGCCGTCTGGGGATAAAAAGGCGCACCCTTACTCCATCGTGATCCCGCCGCCAAACGTGACCGGGAAGCTGCACCTGGGCCACGCTTGGGACACGACCTTACAAGATATTATCATTCGCCAAAAGCGGATGCAGGGCTACGACGTCTTGTGGCTGCCGGGGATGGACCACGCCGGGATTGCCACCCAGGCCAAGGTGGAAGCCCGGTTGGCCAAGCAAGGGGTTTCCCGCTACGACCTGGGTCGCGAAAAGTTTGTTAAGCAGGTTTGGGACTGGAAGGACGAATACGCCGCCATCATTCACCAGCAATGGGCCAAGATGGGGATCTCCGTTGATTACGACCGGGAACGCTTTACCTTAGACGAAGGGTTAAACAAGGCCGTGCGCAAGGTCTTCGTTGACCTTTACAACAAGGGTTTGATTTACCGGGCCACTTACATCATCAACTGGGACCCGAAGGCGCGGACCGCCTTATCCGACATCGAAGTCGAACACAAGGACGATAAGGGCGCCTTTTACCACGTCAAGTACCCGTTCACCGACGGGACGACCTTCAACGGCAAGGACTACATCGAAATCGCCACCACCCGGCCAGAAACGATGTTTGGTGACGAAGCCGTCGCCGTGAATCCAAGCGACGAACGCTACAAGGAACTGGTCGGCAAGCACGTAATGGTGCCGCTGGTTAACCGCGAAATCGAAATCATTGCCGACGATTACGTGACGCCGGACTTTGGGACTGGGATGGTGAAGATTACGCCGGCCCACGACCCGAACGACTTCCAAGTTGGTAAGCGCCACAACCTGCCGGAATTAAACACGATGAACGAGGATGCCTCGATGAACGAAAACGCCGGCAAGTACGTCGGCATGGACCGGTTTGACGCCCGGAAAGCGATCGTCAAGGACCTCCAAGACCAGGGTTACATGCTCAAGATCGACCCAATCGTGCACTCCGTTGGTCACTCCGAACGGACCGGGGTGCAAGTCGAATCCCGCCTGTCGACCCAGTGGTTCGTGAAGATGAAGCCGCTGGCAGAACGGGCCTTGGCTAACCAAAAGACCGATGACCGAGTCAACTTCATTCCGGAACGGTTTGAACACACCTTCAACCAGTGGATGGAAAACGTTCACGACTGGGTGATCTCCCGTCAACTCTGGTGGGGGCACCAAATCCCGGCCTGGTACCACAAGGAAACCGGCGAGATGTACGTCGGAATGGAAGCCCCAGCCGATGCGGAAAACTGGGTTCAAGACAAGGACGTCTTAGATACCTGGTTCTCCAGCGCCCTGTGGCCATTTTCGACGATGGGCTGGCCAAACACCGATGCCGAAGACTTCAAGCGCTACTTCCCAACCACCACGCTGGTAACGGGCTACGACATCATTTTCTTCTGGGTCTCCCGGATGATTTTCCAATCCCTGGAGTTCACCGGCAAGGCGCCGTTTAGAAACGTCCTCTTGCATGGTTTGATCCGTGACGAACAAGGGCGTAAGATGTCTAAGTCCCTGGGTAACGGGATCGACCCGATGGACGTGGTAGAAAAGTACGGGGTTGACGCCCTGCGCTGGTTCTTGGTAACTGGTTCAACGCCGGGCCAAGACATCCGCTTCTCTTACAAGAAGATGGACGCCTCTTGGAACTTCATCAACAAGATCTGGAACGCCAGCCGGTACGTGATCATGAACCTCGGTGACATGCCGGCGCCACAACTGCCGGACCAAAGCAAGTGGGACCTGGCCGACCGCTGGATCCTGAGCCGCTTGAACACGACCGTCAAGGACGTTACCGCCAAGTTCGAGAAGTTTGAATTCGGGGAAGCTGGCCGTGACCTATACAACTTCATTTGGAACGACTTCTGTGACTGGTACATCGAAATGACCAAGGAGAAGTTGACCAACGGGACTGACGAAGAAAAGGACGCCACCAAGAACATCTTGGGTTACGTCTTAGACCAGACCCTGAAGCTGATCCACCCAATCATGCCGTTCGTAACTGAAAAGCTGTGGCAGGCAATGCCGCACGATGGTCAATCGATCATGGTAGCGGACTACCCGGTTGAACACGTCGAACTGGCCAACCAAAAGGCCGAAGGGGAAATGGAAGACCTGATCGAACTGATCAAGGCCGTTCGTAACATCCGGAACCAAGCGGGCGCCCCAATGTCGTCACCGGTTAAAATGATGATTAAGGTGGATGATCAGGCCCACGCCGCCGTCTTCAACGAAAACCGGGATTACCTTGACCGCTTCTGCCACCCGTCAGACCTAACGATTGCCACCGAAGTCGACGTGCCGAAGCTGGCGATGAGTGGGATCTTGGCCGGCGCCACGGTTTACATCCCGATGGCCGAACTGGTGGACCTAGACGAAGAACGGGCCCGGATGGAAAAGGAAATTACCAAGCTAGAAAAAGAGGTTGCTCGTTCAACCAAGAAGCTGGGGAACGAAAAGTTCGTCAACAGCGCCCCTGAACAGGTGGTGGCCAAGGAACGGGCCAAGGCCGAAGAGTGGCAACAAAAGTTAGCGAGCGCCAAGGAACGTTTGGCGAGCCTGCAAGAAGGATAA------------------------------------------------------------------------------------------------------------------------------------------------------------ATGGTAAAACGAAACCTGATCTTGGCCTTTGAATCGAGTTGTGATGAAACCAGCGTGGCGGTGATCGAAGATGGTCACCGTGTGTTATCAAACATTGTGGCGACGCAGATTGCTAGTCACCAACGCTTTGGTGGGGTGGTACCAGAAGTGGCCAGCCGCCACCACATTGAACAGATTACCAAGTGTACCAAGGAGGCCCTGGAGCAAGCCGGAGTTAGTTATCAAGACCTAACGGCGGTGGCGGTTACCTATGGCCCGGGGTTAGTCGGTTCCCTTTTGATTGGGGTGACGGCCGCTAAGACGATCGCATGGGCCCACCAACTACCGCTTGTGCCGGTCAACCACATGGCCGGTCACTTGTACGCGGCACGGTTCGTGAGTGACTTTACCTACCCGATGCTTGGGTTGTTGGTTTCCGGTGGTCACACGGAGCTGGTCTACATGAAAGAAGAGCACGATTACCAAATCATTGGTGAAACCCGCGATGACGCCGCTGGTGAGGCCTACGATAAGGTGGGCCGGGTGATGGGGATCAATTATCCGGCCGGGAAAACCGTCGATCAGTGGGCAGCCAAGGGGCATGACACCTTCCACTTTCCGCGGGCGATGGAAAAAGAGGATAACTTTGATTTCTCCTTTTCTGGCCTTAAATCGGCCTTTATCAACACGGTTCATAACGCCGACCAACGGGGCGAAGTTCTGGATAAATATGACCTGGCGGCGAGTTTCCAGCAGAGTGTCGTTGACGTCTTAGTCGCCAAAACCATTCGGGCGTTAGATGAATTCCCGGTTAAGCAACTGATCTTGGCCGGGGGGGTCGCCGCTAATCAGGGGCTCAGAAAGCAGCTAAGCGCCGGTCTACAAGCCAAGCATCCCGAGGTGCAATTACTTCAGGCCCCGCTCAAGTATTGTGGAGATAACGCCGCCATGATCGGGGCGGCCGGCTACGTTAACTACTTACACGGGGATCGGGCCGATGGTTCCTTAAACGCCGTGCCAGGCTTGTCCTTTGCCCACCTGAAAGAAGAAAACTAA------------------------------------------------------------------------------------------------------------------------------------------------------------------------------ATGGCATTTGAAGGTTTAACGGAACGCCTGCAAAAGGCAATGGAAAAACTGCGGCGTAAGCCCAAGGTGACCGAAGCCGATTTACGCGAAACGATGCGTGAAATCCGGCTCGCCCTGCTGGAAGCCGACGTTAACTTTAAGGTCGTTAAAGACTTCGTCAAGACGGTGCGCGAAAAGGCTGCCGGCGCGGAGGTTTTAAAGGGCTTAAATCCGGCTCAGCAAATCGTCAAGATTGTTAACGATGAACTGACCGAAATGATGGGTGAAACGGCAACGCCCCTCAATAAATCCGCCCACATCCCGACCGTCATCATGATGGTCGGGCTGCAAGGGGCCGGGAAGACGACGACGGCCGGTAAGTTGGCCAAGCGCCTTAAAAAAGAAGAAAACGCCCGCCCACTCTTCATTGCGGCCGACGTTTACCGGCCAGCCGCCATTACCCAGTTGCAACAAGTGGCCGCTAGCATTGACGTGCCGGTCTTTGAAATGGGGACCGACGTCGATCCGGTCGAAATCGTGCGCCAGGGGATGGAAGTCGCTAAGGAAAAGCACAACGACTACGTGATCATCGATACGGCCGGGCGCCTGCAAATCGATGAACAACTGATGGAAGAACTGGCTAAGATCAAGGAACTCGCTAAGCCAGACGAAATCCTCCTGGTGGTCGACGCCATGACCGGGCAAAACGCCGTCAATACTGCCCAAGGGTTTGACGACCAGTTAGACATTACTGGGGTAGTCTTGACCAAGTTGGATGGGGACACCCGTGGTGGGGCCGCCATGTCAATCCGGGCCGTCACCGGTAAGCCAATTAAGTTTGTCGGTGAAGGGGAAAAGATGGACAACTTGGACGTCTTCCACCCCGACCGGATGGCCTCCCGGATCCTGGGGATGGGAGACATGATGACCCTGATCGAAAAGGCCCAGGAAAACTTCGACCAGGAACAAGCCACCCAGGCGATGGCTAAGATGAAGGAAAATTCCTTTGACTTCAACGACTTCTTGGATCAAATGGACCAGATCACTAAGATGGGACCGCTGGAAGACCTCTTGAAAATGATGCCGGGGATGGCCAACAACCCGGCCTTACAAAACATCAACCTGGACCCGAAGCAGTTCGCCCACATCAAGGCGATTATCTACTCGATGACCCCCGAGGAACGGGAAAACCCGGACATGATGAACCCAAGCCGGCGCCGGCGGTTAGCAGCCGGGTCCGGGCGGCCAATCGTTGAAGTCAACCGGATGATCAAGCAGTTTAATCAAATGCGCAAGATGATGCGCCAGGTCACCAACGGGAACCTCAGCGGGATGGAAAACCTGATGGGCGGCCAGATGCCAGGCGGTCGCCTCGGTAAGTTGGCGATGAACCGGATGGCCCGGCAAATGAAGAAGAATAAAAAGAAGCGCCTGAAGAAAAAGAAGCGCTAA------------------------------------------------------------------------------------------------------------------------------------------------------ATGGGATTATTTGATATTTTTCGGCGCAAGAAGCGCGAGGAAGTCGACC---------------------------------------------------AGGCACCGGTAGCAGAAGCCAGTTCGGCTACGACACTTGACCAGCCAGCATCAGAAAAAGAAGAGACGACCAGCGCGGCGCCGGTAGAGGAAGCGGGCGCAGAAACCGCGGCTCCCAAAGCTGACGACCAAGGGGAAGTGGCACCCGAAAAAGAT---------------------------GAAGCTGTTAGTGCTACACCAGAGCAAGCCGTTGAAGCTCCGGCGTCGGCGGAAGGGTCAGCCAGCGTCGCACCAGAGGAACCGGTAGAAGAAGTGGCCCCAACGGTGGTGGCTAGTGCGGTTGCGGAAGAACCGGCCGTCAGTGAGGAACCAGCGCCAAGTGATGCTAGTGACGTGGCTGAAGAAGGTAGTGACGATTCCGCGTCCGCATCCGTGGCCCCGGTAACGGCGGACTGGGTCAACCAGATCGCCAAACCGGAGCCCACTACCCCGGCTTCACCGACCGAGGTGATTGAGGCCCAAGAAGAACTTGAGCAACCCCAAAAAGAGGATCACGACCAAGCAGAAGACGAGCCGGCGCCACAAGGGGAACCAGCCGCAGAAGACGAAACGGAAAAGAAGTACGACCAGGGGCTGGAAAAGTCACGCAACGGCTTTGGGGCGCGGTTAAACCGTTTCCTGGCGAACTTCCGCCACGTCGATGAAGACTTCTTCGATGACCTTGAAGACATGTTGATCGAATCCGACGTTGGTTACGAAATGGCGATGAAGCTCTCCGATTCCCTGCGCGAAGAGGTCCGGTTGCAAAACGCCAAGAACAAGCAAGACGTGTCCAACGTGATCATCGAAAAGATGGTCGACCTCTACGATGAAGCCGGGGCTGGGGAACAAACTACCCTGACGATGGCCGATCAGGGTCCAACCGTGATCATGTTCGTGGGGGTTAACGGGGCCGGAAAGACGACCACGATTGGGAAGATGGCCGCCCGCTTTAAGGGCCAGGGTAAGCGGGTGCTTTTAGCCGCTGCCGATACCTTCCGGGCCGGGGCTACTGAGCAGTTGGAAGTGTGGGCCCAACGCGACGGGGTTGACATCGTCACCGGGCCGGAAAATAGCGACCCGGCGGCGGTGGTCTTTGACGCCGTGACCAAGGCCAAAAAGGACAATTACGACGTCCTCTTTGTCGACACGGCCGGCCGGTTGCAAAACAAGGTCAACTTAATGAACGAGTTGGCCAAGATGAAGCGAATTTTAACCCGTGAAATTCCGGACGCCCCGCACGAAGTCCTGCTGGTTTTAGACGCCACCACCGGGCAAAACGCCCTGACCCAGGCTAAGTTATTCAAGGAAACGACCGACGTGACTGGGATTGTCTTAACTAAGCTCGACGGGACCGCCCGTGGGGGGATCGTCTTAGCCATCCGTAACGAATTACACCTACCGGTCAAGTTCGTCGGGTTGGGTGAAAAGGTGAGCGACTTAGAAGAATTCAACGCCCAAGACTTCGTTTACGGGCTCTTCAAGGGGCTCGTGACGGTCGATTAG
>1381124_SAMN02314197
ATGTCATTAACTGCAGGGATCGTGGGGTTGCCCAACGTCGGGAAGTCAACCCTCTTTAACGCAATTACCAAGGCGGGCGCCGAAATGGCTAACTACCCGTTCGCAACGATTGACCCCAACGTCGGGATGGTCGAAGTGCCGGATAGCCGCCTGGCCCGGATCGATGAACTGATCCCGGCCAAAAAGATCGTGCCAACCACCTTTGAATTTACTGACATCGCCGGGATCGTCAAGGGGGCGTCCAAGGGGGAAGGGCTTGGGAACAAGTTCTTGGAAAACATTCGCCAAACCGACGCCATTGTTCACGTGGTGCGGGCCTTTGATGACGATGACATCACCCACGTCACTGGGAAGGTCGATCCGGTCGACGACATCGACACGATCAACCTGGAACTGATCATGGCCGACCTCGACTCCGTGAACAACCGCTTGGCCAAGGTGCAACGGGCGGCCAAGGGGCGCGACAAGGACGCCCTGGCCGAACTGGCGGTCCTAGAAAAGCTTAAGCCGGTCTTAGAGGCGGGCAAGCCGGCCCGGTCGGTGGAATTCAGCGCTGAAGAAATGCCGATCGTCAAGGGGCTCTTCTTATTAACCATTAAGCCGGTCCTGTACGTGGCTAACGTGGCCGAAGACGATATGGCCAACCCAGAGGCTTCCAAGTACATGGACGTGATCAAAGAACACGTGGCGGGTGATGGTGAAGTGATTGGGATCGCCGCCGCCGCCGAAGAACAGATCGCCGAAATGGACGAAGAAGAAAAGGCCGACTTCCTGGAAATGGAAGGGGTAGAAGAACCAGGCTTAAACCGCCTGATTCGGGCCGCTTACCAGCTCTTGGGCCTGGAAACCTTCTTCACCGCCGGGGGCAAGGAAACGCGCGCCTGGACCTTCCGGAAGGGCACTAAGGCCCCGCAGGCCGCCGGGATTATCCACTCCGACTTTGAACGGGGCTTTATCCGCGCTGAGGTCATGTCGTTTGAAGACCTTGACCAGTACGGGAGCCACGCCGCCGTTAAGGAAGCCGGCAAGCTGCGCCTGGAAGGTAAAGACTACGTGATGCAAGACGGCGACATTGTTGAATTCCGCTTCAACGTCTAG------------------------------------------------------------------------------------------------------------------------------------------------------------------------------------------------------------------------------------------------------ATGAGCTTAAAGGAGCGGCTGGAAGAATTACGCCAGCAAGGACTGGAAGAAATCAAGCAAAGTGACGACCTGGACCGGGTCAATGACGTGCGGGTTAAGTTGTTGGGAAAGAAGGGCCCGTTAACCTCAGTCTTACGGGGAATGAAGGACCTGTCCGCCGACGAACGGCCAAAGGTGGGGAAGTTCGCTAACGAAATCCGCGACGAATTAAAAGCAGCGCTAGAAGAAAAGCGGGCCCAACTGGAAAAGGCGGTCTTGGACGCGAAGTTAGCGGCTGAAGCCATTGACGTGACCCTGCCGGGGACCCCGGTGGCCCAAGGGCAGCCCCACGTCTTACAACAAATCATCGACCAACTAGAAGACCTCTTCATCGGGATGGGGTATGAAGTGGCCGTGGGGGACGAAGTGGAACAAGAGGTGTACAACTTTGAAAAGTTGAACCTGCCAAAGGACCACCCGGCCCGCGACATGCAAGACACCTTCTACGTGACCCCGTCTGTTTTGATGCGGACCCAAACGTCGCCAATGCAGGCCCGGATGCTGGAACAACACGACTTCTCCAAGGGGCCGTTGAAGATGATCTCACCGGGGAAGGTTTACCGCCGCGACACCGATGACGCTACCCACAGCCACCAATTCCACCAGGTTGAAGGAATCGTGGTCGGTGAACACGTCACGATGGCTGATTTAAAGGGGACCCTAGAGGCGGTGGCCCAAAACCTGTTTGGCGACCAGCTCAAGGTGCGTCTGCGCCCGAGTTACTTCCCGTTCACGGAACCGTCCGTCGAGGCCGACATCACTTGCTTTAATTGCCTGGGGGCCGGTTGCTTAATCTGTAAGGGGACTGGTTGGATCGAGGTGTTGGGGGCCGGAATGGTGCACCCAAACGTCTTGAAGATGTCTGGCGTCGACCCGGAAGTTTACGGCGGCTTTGCCTTTGGGCTGGGCCCGGACCGGTTTGCCATGCTCAAGTACGGGGTGGAAGACATCCGCGACTTCTACCAAAATGACGTCCGCTTCTTGACCCAGTTTGACCAGAAAGGATAA------------------------------------------------------------------------------------------------------------------------------------------------------ATGAACGAACGTCAACAAGTTGCGTCTGCACTGCAAAAGGTGCTGCCAAACCTCAGTGTGGAAGATCTTGAAGCAAAGTTGGAACGCCCAAAGGATGCTAAGAACGGTGATTACGCCTTTCCAACCTTCTTTTTAGCCAAGGAGCTCCACAAGGCGCCGCAAATGATTGCTAGCGAACTGGCTGAACAAATCGACCAAAGTGGCTTTGAAAAGGTGGTTGTTGCCGGCCCGTACATTAACTTCTTCTTGGACAAGGCTAGCGTCGGGGGAGAAATCTTGGCCGCCGTCTTGGCGGACCCAGCTAACTACGGGAGCACCGACCTGGGTCACCAGGGGCACGTGACCATTGACCTGTCCTCGCCAAACATCGCCAAGCCAATGGGGATGGGGCACCTGCGTTCAACCGTGATCGGGAACGCCATTGCCAACATCTTGGCTAAGGTCAACTACGTACCGGTACGGATCAACCACCTTGGTGACTGGGGGACCCAGTTTGGGAAGTTGATGGCCGCCTACGAAATGTGGGGGGACGAAGCAGAGGTGCAAAAGGACCCGATCAACACCCTGCAAAAGTACTACGTTAAGATCAACACCGAAGCCGATGAACACCCCGAATACGATGACCTGGGCCGGGAATGGTTTGCTAAGCTCGAACAGGGCGATCCGGAAGCCCAGCGGCTCTGGAAGTGGTTCCGGGAAGTGTCCTTGCAACGGTTTATGAAGATCTACAACCTCTTGGACATTGATTTCGACTCCTTTAACGGGGAAGCCTTCTACAACGATAAGATGGATGAAGTGGTAACCCTCTTAGAAGACAAGCAGTTACTTAAGGAATCCCGTGGGGCCGAAATCATCGACCTGGAAAAGTACGACTTAAACCCGGCCATGATCCGCAAGAGCGACGGCTCCACCCTGTACCTAACCCGGGACTTGGCGGCCGCTTTATTCCGTAAGCGGATGTACCACCACGCCCAATCCCTGTACGTGGTGGGGGCCGAACAAAGCAACCACTTTGCCCAATTAAAGGCGGTCCTGTCCGAAATGGGCTTCACCTGGTCAGACCAAATTCACCACATTCCGTTTGGTTTGATGAGCTTAAACGGGAAGAAGATGTCTACCCGGAAGGGGAACATTATCCAATTGGAAGACGTCTTAAACGACTCGATCAAGTTGGCCCGCCAACAAATCGAAGAAAAGAACCCGACCCTGGCCAACGCCGACCAAGTGGCCGAAGAAGTGGGGGTTGGCGCCGTAATCTTCCACGACCTGAAGAACGAACGGACCAACTCGGTGGACTTTAAGTTAGAAGAAGTGGTTAAGTTCGAAGGGGAAACCGGTCCATACGTTCAATACGCCCACGCCCGGGCCGAATCGATCCTCCGTAAGGCCGGCCGCCCATCCTTTGAAGGCGCTACGTTGACCGTCGATGGTCAAGAAGCCTGGGAAGTAGCCAAGAAGATTGGTCAATACCAAGAAACGATCGTCCGGGCCGCTAACGAATACGACCCGTCCTTGATTGGGAAGTACGCCCTGTCCTTGGCTAAGTCCTTCAACCAATACTACGCCCACACCCGGATTCTGGAAGAAGACGACCAAAAGCTCTCCCGCTTAGCCCTCGTCCAAGCCGTTTCCGACGTCCTCAAGTCCGCCTTAGCCCTCCTCGGCGTTAAGGCACCAGACGAAATGTAA------------------------------------------------------------------------------------------------------------------------------------------------------ATGCCTACCATTAACCAATTGGTTCGTAAGGGCCGCAAGAGCCACAAGGGTAAGTCAAAGTCACCTGCCCTGGGCTTTGTATACAACAGTTTTAAGAAGGAAGAAATCAAGAACCCATCACCGCAAAAGCGTGGGGTTGCTACCCGTGTTGGGACGATGACGCCAAAGAAGCCTAACTCCGCCCTGCGGAAGTACGCTCGTGTGCGTTTGTCTAACCTGATCGAAGTGACGGCTTACATTCCAGGGATTGGCCACAACCTTCAGGAACACTCCGTTGTCCTGATCCGTGGGGGCCGTGTTAAGGACCTTCCTGGGGTTCGTTACCACATCATCCGTGGGACGCTTGATACTGCCGGTGTTGACGGCCGGATGCAAAGCCGTTCCAAGTACGGTGCTAAGAAGCCGAAGAAGTAA------------------------------------------------------------------------------------------------------------------------------------------------------ATGCCACGTAAGGGACATGTAGCAAAGCCGGAAGTTTTACCGGATCCAATTTACAACTCAAAGCTGGTTACCAGCCTGATTAACCACTTGATGCTTGATGGTAAGCGCGGGACCGCTTCTAAGATCCTCTACCAAGCCCTTGACCAAATCAAGGAACAAACTGGTAACGACCCGATCGAAGTGTTCGAACAAGCAATGGAAAACATCAAGCCGGCCCTTGAAGTTAAGGCGCGCCGGATTGGTGGTTCTAACTACCAAGTGCCGATCGAAGTTCGCCCAGACCGTCAACGGACGTTGGCACTTCGTTGGCTCGTGCAATACGCACGTCTTCGTGGGGAACACACGATGGTGGAACGTCTTTCTGGCGAAATCATCGATGCTTCCAACAACACTGGTGCTTCCATCAAGAAGAAGGAAGACACCCTGCGGATGGCCGAAGCTAACCGGGCCTTCGCACACTACCGCTGGTAA------------------------------------------------------------------------------------------------------------------------------------------------------ATGCCTGTTGTTAGCATGAAGCAATTGCTTGAAGCCGGTGTCCACTTCGGTCACCAAACTCGTCGTTGGAACCCTAAGATGAAGCCATTCATCTTCACGGAACGGAACGGGATCTACATTATTGACCTGCAAAAGACCGTTAAGATGATCGACACTGCCTACAACTACGTTAAAGACGTGGCTGCCGACGGTGGGGTGGTTCTCTTTGTTGGGACCAAGAAGCAAGCCCAAGATTCTATCGAAGAAGAAGCTACGCGTGCCGGTCAATACTACGTTAACCACCGCTGGTTAGGTGGTACCTTGACCAACTGGAAGACGATCCAATCCCGGATCAGCCGTCTCAAGGAACTCAAGAAGATGGCCGAAGATGGTACTTTTGACCGTCTGCCAAAGAAGGAAGTTGCTGTTTTAACTAAGCAACGCGAAAAGCTCGAACGCTTCTTAGGCGGGATCGAAGACATGCCACGGATCCCAGATGTATTGTACATCGTGGACCCGCACAAGGAACAAATTGCGGTTAAGGAAGCCCAAAAGCTTCACATCCCGATCGTTGCCATGGTCGACACGAACACCGACCCAGACGACATCGACGTAATCATTCCTTCTAACGACGACGCAATTCGGGCCGTTCGTCTGATCACTGCCAAGATGGCTGACGCCGTTATCGAAGGCAAGCAAGGCGAAGACGACCAACAAGTTGCCCCTGCAGAAGACGTAGCTGAAGAAGTTTCTGACGAATCCTTACAAGATCTGAAGAACAGCGTCGAAGGCAACGACTAA------------------------------------------------------------------------------------------------------------------------------------------------------GTGGCAAAGAAAGTAGCAAACGTTGTCAAGTTGCAAATTCCTGCCGGTGCAGCTACACCAGCTCCGCCAGTAGGTCCTGCGCTTGGGCAAGCAGGTATTAACATTATGGGCTTCACGAAGGAATTCAACGCCCGGACCGCTGATCAAAAGGGGATGCTGATCCCAGTTGTAATCACGGTTTACGAGGATCGTTCCTTCGACTTCATTACGAAGACGCCGCCTGCTGCGGTATTACTCAAGAAGGCCGCTGGTGTTGAACACGGTTCCGGTGAACCTAACACGAACAAGGTTGCAACTGTAACCAAGGACCAAGTTAAGGAAATCGCCGAAACGAAGATGCAAGATCTAAACGCCGCTGACGTTGAAGCAGCGATGCGCATGATTGAAGGTACTGCTCGGAGCATGGGCTTCGTTGTCGAAGGCTAA---------------------------------------------------------------------------------------------------------------------------------------------------------------------------ATGGCTAAAAACCGTGGTAAGAAGTACCAAGACGCCTTAAAGAAGGTTGACAGCAAGAAGGAATACGCTGTTGACGCTGCGGTGGACTTGGTCAAGGAAATCGACTTCGCAAACTTTGACGCAACCGTTGAAGTTGCATTTAACTTAAATGTTGACACTAAGCAAGCTGACCAACAACTTCGGGGTGCCATTGTGCTCCCGAACGGTACTGGTAAGGACCAAACCGTAATCGTTTTTGCCAAGGGTGAAAACGCTAAGGCGGCCCAAGAAGCCGGTGCTGACTTCGTTGGTGACCAAGACTTAGTTGAAAAGATTCAAGATGGCTGGCTCGACTTCGACGTTGCCATCGCCACTCCAGACATGATGCCACAAGTTGGGCGTCTTGGTCGGGTGCTTGGTCCTAAGGGCCTGATGCCAAACCCGAAGACTGGGACGGTGACGATGGACGTGGCTAAGGCCGTTTCTGACGCCAAGGCTGGTCAAGTTACTTACCGGACTGACCGGGACGGAAACGTTGCGGTACCGTTTGGGAAGGTATCCTTTGACACCGCTAAGTTGGTTGAAAACCTGAAGACGATCGAAGACGTTGTTGTTAAGGCACGTCCGGCAGCTGTGCGTGGTACTTACATCAAGCACGCTTCCATCGCTTCAACGTTCGGCCCGAGCGTTACCCTTGACCTGACGACTTTTTAA------------------------------------------------------------------------------------------------------------------------------------------------------GTGAATAGTTTGGCTGGACACTTAGTTAAGTACGGTAAGCACCGTACCCGTCGTTCTTACTCCCGAATCAAGGAAGTCTTGGACCTGCCTAACTTGATCGAGATTCAAACCGATTCTTACAATTGGTTTATGGACAAGGGTTTGCGGGAAATGTTTGACGACATTATGCCGATCGATGATTTCCAGGGGAAGCTATCCTTGGAATTCGTTGACTACCAATTGTTGGAACCAAAGTACACGGTCGCTGAAGCGCGTGAACATGACGCAAACTACTCAGCACCACTGCACGTAACGTTACGCCTGACCAACCACGAAACGGGCGAAATCAAGTCCCAAGACGTCTTCTTTGGTGACTTCCCACTGATGACGGACCAAGGGACCTTCATCATCAACGGGGCCGAACGGGTTATCGTATCCCAATTAGTTCGTTCCCCAGGGGTTTACTACAACGAAGAAGCCGACAAGAATGGGCGCCCAAGCTACGGTGCCAACTTCATCCCGAACCGGGGGGCTTGGCTAGAATACGAAACCGACGCTAAGGGAATTTCCTACGTCCGTATCGACCGGACCCGTAAGCTACCAATTACGGAATTAGTTCGGGCCCTTGGTTTTGGTTCCGATGACGAAATTTGGGACATGTTGGGGAGCGAATCAGAATCCCTGAACGCCACCATTGAAAAGGACCTACACAAGGAACCGGAAGACTCCCGGGTTGAAGAATCCTTAAAGGATATCTACGAACGGCTCCGTCCAGGTGAACCGAAGACGGCCGACTCCGCACGGTCCCTTTTGACGACCCGCTTCTTTGATCCAAAGCGCTACGACATGGCGCCAGTTGGTCGTTACAAGACTAACAAGAAGTTGCAAATGAAGTACCGTTTGTTAGGTCTGACCCTGGCTGAAACCCTGGCCGACCCAGAAACCGGTGAAATTATCGCCAAGGACGGGGACGTCATCACTAAGGAAGTCTTAAAGGAACTCGAACCGGTTCTGGAACAAGACGACTTTAAGATGATCACCTACACGCCATCCGATGAAGCAGTGGTAACCGCGCCGGTTCAACTGCAAAAGATCATGGTTTACTCTAAGAACGACCCTGAACGCAAGGTGCCGGTGGTATCTAACGGTCACATCTCCTTGGACTTAAAGCACATCCAACCAGCCGACATCCTGGCTTCGATCAACTACTTCTTGAACTTACAAGAAGGGATCGGGACTACCGATGACATCGACCACTTGGGTAACCGGCGGATTCGTTCCGTTGGGGAACTGTTGCAAAACCAATTCCGGATCGGGCTCGCCCGGATGGAACGGGTGGTTCGCGAACGGATGTCAATCCAAGACATCAACACCGTAACGCCACAACAACTGATCAACATTCGCCCAGTCGTGGCTTCAATTAAGGAATTCTTTGGTTCCTCCCAACTTTCCCAGTTCATGGACCAGACCAACCCACTGGGTGAATTGACCCACAAGCGGCGTCTGTCCGCCCTGGGACCGGGTGGGTTGACGCGTGACCGGGCCGGTTATGAAGTCCGGGACGTTCACTATACCCACTACGGCCGGATGTGCCCAATCGAAACGCCGGAAGGACCGAACATCGGGTTGATCAACTCGCTGTCCTCTTACGCCCGGGTGAACGCATACGGCTTTATCGAAACGCCGTACCGTCGTGTCTCATGGGCCGACCACAAGGTAACCGACCGGATCGACTACCTGACGGCCGACGAAGAAGATAACTTCATCATCGCCCAGGCCAACACGCCACTGAACGAAGATGGCTCCTTTGTTCACGACGAAATCATGTGCCGTGATAAGGAAGACTACATCGAAACGGCGCCAGAAAACGTCGACTACATGGACGTTTCGCCAAAGCAAGTGGTTTCCGTTGCCTCCGCATGTATTCCGTTCTTGGAAAACGACGACTCCAACCGGGCCTTGATGGGTGCCAACATGCAACGGCAAGCCGTTCCGTTGATTAACCCACACGCTCCGTTGATCGGGACCGGGATTGAATACAAGGCCGCCCACGACTCCGGGGTCGCTTTGATCGCTAAGAACAGTGGGACCGTTGAATACGTTGACGCCCGCGAAGTACGGGTACGCCAAGAAGACGGAACGTTAGACACTTACAAGCTGATGAAGTTCCGCCGCTCTAACGGTGGTAAGAACTACAACCAACGGCCAATTGTTAAGGTTGGCGAATGGGTAGACGCTGATGACGTCTTAGCCGACGGACCATCAATGGAACAAGGGGAATTAGCCCTTGGTCAAAACCCACTGATCGCCTTCATGACTTGGCAAGGTTACAACTTCGAAGATGCCATCGCCATTAACGAACGCCTAGTTAAAGACGACGTTTACACTTCGATCCACATCGAATCTTACGAATCCGAAGCCCGCGAAACTAAGCTCGGACCAGAAGAAATGACGCGCGAAATTCCAAACGTCAGTGAAGACGCCCGCAAGGACCTTGATGAATCCGGGGTGATCCGGGTAGGGGCCGAAGTCCACGATGGTGACATTTTGGTTGGTAAGGTAACGCCAAAGGGGGTTACCGAACTATCCGCCGAAGAACGGCTCTTACACGCCATCTTTGGTGAAAAGTCACGCGAAGTCCGTGATACCTCCCTCAGGGTGCCACACGGCGGTGGCGGGATCATCCAAGACGTGAAGGTCTTTACCCGCGAAAACGGTGACGAATTAGCCCCAGGGGTTAACAAGATGGTCCGTGTTTACATCGCCCAGAAGCGGAAGATCCAAGTCGGGGACAAGATGTCCGGTCGTCACGGGAACAAGGGGACGGTTTCGATCGTCGTTCCAGAAGAAGACATGCCGTACATGCCAGATGGGACCCCAATTGACATTATGCTGTCACCAATGGGTGTGCCGTCCCGTATGAACATCGGTCAGGTGATCGAACTTCACTTGGGGATGGCTGCTCGCGAGCTGGGGATCCACATTGCCACGCCAGTCTTTGATGGTGCCAACGACCAAGACGTTTGGGATGCCGTTAAGGAAGCCGGCTTGCCGTCCGATGGGAAGACGATCCTTTACGATGGTCGGACCGGGGAACCATTTGAACAACGGGTTGCCGTTGGGGTCATGCACTACCTGAAGCTGGCCCACATGGTTGACGACAAGATCCACGCCCGTTCGACTGGTCCATACTCACTGGTTACCCAACAACCACTTGGGGGGAAGGCCCAATTCGGGGGACAGCGGTTCGGTGAAATGGAAGTTTGGGCCCTGGAAGCATACGGGGCTGCTTACACCCTGCAAGAAATCTTGACTTACAAGTCTGACGATACGGTCGGCCGGGTAAATACTTACCAAGCCATCATTGACGGGGACCAAATTCCAAAGCCAGGGGTACCGGAATCCTTCCGTGTGCTGGTTAAGGAATTGCAATCCCTTGGGTTAGACATGAAGGTCTTAGATGACAAGCACGAAGAAATCCAGCTTAAGAGCATGGATGAAGACGTTGCTGACGTTCGGAAACTGGCCCGCCGTGGCCACGAAACGCTGGAAGAACAACCAGCGCAAGCGACGAGCGCCCAAGACGAAGCCAAGCAAGATTAG------------------------------------------------------------------------------------------------------------------------------------------------------TTGATTGACGTCAATAATTTTGAAAGTATGGAGATCGGTCTGGCTTCCCCAATGAAGATCCGGAGTTGGTCTTACGGTGAGGTTACCAAGCCGGAAACGATCAACTACCGAACTTTAAAGCCAGAAAAAGACGGTCTCTTTGATGAACGAATCTTCGGCCCGACCAAGGACTTTGAATGTGCCTGTGGTCGCTACAAGCGGGCGCGTTACAACAAGCGGGTCTGTGAGCGTTGTGGGGTTGAAGTAACCTCTGCCAAGGTCCGCCGGGAACGGATGGGTCACATTGAACTGGCTGCTCCTGCTTCTCACATCTGGTACTTCAAGGGGATTCCGAGCCGGATGGGGCTGGTCTTGGACATGAGCCCACGGGAACTGGAAGAAGTAATCTACTTTGCTTCTTACGTCGTTTTAGACGCCGGGGACACGGGACTGGAAAAGAAGCAATTGCTTTCCGAACCACGTTACCGGGAACTCAAGGAAGAATATGGCAACCGTTTCACCGCTGAGATGGGGGCCGAGGCGATCCAAAAGCTACTGGCCGACGTAGACCTGGCCAAGGAAGCAACCGAATTAAAGGCGGTCTTAAAGGAAGCAACTGGGCAAAAGCGGACCCGCGCGGTTCGGCGCCTGGATATCTTGGAAGCCTTTCTCAAGTCCGGGAACAAGCCTGAATGGATGGTGATGGACGTAATTCCGGTTATGCCACCTGACTTACGGCCGATGGTTCAACTGGAAGGTGGCCGCTTTGCCACTTCCGACTTGAACGACTTGTACCGGCGGGTCATTAACCGGAACAACCGGTTGAAGCGCCTGTTAGAATTAAACGCTCCGGGCATCATCGTTCAAAACGAAAAGCGGATGCTCCAAGAAGCCGTTGACGCCCTGATTGATAACGGTCGCCGTGGCCGTCCGGTTGCCGGTCCTGGTAACCGTCCGCTCAAGTCCTTGTCCCACTTACTTAAGGGGAAGCAAGGACGGTTCCGTCAAAACCTGCTCGGGAAGCGGGTCGACTACTCTGGTCGTTCCGTTATCGATGTTGGTCCATCCATGAAGATGAACCAAATGGGGTTGCCGGTTCCAATGGCGATGGAACTCTTCAAGCCATTTATCATTCACGAACTGACCAAGCGGAACCTGGCTACCAACGTTAAGGCAGCCAAGCGGATGATCGACAAGCGTGACGAAAAGGTCTTCGATGTCTTAGAAGACGTGATCAAGGAACACCCTGTTCTCTTGAACCGCGCCCCTACCCTGCACCGGTTAGGGATCCAAGCCTTCGAACCAATCCTGGTTTCCGGGAAGGCCATGCGTTTGCACCCACTGGTTTGTGCCGCTTACAACGCCGACTTCGACGGGGACCAGATGGCCATCCACGTACCACTGTCCGATGAAGCCCAGGCCGAAGCGCGTCTGTTAATGTTAGCCGCTCACCACATCCTTTCACCTCGTGACGGGGAACCAATCGTGGCCCCATCCCAGGATATGGTTATCGGTAACTACTACATGACGACTGAAGACAAGGCCCGTGAAGGGGAAGGCATGATCTTTAAGGACACCAACGAAGCCCGGATGGCTTACCGTAACGGTTACGTGGCCTTACAAACCCGGGTTGGGGTGCTGACTTCTTCCTTTGACAAGAAGCCATTCACCGCTGAACAACGCCAAAAGATCATGGTGACCTCGGTTGGGAAGTTGCTCTTCAACAACATCATGCCTGAAGATTACACTTACATTAACGAACCGACCGCCGACAACCTGCAAAACGGGGTTCCGGACAAGTACTTCTTGGAACCTGGTGAAGACATTCACGCCTACTTAGAAAACGCGCCGCTGGTGCCGCCGTTTAAGAAGGGCTTCTTGTCGGACATCATTGCCGATGTTTACAAGATCTACAAGGTGACCGTCACCTCCCAACTTCTTGACCGGATCAAGGACCTTGGTTACTACGAATCCACGATTTCCGGGTTAACCGTCGGGATCGCCGACGTGACCGACTTAAAGGAAAAGCCGGAAATCATCGAAAAGGCGCACAAGCAAGTGGCCCTGGTTACGAAGCAATTCCGCCGTGGTTTGATCACCGATAACGAACGTTACGAACGGGTCATTGGGATCTGGAACGATGCCAAGGATGAAGTTCAAAACAAGCTGATCGAACACATGGATATCCACAACCCAATCAACATGATGTCCGACTCTGGGGCCCGGGGGAACATCTCCAACTTTACCCAGCTGGCCGGAATGCGTGGGTTGATGGCTTCCCCATCCGGGAAGATCATGGAACTGCCGATCCTTTCTAACTTCCGGGAAGGCCTTTCCGTCTTGGAAATGTTTATCTCTTCCCACGGGGCACGGAAGGGGATGACCGACACGGCCTTGAAGACTGCCAACTCTGGTTACTTGACCCGGCGGCTGGTTGACGTGGCCCAAGATGTGATCGTTCGCGAAAAGGACTGTGGCACCGACCGTGGTCTGGAAGTGACCGCCATCACTAACGGGAACGAAATGATCGAACCGTTATACGACCGGATTTTGGGTCGTTACACGATGAAGTCCGTCTTTAATCCGGAAACCGGGGAAAAGATCGTCGGTAAAAACGTCCTCTTGAACGAAGAGATGGCGCAAAAGATTATCGATGCGGGCGTTCAAAAGGTGACGATTCGCTCCGCCTTCACTTGCAACACCGAACACGGGGTTTGTGAACGTTGTTACGGACGCAACGCCGCTACCGGGGACCAAGTGGAAGCCGGGGAAGCAATCGGGACGGTGGCCGCACAGTCAATCGGTGAACCAGGGACCCAGCTGACGCTGCGGAACTTCCACACCGGTGGGGTGGCCGGTAACGACGACATCACCCAAGGGCTTCCGCGTATCCAAGAAATTGTGGAATCACGGAACCCGAAAGGGAAGGCCACGATTTCCGAAGTTACTGGTCAGGTGGTTTCCATCGAAGAAAACCCAGCTGAACAAACTAAGGACGTTACGATCAAGGGTGAAACCGACACGCGGACTTACACCCTGCCGATCACGGCCCGGATGCGGGTGGCCGAAGGTGATGATATTCACCGTGGTCGTGCCATCAACGAAGGGTCAATTGATCCAAAGGAAATGATTCGGGTTCGCGACGTCTTGTCCACGGAAACCTACCTGCTCTCCGAAGTGCAAAATGTTTACCGTATGCAGGGGATTGACCTGCTCGACAAGCACGTTGAAATCATGATTCGCCAAATGATGCGTAAGGTGCGGGTGATGGATCCTGGTGATACTGATGTTTTACCGGGTGAACTGTTGGACATCAGCCAATTCCGCGATGCTAACTACCAAACCTTGATTTCCGGGGGAATTCCGGCCACTGCCCGGCCAGTTATCCTCGGGATCACTAAGGCGGCCCTTGAAACTAACAGTTTCCTTTCGGCCGCTTCCTTCCAAGAAACGACGCGTGTCCTTACCGACGCCGCCATCCGGGGCAAGAACGACCCGCTGGTGGGGCTCAAGGAAAACGTTATTATCGGGAAGATCATTCCAGCCGGAACGGGGATGGGTGCTTACCGCAACATCAAGCCCAAGGAAGTCAGTGTCAACACTGGCGCAACCGATGGGGCCATTACCTCCATCCGCGAAATGGAAGAACAACTAAAGGATCAAGACTAA------------------------------------------------------------------------------------------------------------------------------------------------------ATGACCAAAGGAATCTTAGGTAAGAAGGTCGGGATGACTCAAGTCTTCACTGACAACGGTGAATTGGTTCCAGTTACTGTTATTGACGTAACGCCAAACGTTGTTATGCAAGTTAAGACCCTTGAAAATGACGGTTACAGTGCCGTTCAACTCGGGTTCGACGACAAGCGCGAAGTTCTGAGCAATAAGCCCGAACAAGGTCATGCAGCAAAGGCTAACACGACTCCTAAGCGCTTCATCGGTGAAATCCGCGACGCTGAATTAGGAGACGACATCAAAGTTGGGGATAAGGTAGCAGCCGACATTTTCGCAGAAGGCGAAACGGTCGACGTTACTGGTACCACCAAGGGTCATGGTTACCAAGGTAACATCCATAAGGACGGCCAACGGCGTGGGCCAATGGCGCACGGTTCTCGTTACCACCGTCGCCCAGGTTCACTTGGTGCCATCATCAACCACGTGTTCAAGGGTAAGAAGCTGCCAGGTCGGATGGGTAACAACACCCGGACTGTGCAACACCTGCGGATCGTTAAGGTCGACACTGAAAACAACGTTCTCTTAATCAAGGGTAACGTTCCTGGTGCCAACAAGTCCTTTGTTACGATCAAGAACTCCGTTAAGGCTAACACTAAGAAGAGCCTTAGCAAGCAATCCAACAAGTAA------------------------------------------------------------------------------------------------------------------------------------------------------ATGACTAGTGTTGCATTATTCAAGCAAGACGGTAGCCAAAACGGCACTGTTGAACTGAACGACAGCGTATTTTCTGTTGAAGCAAACGAATCCGCTGAATTCGATGCGATTCTTCGCCAACGTGCTTCCCTGCGTCAAGGGACTCACGCGGTTAAGAACCGTTCCGCAGTTCGCGGTGGTGGGAAGAAGCCTTGGCGTCAAAAGGGTACTGGTCGTGCCCGTCAAGGTTCCATCCGCGCACCTCAATTCCGTGGCGGTGGGATCGTCTTTGGCCCAACCCCTCGTTCCTACAACTACGCATTACCACGTAAGGTTCGTCAATTAGCCATCAAGTCAGCCCTTTCCCAAAAGGTTGCCAACGACAAGTTCGTTGTTGTTGATGGTTTGAACTTTGACGCACCAAAGACGAAGGAATTCGCTGGCGTAATGAACAACCTCAAGGTTAGCGAAAGGGTCTTAGTTGTGGTTACTGACGAAGACAAGAACGCTCAATTATCAGCACGCAACCTGCCGAAGACGACGGTTGTGACGCCAGCTGGTGTGAACATCTTGAACGTCGTTGACGCCCAAAAGATCATCATTACCCAGTCAGCTCTTTCTCAAGTAGAGGAGGTGCTCGCATAA------------------------------------------------------------------------------------------------------------------------------------------------------GTGGGAATTCGCAAATACAAAGGCACCACTAACGGACGCCGTAACATGAACGGTTACGACTTCGCGGAAATCACGAAGACGACGCCGGAAAAGTCGTTATTGGCTCCGCTCAAGCACACCGCTGGTCGTAACAACGCTGGTAAGATGACCGTTCGTCACCGTGGTGGTGGTACGAAGCGTCAATACCGGATTATCGACTTCAAGCGGATCAAGGATGATGTTCCAGCAACTGTTAAGGCCATTGAATATGACCCGAACCGAACTGCTAACATCGCATTGCTTGGTTACGCTGACGGGACTAAGTCTTACATCCTTGCACCGAAGGGTCTCAAGGTTGGGATGACTGTTCAATCTGGTCCGGATGCAGATATCAAGGTTGGTAACACGTTACCGCTGAAGAACATTCCAGTTGGTACTGTTATTCACAACATCGAACTTAAGCCGGGTAAGGGTGGTCAATTGACCCGTTCTGCCGGTACTTCTGCTCAACTTCTTGGTAAGGAAGAAAAGTACGTTCTGGTACGTCTTTCTTCTGGTGAAGTTCGGATGATCCTGGCTGCTTGCCGGGCAACGATTGGTTCGATCGGTAACGATGAACACGGTCTGCTCGTTAAGGGTAAGGCTGGTCGTTCTCGTTACGCTGGTCAACGTCCTCACGTTCGTGGTTCTGTTATGAACCCTAACGATCACCCACATGGTGGTGGTGAAGGTAAGGCTCCAGTTGGTTTACCATCTCCACTCTCCCCATGGGGTAAGAAGACTGTTGGTAAGAAGACTCGTTCACACAAGGCTCGTTCCAACAAGTTCATTGTTCGTGGGCGTAAGCGTGGTCCACACACGCGTTAA------------------------------------------------------------------------------------------------------------------------------------------------------ATGGCTGAAAACGTTACTTCAGCTAAGGCAACTGCTAAGATGGTCCGTGTATCATCTCGCAAGGTACGCCTGGTGCTTGACACCATCCGTAACAAGTCCGTTGCCGAAGCATTTGCTATTCTGAAGTTCACTCCAAACGGGGCTGCTTCAGACGTCGAAAAAGTTTTGAAATCTGCTGTTGCAAACGCTGAAAACAACTTTGACCTGGACCAAGCATCCTTGGTTGTAAGCGAAGCCTTTGCTAACGAAGGACCAACCTTAAAGCGGTTCCGTCCACGCGCCAAGGGTTCTGCTTCTCCAATTAACAAGCGGACCAGTCACATCACAGTGGTTGTTGCAGAAAAGTAG------------------------------------------------------------------------------------------------------------------------------------------------------GTGGGTCAAAAGATTAATCCTAATGGTTTCCGTGTTGGGGTCATTCGCGACTGGACTGCTAAGTGGTACGCAGATAAGAACTACGCCGCTTACCTGAACGAAGACCTTCGGATCCGTAAATACATCGAAAAGCGACTTGCTGACGCCTCTGTATCAACCGTGGAAATTGAACGTGCTGCTAACCGCGTAAACGTATCAATTCACACTGCCAAGCCAGGGATGGTTATTGGTAAGGGTGGTTCAGAAGTTGAAGCACTTCGCAAGGAACTTAACAACCTGACCAACAAGCGGGTTCACATCAACGTGGTTGAAATTAAGAAGCCAGACCTTGATGCACACCTGGTTGGTGAAAGTGTTGCTGAACAACTTGAAAACCGGATTGCATTCCGTCGTGCGATGCGTGGTGCTATGCAACGTACTATGCGTGCCGGTGCCAAGGGGATCAAGATTCAAGTTGCCGGCCGTTTGAACGGTGCCGACATGTCTCGGATCGAATCCTACTCTGATGGGACTGTTCCTTTGCACACGCTTCGCGCAGATATCGACTACTCCTGGGACGAAGCTCACACTACCTACGGGGTTCTGGGGATCAAGACCTGGATCTACCGTGGTGAAGTTCTCCCAGCTAAGAAGAACAACGAAGCTAAGGGAGGGAACTAA------------------------------------------------------------------------------------------------------------------------------------------------------GTGATTCAACAAGAAAGTCGGTTGAAGGTCGCAGATAACTCCGGTGCCCGCGAAATCCTGGTCATCAAGATTTTGGGTGGTTCCCGTGTTAAGACCGGTAATATTGGTGACATTATTGTTGCTACTGTAAAACAAGCAACACCAGGTGGCGTTGTCAAAAAGGGTGACGTTGTGAAGGCCGTTGTCGTACGGACTAAGCATGGTCTGCACCGTAAGGATGGTTCCTACATCAAGTTTGATGAAAACGCAGCCGTTCTGATCAACAACGACAAGAGCCCAAAGGGTACCCGTATTTTTGGCCCAATCGCTCGTGAGTTACGTGACGATGACTACATGAAGATCATCTCACTGGCCCCAGAAGTTCTGTAA------------------------------------------------------------------------------------------------------------------------------------------------------ATGGAAAACCGTTTAAAAGCTAAGTACGAAAACGAAGTTCGCCCATCTTTGATTGAAAAGTTTGATTACTCTTCAGTTATGGCTGCTCCCAAGCTCGAAAAGATCGTCTTGAACATGGGGGTTGGGGACGCAACGCAAAACTCCAAGAACCTTGACGAAGCCGTTGAAGAACTTGGGCTTATCTCCGGTCAAAAGCCACTGATCACTAAGGCCAAGAAGTCCATCGCCGGCTTCCGTCTTCGTGAAGGGATGGCTATCGGTGCCAAGGTTACTCTGCGGGGCACGCGGATGTACGACTTCTTGGACAAGTTAGTTAACGTTTCCTTGCCACGGGTTCGTGACTTCCGTGGGGTTTCCAACAAGGCCTTTGATGGTCGTGGTAACTACACGTTGGGTGTTCGGGAACAACTGATCTTCCCAGAAATCGATTACGATAACGTTAACCGTGTTCGTGGTTTGGACATCGTCATCGTTACGACTGCTAACAGCGACGAAGAAGCTCACGAATTACTGGCCCAATTAGGGATGCCATTTGCTAAGTAA------------------------------------------------------------------------------------------------------------------------------------------------------ATGTCTATGAGTGATCCAATCGCAGATTTCTTAACTCGGATCCGCAATGCCAACATGGCACACCACGATTCAGTTGAAGTACCTGCATCCAAGATGAAGAAGGACATCGCCGAAATCTTGAAGCAAGAAGGTTTCATCCGCGATGTTGAATACGTTGAAGACAACAAGCAAGGCATCATCCGCGTATTCTTGAAGTACGGCCAAGACGGCGAACGCGTTATTTCCGGTTTAAAGCGGATTTCCAAGCCGGGTCTTCGCTCCTACGTTAAGGCAGACGCTGTGCCGAAGGTCTTAAACGGCTTAGGGATTGCCATCATTTCTACGTCCAACGGCGTGGTTACTGATAAGGTTGCCCGTGCTAAGAAGGTCGGCGGCGAAGTCGTTGCCTACATTTGGTAA------------------------------------------------------------------------------------------------------------------------------------------------------ATGAGTCGTATTGGTTACAAGGAAATTGATTTGCCAGCAGGCGTTGAAGTTTCTCAAGAAGGTAACGTGGTTACTGTTAAGGGACCAAAGGGGACCCTTTCTCGTGAAATTTCTCCGCTGATCACGATGTCCGTTGAAGGCAACGTGGTTAAGTTCGAACGTTCTGGCGAAGATAACAAGGTCCGTGCCCTGCACGGGACTACCCGCGCCAACGTTAACAACATGGTTGAAGGGGTCGTTAATGGATTCAAGAAGACCTTGAAGCTCGTCGGGGTTGGGTACCGTGCCCAATTCAAGGGTGACAAGTTGATCTTGACTGTTGGTTACTCTAACCCAGTTGAAATGACGAAGCCTGCTGAAGTGGAAGTTGCTGTTCCAGACAACACCACGATTGAAATCAGTGGGATTGACAAGCAAGAAGTCGGTGACTTCGCTGCTGAAGTTCGTGCCGTTCGTTCACCTGAACCATACAAGGGTAAGGGTATTCGTTACGAAAACGAACACATCGTCCGTAAGGAAGGTAAGACTGGTAAGTAA---------------------------------------------------------------------------------------------------------------------------------------------------------------------------------------------------ATGGCATCATCATCATACATTGATCCAGCTAAGTTGGATCTTGACGATCAAGTTGTTTCCATCAACCGGATTACCAAGGTTGTTAAGGGTGGCCGTCGTCTCCGCTTTGCAGCCCTCGTGGTTGTCGGTGACCACAATGGCCACGTCGGCTTCGGTACTGGGAAGGCCCAAGAAGTTCCGGAAGCAATCCGCAAGGCTTCTGCAGCCGCTCAAAAGAACCTGATCAAGGTTCCAACCGTTGGAACGACCATTCCGCACGAAGTTATCGGTACTTACGGCGGTGGGAAGATCATGTTAAAGCCAGCCGTTGAAGGTTCCGGGGTTACCGCCGGTGGGGCCGTTCGTAACGTGATGGAACTTGCAGGGGTTAACGACGTTACCTCAAAGCGGTTAGGTTCCAACACGCCGATCAACGTTGTTCGTGCTACTTTTGAAGGTCTCAAGGCCTTGAAGAGTGCCGAAGAAGTTTCCAAGCTGCGCGGCACATCCGTTGACCACCTGGCAGAATAG------------------------------------------------------------------------------------------------------------------------------------------------------ATGGCTCGTATCGCAGGTGTCGATTTACCTCGTGACAAGCGAATCGTAATCGGCTTAACTTACATTTTTGGGATTGGGAACACGACTGCACAAAAGATCCTGGCTAACGCTGGGGTTTCCGAAGACATTCGGGTTCGCGACTTAACGCCGGATCAAGAAGAAAAGATCCGTGCAGAAGTTGACCAAATCAAGGTTGAAGGTGACCTTCGCCGTGAAGTATCCCTCAACATCAAGCGTCTTCAAGAAATCGGCTCTTACCGTGGCATGCGTCACCGTCATGGGTTACCAGTTCGTGGTCAACACACGAAGAACAACGCCCGGACTCGTAAGGGGAAGGCCGTTGCCATTGCCGGCAAGAAGAAGTAA------------------------------------------------------------------------------------------------------------------------------------------------------ATGGCAACCAAAAAGGGTACGCGTAAGCGTCGGGTAAAGAAGAACATTGAAACTGGTGTTGCCCACATCCACTCAACGTTCAACAACACTCTGATTATGATTACCGATGTTCAAGGGAACGCAGTTGCTTGGTCCTCTGCCGGGGTCCTTGGCTTCAAGGGTAGTCGTAAGTCAACTCCATTTGCTGCACAAATGGCTTCTGAAGCCGCTGCTAAGCAAGCAATGGAACACGGTATGAAGACCGTCGAAGTTGAAGTTAAGGGGCCAGGTTCCGGTCGTGAATCTGCCATCCGGGCACTTCAAACAACTGGTCTTGAAGTTACTGCCATTCGGGACGTAACTCCAGTACCACACAACGGTTCTCGTCCTCCAAAGCGTCGTCGTGTTTAA------------------------------------------------------------------------------------------------------------------------------------------------------GTGAGAACGACATACATGGCAAAACCTGGTCAAGTTGACCGTAAGTGGTACGTTGTTGATGCTAAGGGCATTTCCCTTGGTCGTTTGGCTTCTACTGTCGCATCTATTTTACGCGGTAAGAACAAGCCAACCTTCACTCCGCACGTTGACACCGGTGACTACGTGATCGTTATCAACGCCGCAGAAGTTAAGTTAACTGGTAAGAAGGCAACTGGGAAGATCTACTACCGTCACTCCAACCACCCGGGTGGTTTGAAGCAACGCACGGCCGGTGACTTCTTAGCTAAGGATCCTGAAAAGATGGTTGAACAAACTATCAAGGGGATGCTTCCTCACACCTCGCTTGGTCGGAAGATGGGGATGAAGCTGCACGTTTACGCTGGTGAAAGCCACAACCAAGCAGCTCAAAAGCCTGAAGTACTCGACATTACTAACTTAATCTAA------------------------------------------------------------------------------------------------------------------------------------------------------TTGGCTCAACAAGTACAATACAGTGGTACTGGACGTCGTAAGGATGCAACCGCACGCGTTCGCTTGGTACCTGGTTCTGGTAACATTACTATGAACGGCAAGGCAATCGAAGACTACATTCCGTTTGCCAACTTACGCGCCATCGTGAACCAACCATTTGCCGCTACTAAGACGGAAGGTCAATACGACGTCTTGGTAAACGTAAACGGTGGGGGCTTCTCTGGTCAAGCCGGTGCAACCCGTCACGGGATCGCCCGCGCTCTTTTGACCGTTGACCCTGACTTCCGCGATGCCCTGAAGAAGGCTGGTCTCTTAACCCGGGACCCACGGATGAAGGAACGTCGCAAACCAGGTCTCAAGAAGGCCCGTAAGGCTTCTCAATTCAGCAAGCGTTAA------------------------------------------------------------------------------------------------------------------------------------------------------------------------------------------------------------------------------------------ATGCGCTACCAACGGCCAAAAGGGACGGCCGACATCTTGCCAGGGGATAGTCAAACCTGGCAATACGTTGAAGGCCAAGCCCGCCAAATTTTTAAAACTTATGGCTACCAAGAAATTCGAACACCGCTCTTTGAATCCTACGACATCTTCTCCCGTTCGGCCGGTGACACGTCCGACGTGGTGACCAAGGAAATGTACGACTTCAAGGATAAGGGGGATCGCCACATCGCACTGCGCCCGGAAGGAACGGCCGGCGTCGTGCGGGCCTTTGTCGAAAATAAGTTGTACGGCCCGGAATTTAATAAGCCTTACAAGGTCTACTACATCGGACCAATGTTTCGTTACGAACGGCCGCAATCGGGGCGCCAACGTGAATTCCACCAGATTGGGGTGGAAGCCTTTGGGGCCGACAACCCGGCCGTGGACGTGGAAGTCATCACGATGGCCCTGCGGTTCTTTAAAAAGCTTGGCCTCTCTGATTTGCGGGTAGCCGTTAACTCCTTGGGGGACCAGGAAAGCCGGGCCAACTACCGCCAGGCGTTGATCGACTACTTAAAGCCTCACTACGATGAATTAAGCGAAGACTCCAAGGAACGGCTGGAAAAGAACCCGCTGCGGGTGCTCGATTCTAAGGACGAACGCGACCAGCAATTCGTTGAAAACGCCCCGTCAATCCTTGATTACTTGACCCCGGCGGCCGCAGAACGGTTTGACCAAGTTAAGGAAATGTTAGACAGCCTGGGGATCGACTACGTGGTTGACGCTACGATGGTCCGGGGCTTGGATTACTACAACCACACCATCTTTGAAGTAATGGTTAAGGCCAAGTCACTGGGCCACGGCTACACCACCATCTGCGGTGGGGGCCGATACTCAGGACTGGTGGAAGAACTCGGGGGCCCGGACGAACCCGGCGTCGGCTTCGGGATTGGTCTGGAACGGCTGATCTTGCTGTTGGGCGACGAAGGGGTCGAACTGCCAACGGAAGACGGCTTAGACGTTTACGTGGTCGGGATCGGCGAAGCGACCAACCTGGAGAGCTTCCGGCTGGTAACCGCCGCCCGGGATGCCGGGCTGGTGGCCGAACGCGACTACCTAAACCGTAAGCCAAAGGCCCAGTTCAAGACGGCGGCCAAGGAAGGTGCCAAGGTAACGTTGACGGTCGGCCAACGCGAAATCGAAGAGGGGACGGTCCACTTTAAGGTGATGGCAACCGGTAAGGAAGTCTCCGTTCCCCTGGCAGATTGCTTAGCCGACTTTGGTAAGGTTTATCAAGAACACGTGGAGGAAGGTTAA------------------------------------------------------------------------------------------------------------------------------------------------------ATGTTAGACATCAAGCAAATTCGCCAACAACCGGACTGGTTCAAAGAAAAGCTGGCCACCCGGGGCGTTCAACCAGAAGAAATCGACGCCGTGCTGGAACTGGACGCCAAGCGGCGCGAACTCCTGCAACGAACCGAAACCCTGAAGGCCAAGCGTAACGAAGCCTCCAAGAAGATCGGGGAAGCTAAGCGGGCCAAGCAATCCGCTGACGAAGCAATTGCCGAGATGCGCCAAGTCGGCGAAGACATCAAGACCTTAGACGAACAGGTGGAAGCAAACGACAAGGACCTCTTTGACAAGTTAGCCCACCTGCCGAACGTCCCTCACGAAGGGGTGCCGGTTAGCCTAACCGAAGATGGGGCCGAAGAACTGCGTAAGGTAGGTCAAGCCCGTCAATTCGACTTTGAACCAAAGCACCACTGGGAAATCGGCGAAAACCTCGGGATTTTGGACTTTGAACGGGCCGGTAAGGTTTCCGGCTCCCGCTTCGTCTACTACGTCGGCCTCGGGGCTCAATTAGAACGGGCGCTGTACAACTTCATGCTCGATGAACACATGAAGGAAGGCTACACCGAAGTCTTGCCGCCGTACATCGTCAATGCTCACGCGATGTACGGGACCGGTCAATTCCCGAAGTTTAAGCAGGACGTTTACCAAGTGAACGGCGAAGACATGACCCTGATCCCGACCGCCGAAGTTCCGTTGACCAACTACTTTGCCGGCGAAGTGATCCCCGCAGAAAAGCTGCCGGTTTACGTGACGGCCTTGACGCCTAGCTTCCGTTCCGAAGCTGGGTCAGCTGGTCGCGATACCCGCGGGTTGATCCGGATGCACCAATTCAACAAGGTCGAAATGGTTAAGTACACCAAGCAAGATCAATCCTGGGAAGAACTCGACAAGATGACGGCCAACGCCGAAAACATCCTCCAAAAGCTCGGCCTGCCGTACCACGTCATCACCTTGACGACTTCGGACATGAGCTTCACGGCCTCCGAAACCCACGACCTGGAACTGTGGATGCCGGCCCAAAATAAGTACCGGGAAGTTTCCTCTTGCTCCAACTGCTTGGACTTCCAAGCCCGGCGCCTGCACATGCAATACCGGGACGAAAACGGTAAGCTCCAATACGTGCACACCCTGAACGGTTCTGGTTTAGCCGTTGGGCGGACGTTGGCGGCCATCTTAGAAAACTACCAAAACGAAGACGGCTCCGTGACGATTCCAGAAGTCTTGGTACCGTACTTCCACGGCATCACCAAGATCACCAAGGAAAACGCCGTGCCGTTTAACAACAAGTAA---------------------------------------------------------------------------------------------------------------------------------------------------------------------------------------------ATGGCTATCTCAAAGGAAAAGAAGAACGAAATCATCAAGCAATTCGCTACTCACGAAGGGGACACTGGTTCAACCCAAGTTCAAGTGGCTGTTTTGACTGCAGACATTAACGAACTCAATGAACACCTTCGCGAACACAAGCACGATTACCACTCACAACGTGGTTTGATGAAGAAGATCGGTCACCGTCGTAACCTGTTGGCTTACCTCCGTCGGACTGACCTTCCTGCTTACCGGGAACTGATCAAGGCCCTTGGTCTTCGTCGGTAA------------------------------------------------------------------------------------------------------------------------------------------------------ATGGGTCGTAGTTTAAAGAAGGGACCTTTTGCAGATGCTTCTTTATTAAAGAAGGTTGAAGCTCAAGCAGATAGCGACAAGAAGACCGTCATTAAGACCTGGTCACGTCGGTCCACGATCTTCCCGAGCTTTATCGGATACACGTTCGCAGTATATGATGGTCGGAAGCACGTGCCAGTTTACGTACAAGAAGACATGGTAGGTCACAAGCTTGGTGAATTCGTACCAACGCGGACTTTCCGTGGTCACGCTGCCGATGACAAGAAGACTGGTCGTAAGTAA------------------------------------------------------------------------------------------------------------------------------------------------------ATGAGTGACGAACGTAATGCACGTAAGGTGTACCAAGGTCGCGTTGTTTCTGACAAGATGGACAAGACGATCACGGTCGTAATTGACACCTACAAGAGCGCGCCGATCTACGGCAAGCGGGTTAAGTACTCCAAGAAGTACTACGCTCACGACGCTAACAACGAAGCCCACGTTGGTGATACTGTTCAAATCATGGAAACGCGGCCGCTGTCTGCTAAGAAGCGTTTCCGGCTTGTTAAGGTCGTAGAAAAGGCCGTTATCTTATAA------------------------------------------------------------------------------------------------------------------------------------------------------ATGCTAGTACCAAAGCGAGTAAAGCACCGTAAGGTTCAACGCGGTAAGATGCGTGGGGAAGCCAAGGGTGGTAAGACCGTTACTTTTGGTGAATTCGGTCTGCAAGCTCTCGATTCTCACTGGATTTCTAACCGGCAGATCGAAGCCGCTCGTATTGCCATGACGCGTTACATGAAGCGTGGTGGTAAGGTTTGGATCAAGATCTTCCCACACCTTTCTTACACTAGTAAGGGTGTTGGTACCCGGATGGGTAACGGTAAGGGTGCTCCTGAAGGTTGGGTAGCCCCTGTTAAGCGTATGAAGGTGATGTTCGAAGTTGCTGGGGTTCCTGAAGAAGTTGCCCGTGAAGCCCTTCGTCTTGCCGGAAACAAGTTGCCAGTTCGCACTAAGATCGTTAAGCGTGAGGAAGTAGGTGGACAATCTAATGAAGACTAA------------------------------------------------------------------------------------------------------------------------------------------------------ATGCAATTAAACGAATTAAAGCCTGTTGCTGGCTCACGTTTCAAGCGGCTTCGTAAGGGTCGTGGCCTTTCTTCCGGTCACGGTTTCACTTCTGGTCGTGGGACGAAGGGTCAAAAGGCGCACGGTAAGACCCGTCTTGGGTTTGAAGGGGGCCAAATGCCTCTCTACCGGCAAAAGCCAAAGCGTGGTTTCACCAGCATGAACCACAAAGACTTCGCCCTTGTTTCCCTGACGACGCTTAACCAATTCGAAGACGGCGCTGAAGTTACGCCAGAAGTTCTGGTTGCAAACGGCGTGATCAAGAACGTTAAGAGTGGCGTTAAGGTTTTGGCAACTGGGAAGCTTGAAAAGAAGCTGACCGTTAAGGCTAACAAGTTCTCTGCTTCAGCCGTTAAGGCAATTGAAGCTGCCGGTGGTACGACTGAGGTGATCTAA------------------------------------------------------------------------------------------------------------------------------------------------------ATGTTCACAACCGTCAAAAACGCGTTCCGGGTCAAAGAAATTCGACACCGGATCTTCTTTACCCTGTTCGTGTTGATTGTTTACCGGTTGGGAGCTTCGATCACCGTTCCGGGAGTTAACGCTGCGGCCTTGCAGCAACTCTCGTCATCGGGATTAGCATCTATTCTTAATACCTTTAGTGGTGGGGGTTTGGAAAACTACTCCCTCTTTGCGATGGGGGTTTCGCCGTACATTACGGCCCAAATTGTCGTTCAACTGCTACAAATGGACATCGTGCCGAAGTTCGTTGAATGGTCAAAACAGGGTGAAGTTGGACGGCGGAAATTAAACCAGGCGACTAGGTGGTTAACGATTGTGTTGGGCTTTGTCCAGTCGATCGGGATCACCGCCGGGTTCAACGCCCTCTCCACCATTAAACTGGTGAATAATCCGGGGATGAAGACCTACCTCACGATTGGTCTCATCCTGACGGCTGGAACAATGTTTGCGACCTGGATGGGGGACATGATTACCGAGCGGGGACTTGGGAACGGGGTTTCCATGTTGATCTTTGCCGGGATCATCGCCCAGATGCCAAGCGCAATCCAGCAGTTGTGGACGGATCAAATCACTGGCGAATCCGGGAGTGCCCTTTGGATGGGCATCGGGTTCATTGTGCTGGTTGTGGTGGCTTTGCTGATCATCGTTGCCTTTGTAACGTGGGTTCAGCAAGCTGAACGGCGTTTGCCGATTCAGTACACCCGGCGGACGACCGTCTCGCCGGCCAATAGCTACCTGCCATTAAAGATTAACGTTTCCGGGGTGATCCCGGTTATCTTTGCCGGTTCGGTTATTTCGACGCCGCAAACGATCTTAATGGCCTTTCAGCAAAATCATTCCGGGGATACTTGGTACCAAGTTATGACCAGTATCTTTAACCTTCAATCGGGTCCCGGGATAACCCTGTACATCTTCTTGATCGTTGTGTTTACCTTCTTCTACGCCTTCGTTCAGGTTAACCCGGAAAAATTAGCCGAAAACTTGCAAAAGCAAGGCTCCTACATTTCGGGGGTTTGGCCGGGGAAGGGGACCCAAGACTTTGTCTCGGGGCTCCTGATGCGGCTATCGACCGTTGGGTCCCTTTTCTTGGGCCTGATTTCTCTGATTCCATTGATTGCTTCCAACGTTTGGAACTTAAGCCAATCAATCGGGCTTGGGGGAACGAGTTTACTGATCGTCGTCCAAATCGCCTTGGACGTCGTCCGGCAACTAAACGGGTTGACGATGAAGCGTGAATACATTGGGTTTATCCATGAATAG------------------------------------------------------------------------------------------------------------------------------------------------------ATGATCGAATTTGAAAAACCAAACATCCACAAAGTTGAAGAAACAGACAACTACGGTAAGTTTGTCGTAGAACCGTTGGAACGCGGTTACGGGACGACTCTGGGTAACTCTCTTCGGCGTGTTATGCTGGCATCCCTGCCAGGGGCAGCCATCACCAGCATTCAAATTGATGGTGTTCTGCATGAATTCAGCACGGTTCAAGGGGTTACGGAAGACGTTACGCAGATTATCTTGAACTTAAAGCAAGTTGCTTTAAAGATTGATTCTGAGGACGCTAAGGACCTTGAAATTGACGTTAAGGGTCCGGCCGAAGTAACGGCTGCCGACATCCAAGGTGACGGCGATGTTACTATCCTGAACTCTGACCTTCACATTGCGACGGTTTCCGACGGTGCCGAATTGCACGTTAAGATGACCGCTGATAAGGGTCGTGGTTACTCATCTGCTGATGATAACAAGACTCGTATGGAGGGCTTGGCAATTGGTGTCTTACCAATTGATTCCATCTACACCCCGATCGAACGTGTTAACTACACGGTGGAAAACACCCGGGTGGGGCAAAGCAACGACTACGATAAGCTGACCCTTGACGTTTGGACTAATGGTTCCTTAACGCCAACCGAAGCAATCAGTCTTGCTGCTAAGATCCTCACTGAACACCTGACGATGTTCGTCAACCTCACCGAAGAAGCACAAGTAACTCAAGTGATGGTTGAACGGGAAGAAACCCACCAAGAAAAGGTGCTTGACAAGACCATCGAAGAACTTGACCTGTCTGTACGTTCATACAACTGTTTGAAGCGTGCTGACATCCAAACCGTAAAGGACTTAACTGAACGGACCGAAGCCGACATGATGAAGGTTCGGAACCTTGGGACGAAGTCATTGGATGAAATCAAGCTCAAGTTGGCTGAACTTGGCGTTGGTTTTCGCCAAGAAGATTAA------------------------------------------------------------------------------------------------------------------------------------------------------ATGTTGAAAATATACAACACACTCACCCGGCAAAAAGAAGAATTTCACCCCCAACAAGCAGGGATCGTTAACATGTACGTCTGTGGTCCGACCGTCTACAATTATATTCACATCGGCAACGCCCGGAGCGTGGTCGCCTTTGATACGGTGCGCCGCTACCTAGAGTTTTCTGGCTACCAAGTTAATTACGTCTCCAACTTCACCGATGTTGATGACAAGATGATAAAGGCCGCCAAGGAGCAGGGGATCACGGTGCCAGAGTTGGCGTATAAGTACATCCAAGCCTACATGGAAGACACCGCCGCTTTGAACGTCGAACCCGCCACTACCCACCCCCGGGCAACCGAAAACATTGACGGGATTATTTCCTTTATTGAAGACCTGATTGAAAAGGGCTACGCCTACCAAAGTGGGGGCGACGTGTACTACCGGGCCCGCAAGTTTGCCCACTATGGTCAACTGTCTGGTCAGTCCCTAGACGACCTGGAAGTCGGGGCTAGCGAACACGTTTCAACAGAAGAGGTGGCCAAAAAAG-AGGACCCGCTCGATTTCGCCCTCTGGAAGGCGGCCAAGCCCGGCGAGATCAAGTGGGACTCC-CCGT-GGGGGGCCGGGCGCC-CGGGCTGGCATATTGAGTGCTCGGTGATGTCAACCAAGTACCTGGGTGATACCCTAGACATTCACGCCGGTGGTCAGGACCTCGAGTTCCCCCACCACGAAAATGAAATCGCCCAGAGCGAAGCCAAGACGGGCCACCGCTTCGTTAACTACTGGATGCACAACGGCTTTGTAACGATCGGTAGGGACAACGAAAAGATGAGCAAGTCCCTGGGCAACTTCGTCACGGTGCACGACTTAATTAAGGAAGTTGACCCGCAGGTGTTACGGTTCTTCATGTCAACGACCCAGTACCGGCGCCCAATTCAATACAGTCAAGAAAGCTTGGTGGAAGCCCAAGCTAACTTAGAGCACTTAAAAAACACTTACGACAACCTGGCTTACCGGCTCAAAGACGCTACGTCCGGGACCGATGGCGGCGTGCAACGGCAACTAGCGGACTTCCGGGCCCGCTTTGTGGCAGCCATGGATGATGATATTAACGTTCAAAACGGGATTGCCGTGGTTTACGAGTTGATGCGCTTTGCTAACCAGTACGTTGAACAACGCCTGGTGCAGCGCGAACCAATCGTTGCCATTCAATTAATGTTAAAACGGTTAGTAGCGGTCTTTGGGGTTGACCTGGCCGTTTCCGCTACTGAAATTAACGACGAAAAAATTAAGGAACTGATCGAAAAGCGCAACGCCGCCCGGGCGGAAAAAGACTTCGCTTTAAGTGACCAGATCCGCGACCAGTTAAGGGACCAGGGGATCATTTTAGAGGACACCCCCCAGGGGACCCGTTACAGAAAGGAATCAAATTAG------------------------------------------------------------------------------------------------------------------------------------------------------GTGACAGTTGTGATTTCTAAACCAGACAAGAACAAGGTCCGTCAACGCCGTCACATGCGCGTTCGCGGTAAGATCTCTGGTACTGCAGAGCGCCCACGTTTAAGTGTTTACCGTTCTAACAAAAACATTTACGCTCAATTAATTGATGACGTAAAGGGTGTGACGCTCGCAAGTGCCTCAACCCAAGATACTGAAGTAAGTGGTAAGACTAAGACCGAACAAGCTGCCGGTGTTGGTGCCCTGATCGCTAAGCGTGGGGTTGAAAAGAACGTTACCACTGTTGTGTTTGACCGTGGGGGTTACCTTTACCATGGTCGGGTACAAGCTTTAGCAGAAGCCGCTCGTGAAAACGGGCTTCAATTCTAA---------------------------------------------------------------------------------------------------------------------------------------------------------------------ATGGCATACGATCACAAAGCGATTGAAAAGAAATGGCAACGCTACTGGAAGCAACACAAGACCTTTAAGGCCACTTTGGACAAGGACCAAAAGAAGTACTACGCCTTAGACATGTTCCCGTACCCGTCTGGTCAAGGGTTACACGTTGGTCACCCGGAAGGTTACACGGCCACCGACGTGATGTCACGGCTCAAGCGGATGCAGGGCTTCAACGTCTTACATCCGATGGGCTGGGACGCCTTTGGGCTGCCGGCGGAACAATACGCCTTAAAGACCGGTCACAACCCGGCTGACTTCACTAACCAAAACGTTGACCACTTCCGCGACCAAATTCAATCACTTGGTTTTTCCTACGATTGGGACCGCGAAGTTAACACGACCGATCCGAACTACTACAAGTGGACCCAGTGGATCTTTGAGCAGCTCTACAAGAAGGGTTTAGCCTACGAAGATGAAATCATGGTTAACTGGGCACCCGACTTCATGGGCGGGACCGTGGTTGCCAACGAAGAAGTCGTCGATGGTAAGACCGAACGGGGTGGTTACCCAGTTTACCGGGTACCGATGCGTCAGTGGGTCTTAAAGATCACCGCTTACGCCGACCGTTTGATCGATGATTTGGACCTGGTTGACTGGCCGGAAAGCGTTAAGGAAATGCAACGCAACTGGATCGGCCGTTCAGAGGGGGCCAGCGTCAAGTTTAAGGTGGTTGGCCACGACGGGGTCGAAATTGAGGTCTTTACCACCCGGGCCGATACCCTCTTTGGTGCTTCCTACGTGGTGCTGGCACCGGAAAACGAACTGGTTGACCAACTGACGACGCCGGAACAAAAGGCCGCCGTTGACGCCTACAAGGAAGAGGCGTCCCGGCGTTCCGACCTGGAACGGACCGAGTTAAGCAAGGAAAAGACCGGGGTCTTCACCGGTGCCTACGTCATCAACCCGGTTAACGGCGAACAGTTACCAATCTGGACGGCCGACTACGTCTTGAACTCCTACGGGACCGGGGCGGTCATGGCGGTGCCATCCGGTGATCAACGGGACTTTGAGTTCGCCACTAAGTTTAACCTGCCAATCACGCCGGTGGTCGAAGGATTCAACGGGGAAGAGGCCTACACCGAAGATGGTGCCCACGTCAACTCCGGCTTCTTGGACGGCTTAAACATCAAGGAAGCCAAGGCCAAGATGGTGGAATGGCTGGAAGAACATGACTGCGGGGGCAAGAAGGTTAACTACCGGCTCCGTGACTGGATCTTCTCGCGCCAACGTTACTGGGGTGAACCGATCCCGGTTATCCACTGGGACGACGGCACGACTTCATTAGTACCGGAAGACGAGTTGCCGTTGCGCCTGCCGGAAACCGACAACATTGAACCGTCCGGGACCGGGGAAAGCCCGTTAGCTAACATCGAAGACTGGGTCAACGTCTACGATGAAAACGGCCGCCACGGGAAGCGGGAAACCAACACGATGCCACAGTGGGCCGGCTCTTCTTGGTACTGGCTGCGTTACACCGACCCGACCAACGACAAGGAGTTCGCTTCCAAAGAAGCCCTCGACTACTGGTCACCGGTTGACCTTTACGTGGGGGGAGCCGAACACGCCGTCTTACACCTCTTGTACGCCCGTTTCTGGCACAAGGTCCTCTACGACCTTGGCTTGGTACCAACTAAGGAACCGTTCATGAAGTTGGTTAACCAGGGGATGATCCTGGGCTCCAACCACGAAAAGATGTCCAAGTCCAAGGGCAACGTGGTGAACCCGGATGACATCGTCGACCAATACGGGGCCGATACCCTGCGCCTGTACGAAATGTTCATGGGACCGCTGGAAGAATCGGTGCCGTGGGATGAAAAGGGCCTGCACGGGTCCAACAAGTGGGTGCAACGGGTTTGGCGCCTCTTGATGGACGACAACAACCACCTACGCGACCGGGTGTCCACCTACAACGACGGTAAGTTGACCAAGGTCTACAACCAAACCGTTAAGAAGGTGACCGACGACTTTGAACGGATGCACTTTAACACCGCCATTTCCCAACTGATGGTCTTTGTCAACGAAGCTTACAAGGTTGACGACTTGCCGTTAGAGTACATGGAGGGCTTTGTTAAGATGATTGCGCCGTTGATGCCGCACCTGGCCGAAGAACTGTGGAGCCAATTCAACGAATCAGAAACCATCACTTACCAACCGTGGCCAACCTATGACGAAAAGGCCCTGGTGGAAGATGAGGTCGAAATGATCGTCCAGGTTAACGGGAAGGTCCGGGCCAAGATTAAGATGGCTAAGGACGCCGATAACAAGGACGTTGAAGACGCTGCCTTGGCTAACGAGCACGTTCACTCCTTTGTGGACGGCAAGGACGTCAAGAAGGTGATCGTGATTCCAAACCGGATCGTTAACATCGTCGTGAAGTAG------------------------------------------------------------------------------------------------------------------------------------------------------ATGTCACGTTACACTGGCCCAAGCTGGCGTCTTTCCCGGCGCCTGGGCGTTTCACTTTCTGGTACTGGTAAGGAACTTGCTCGTCGTCCGTACGCTCCTGGTGACCACGGGAACGACCGTCGCGGTAAGCTTTCCGAATACGGGACCCAACTTCGCGAAAAGCAAAAGCTTCGTTTCATGTACGGGATGACCGAACGGCAATTCTCTAACCTGTTCGTTCGCGCCGGCAAGATCAAGGAAGGTACTCACGGTACCAACTTCATGGTTCTGCTTGAACGTCGTCTGGACAACATGGTTTACCGTCTTGGTTTAGCTACCACGCGTCGTCAAGCACGCCAACTGGTTAACCACGGTCACATCACTGTTGACGGCAAGCGCGTTGACATTCCTTCCTACGAAGTTAAGGTTGGTCAAGTCATCGCCGTTCGTGAAAAGTCCAAGAACCTGGACGTTATCAAGGGTGCTGTTGAAGCCGTTGTTGCTCGCCCGGCTTACGTTGAATTCGACACTGACAAGCTCGAAGGTAAGCTGACCCGTCTTCCGCAACGTGAAGACATGAACGCCGACATCGACGAAGCCCTGATCGTTGAATTCTACAACAAGTAA------------------------------------------------------------------------------------------------------------------------------------------------------ATGACCGAAAAAGAAATGGCAACCAAATTCGACCCCCAAGCGGTCGAAGAAGGGCGCTACCAATGGTGGATCGACCAAGGTTTTTTCAAGCCGTCTGGGGATAAAAAGGCGCACCCTTACTCCATCGTGATCCCGCCGCCAAACGTGACCGGGAAGCTGCACCTGGGCCACGCTTGGGACACGACCTTACAAGATATTATCATTCGCCAAAAGCGGATGCAGGGCTACGACGTCTTGTGGCTGCCGGGGATGGACCACGCCGGGATTGCCACCCAGGCCAAGGTGGAAGCCCGGTTGGCCAAGCAAGGGGTTTCCCGCTACGACCTGGGTCGCGAAAAGTTTGTTAAGCAGGTTTGGGACTGGAAGGACGAATACGCCGCCATCATTCACCAGCAATGGGCCAAGATGGGGATCTCCGTTGATTACGACCGGGAACGCTTTACCTTAGACGAAGGGTTAAACAAGGCCGTGCGCAAGGTCTTCGTTGACCTTTACAACAAGGGTTTGATTTACCGGGCCACTTACATCATCAACTGGGACCCGAAGGCGCGGACCGCCTTATCCGACATCGAAGTCGAACACAAGGACGATAAGGGCGCCTTTTACCACGTCAAGTACCCGTTCACCGACGGGACGACCTTCAACGGCAAGGACTACATTGAAATCGCCACCACCCGGCCAGAAACGATGTTTGGTGACGAAGCCGTCGCCGTGAATCCAAGCGACGAACGCTACAAGGAACTGGTCGGCAAGCATGTAATGGTGCCGCTGGTTAACCGCGAAATCGAAATCATTGCCGACGATTACGTGACGCCGGACTTTGGGACTGGGATGGTGAAGATTACGCCGGCCCACGACCCGAACGACTTCCAAGTTGGTAAGCGCCACAACCTGCCGGAATTAAACACGATGAACGAGGATGCCTCGATGAACGAAAACGCCGGCAAGTACGTCGGCATGGACCGGTTTGACGCCCGGAAAGCGATCGTCAAGGACCTCCAAGACCAGGGTTACATGCTCAAGATCGACCCAATCGTGCACTCCGTTGGTCACTCCGAACGGACCGGGGTGCAAGTCGAATCCCGCCTGTCGACCCAGTGGTTCGTGAAGATGAAGCCGCTGGCAGAACGGGCCTTGGCTAACCAAAAGACCGATGACCGAGTCAACTTCATTCCGGAACGGTTTGAACACACCTTCAACCAGTGGATGGAAAACGTTCACGACTGGGTGATCTCCCGTCAACTCTGGTGGGGGCACCAAATCCCGGCCTGGTACCACAAGGAAACCGGCGAGATGTACGTCGGAATGGAAGCCCCAGCCGATGCGGAAAACTGGGTTCAAGACAAGGACGTCTTAGATACCTGGTTCTCCAGCGCCCTGTGGCCATTTTCGACGATGGGCTGGCCAAACACCGATGCCGAAGACTTCAAGCGCTACTTCCCAACCACCACGCTGGTAACGGGCTACGACATCATTTTCTTCTGGGTCTCCCGGATGATTTTCCAATCCCTGGAGTTCACCGGCAAGGCGCCGTTTAGAAACGTCCTCTTGCATGGTTTGATCCGTGACGAACAAGGGCGTAAGATGTCTAAGTCCCTGGGTAACGGGATCGACCCGATGGACGTGGTAGAAAAGTACGGGGTTGACGCCCTGCGCTGGTTCTTGGTAACTGGTTCAACGCCGGGCCAAGACATCCGCTTCTCTTACAAGAAGATGGACGCCTCTTGGAACTTCATCAACAAGATCTGGAACGCCAGCCGGTACGTGATCATGAACCTCGGTGACATGCCGGCGCCACAACTGCCGGACCAAAGCAAGTGGGACCTGGCCGACCGCTGGATCCTGAGCCGCTTGAACACGACCGTCAAGGACGTTACCGCCAAGTTCGAGAAGTTTGAATTCGGGGAAGCTGGCCGTGACCTATACAACTTCATTTGGAACGACTTCTGTGACTGGTACATCGAAATGACCAAGGAGAAGTTGACCAACGGGACTGACGAAGAAAAGGACGCCACCAAGAACATCTTGGGTTACGTCTTAGACCAGACCCTGAAGCTGATCCACCCAATCATGCCGTTCGTAACTGAAAAGCTGTGGCAGGCAATGCCGCACGATGGTCAATCGATCATGGTAGCGGACTACCCGGTTGAACACGTCGAACTGGCCAACCAAAAGGCCGAAGGGGAAATGGAAGACCTGATCGAACTGATCAAGGCCGTTCGTAACATCCGGAACCAAGCGGGCGCCCCAATGTCGTCACCGGTTAAAATGATGATTAAGGTGGATGATCAGGCCCACGCCGCCGTCTTCAACGAAAACCGGGATTACCTTGACCGCTTCTGCCACCCGTCAGACCTAACGATTGCCACCGAAGTCGACGTGCCGAAGCTGGCGATGAGTGGGATCTTGGCCGGCGCCACGGTTTACATCCCGATGGCCGAACTGGTGGACCTAGACGAAGAACGGGCCCGGATGGAAAAGGAAATTACCAAGCTAGAAAAAGAGGTTGCTCGTTCAACCAAGAAGCTGGGGAACGAAAAGTTCGTCAACAGCGCCCCTGAACAGGTGGTGGCCAAGGAACGGGCCAAGGCCGAAGAGTGGCAACAAAAGTTAGCGAGCGCCAAGGAACGTTTGGCGAGCCTGCAAGAAGGATAA------------------------------------------------------------------------------------------------------------------------------------------------------------ATGGTAAAACGAAACCTGATCTTGGCCTTTGAATCGAGTTGTGATGAAACCAGCGTGGCGGTGATCGAAGATGGTCACCGTGTGTTATCAAACATTGTGGCGACGCAGATTGCTAGTCACCAACGCTTTGGTGGGGTGGTACCAGAAGTGGCCAGCCGCCACCACATTGAACAGATTACCAAGTGTACCAAGGAGGCCCTGGAGCAAGCCGGAGTTAGTTATCAAGACCTAACGGCGGTGGCGGTTACCTATGGCCCGGGGTTAGTCGGTTCCCTTTTGATTGGGGTGACGGCCGCTAAGACGATCGCATGGGCCCACCAACTACCGCTTGTGCCGGTCAACCACATGGCCGGTCACTTGTACGCGGCACGGTTCGTGAGTGACTTTACCTACCCGATGCTTGGGTTGTTGGTTTCCGGTGGTCACACGGAGCTGGTCTACATGAAAGAAGAGCACGATTACCAAATCATTGGTGAAACCCGCGATGACGCCGCTGGTGAGGCCTACGATAAGGTGGGCCGGGTGATGGGGATCAATTATCCGGCCGGGAAAACCGTCGATCAGTGGGCAGCCAAGGGGCATGACACCTTCCACTTTCCGCGGGCGATGGAAAAAGAGGATAACTTTGATTTCTCCTTTTCTGGCCTTAAATCGGCCTTTATCAACACGGTTCATAACGCCGACCAACGGGGCGAAGTTCTGGATAAATATGACCTGGCGGCGAGTTTCCAGCAGAGTGTCGTTGACGTCTTAGTCGCCAAAACCATTCGGGCGTTAGATGAATTCCCGGTTAAGCAACTGATCTTGGCCGGGGGGGTCGCCGCTAATCAGGGGCTCAGAAAGCAGCTAAGCGCCGGTCTACAAGCCAAGCATCCCGAGGTGCAATTACTTCAGGCCCCGCTCAAGTATTGTGGAGATAACGCCGCCATGATCGGGGCGGCCGGCTACGTTAACTACTTACACGGGGATCGGGCCGATGGTTCCTTAAACGCCGTGCCAGGCTTGTCCTTTGCCCACCTGAAAGAAGAAAACTAA------------------------------------------------------------------------------------------------------------------------------------------------------------------------------ATGGCATTTGAAGGTTTAACGGAACGCCTGCAAAAGGCAATGGAAAAACTGCGGCGTAAGCCCAAGGTGACCGAAGCCGATTTACGCGAAACGATGCGTGAAATCCGGCTCGCCCTGCTGGAAGCCGACGTTAACTTTAAGGTCGTTAAAGACTTCGTCAAGACGGTGCGCGAAAAGGCTGCCGGCGCGGAGGTTTTAAAGGGCTTAAATCCGGCTCAGCAAATCGTCAAGATTGTTAACGATGAACTGACCGAAATGATGGGTGAAACGGCAACGCCCCTCAATAAATCCGCCCACATCCCGACCGTCATCATGATGGTCGGGCTGCAAGGGGCCGGGAAGACGACGACGGCCGGTAAGTTGGCCAAGCGCCTTAAAAAAGAAGAAAACGCCCGCCCACTCTTCATTGCGGCCGACGTTTACCGGCCAGCCGCCATTACCCAGTTGCAACAAGTGGCCGCTAGCATTGACGTGCCGGTCTTTGAAATGGGGACCGACGTCGATCCGGTCGAAATCGTGCGCCAGGGGATGGAAGTCGCTAAGGAAAAGCACAACGACTACGTGATCATCGATACGGCCGGGCGCCTGCAAATCGATGAACAACTGATGGAAGAACTGGCTAAGATCAAGGAACTCGCTAAGCCAGACGAAATCCTCCTGGTGGTCGACGCCATGACCGGGCAAAACGCCGTCAATACTGCCCAAGGGTTTGACGACCAGTTAGACATTACTGGGGTAGTCTTGACCAAGTTGGATGGGGACACCCGTGGTGGGGCCGCCATGTCAATCCGGGCCGTCACCGGTAAGCCAATTAAGTTTGTCGGTGAAGGGGAAAAGATGGACAACTTGGACGTCTTCCACCCCGACCGGATGGCCTCCCGGATCCTGGGGATGGGAGACATGATGACCCTGATCGAAAAGGCCCAGGAAAACTTCGACCAGGAACAAGCCACCCAGGCGATGGCTAAGATGAAGGAAAATTCCTTTGACTTCAACGACTTCTTGGATCAAATGGACCAGATCACTAAGATGGGACCGCTGGAAGACCTCTTGAAAATGATGCCGGGGATGGCCAACAACCCGGCCTTACAAAACATCAACCTGGACCCGAAGCAGTTCGCCCACATCAAGGCGATTATCTACTCGATGACCCCCGAGGAACGGGAAAACCCGGACATGATGAACCCAAGCCGGCGCCGGCGGTTAGCAGCCGGGTCCGGGCGGCCAATCGTTGAAGTCAACCGGATGATCAAGCAGTTTAATCAAATGCGCAAGATGATGCGCCAGGTCACCAACGGGAACCTCAGCGGGATGGAAAACCTGATGGGCGGCCAGATGCCAGGCGGTCGCCTCGGTAAGTTGGCGATGAACCGGATGGCCCGGCAAATGAAGAAGAATAAAAAGAAGCGCCTGAAGAAAAAGAAGCGCTAA------------------------------------------------------------------------------------------------------------------------------------------------------ATGGGATTATTTGATATTTTTCGGCGCAAGAAGCGCGAGGAAGTCGACC---------------------------------------------------AGGCACCGGTAGCAGAAGCCAGTTCGGCTACGACACTTGACCAGCCAGCATCAGAAAAAGAAGAGACGACCAGCGCGGCGCCGGTAGAGGAAGCGGGCGCAGAAACCGCGGCTCCCAAAGCTGACGACCAAGGGGAAGTGGCACCCGAAAAAGAT---------------------------GAAGCTGTTAGTGCTACACCAGAGCAAGCCGTTGAAGCTCCGGCGTCGGCGGAAGGGTCAGCCAGCGTCGCACCAGAGGAACCGGTAGAAGAAGTGGCCCCAACGGTGGTGGCTAGTGCGGTTGCGGAAGAACCGGCCGTCAGTGAGGAACCAGCGCCAAGTGATGCTAGTGACGTGGCTGAAGAAGGTAGTGACGATTCCGCGTCCGCATCCGTGGCCCCGGTAACGGCGGACTGGGTCAACCAGATCGCCAAACCGGAGCCCACTACCCCGGCTTCACCGACCGAGGTGATTGAGGCCCAAGAAGAACTTGAGCAACCCCAAAAAGAGGATCACGACCAAGCAGAAGACGAGCCGGCGCCACAAGGGGAACCAGCCGCAGAAGACGAAACGGAAAAGAAGTACGACCAGGGGCTGGAAAAGTCACGCAACGGCTTTGGGGCGCGGTTAAACCGTTTCCTGGCGAACTTCCGCCACGTCGATGAAGACTTCTTCGATGACCTTGAAGACATGTTGATCGAATCCGACGTTGGTTACGAAATGGCGATGAAGCTCTCCGATTCCCTGCGCGAAGAGGTCCGGTTGCAAAACGCCAAGAACAAGCAAGACGTGTCCAACGTGATCATCGAAAAGATGGTCGACCTCTACGATGAAGCCGGGGCTGGGGAACAAACTACCCTGACGATGGCCGATCAGGGTCCAACCGTGATCATGTTCGTGGGGGTTAACGGGGCCGGAAAGACGACCACGATTGGGAAGATGGCCGCCCGCTTTAAGGGCCAGGGTAAGCGGGTGCTTTTAGCCGCTGCCGATACCTTCCGGGCCGGGGCTACTGAGCAGTTGGAAGTGTGGGCCCAACGCGACGGGGTTGACATCGTCACCGGGCCGGAAAATAGCGACCCGGCGGCGGTGGTCTTTGACGCCGTGACCAAGGCCAAAAAGGACAATTACGACGTCCTCTTTGTCGACACGGCCGGCCGGTTGCAAAACAAGGTCAACTTAATGAACGAGTTGGCCAAGATGAAGCGAATTTTAACCCGTGAAATTCCGGACGCCCCGCACGAAGTCCTGCTGGTTTTAGACGCCACCACCGGGCAAAACGCCCTGACCCAGGCTAAGTTATTCAAGGAAACGACCGACGTGACTGGGATTGTCTTAACTAAGCTCGACGGGACCGCCCGTGGGGGGATCGTCTTAGCCATCCGTAACGAATTACACCTACCGGTCAAGTTCGTCGGGTTGGGTGAAAAGGTGAGCGACTTAGAAGAATTCAACGCCCAAGACTTCGTTTACGGGCTCTTCAAGGGGCTCGTGACGGTCGATTAG
>1407052_SAMEA3158477
ATGTCATTAACTGCAGGGATCGTGGGGTTGCCCAACGTCGGGAAGTCAACCCTCTTTAACGCAATTACCAAGGCGGGCGCCGAAATGGCTAACTACCCGTTCGCAACGATTGACCCCAACGTCGGGATGGTCGAAGTGCCGGATAGCCGCCTGGCCCGGATCGATGAACTGATCCCGGCCAAAAAGATCGTGCCAACCACCTTTGAATTTACCGACATCGCCGGGATCGTCAAGGGGGCGTCCAAGGGGGAAGGGCTTGGGAACAAGTTCTTGGAAAACATTCGCCAAACCGACGCCATTGTTCACGTGGTGCGGGCCTTTGATGACGATGACATCACCCACGTCACTGGGAAGGTCGATCCGGTCGACGACATCGACACGATCAACCTGGAACTGATCATGGCCGACCTCGACTCCGTGAACAACCGCTTGGCCAAGGTGCAACGGGCGGCCAAGGGGCGCGACAAGGACGCCCTGGCCGAACTGGCGGTCCTAGAAAAGCTTAAGCCGGTCTTAGAGGCGGGCAAGCCGGCCCGGTCGGTGGAATTCAGCGCCGAAGAAATGCCAATCGTCAAGGGGCTCTTCTTATTAACCATTAAGCCGGTCCTGTACGTGGCTAACGTGTCCGAAGCCGATATGGCCAACCCAGAGGCTTCCAAGTACATGGACGTGATCAAAGAACACGTGGCGGGCGATGGTGAAGTGATTGGGATCGCCGCCGCCGCCGAAGAACAGATCGCCGAAATGGACGAAGAAGAAAAGGCCGACTTCCTGGAAATGGAAGGGGTAGAAGAACCAGGCTTAAACCGCCTGATTCGGGCCGCTTACCAGCTCTTGGGCCTGGAAACCTTCTTCACCGCCGGGGGCAAGGAAACGCGCGCCTGGACCTTCCGGAAGGGCACTAAGGCCCCGCAGGCCGCCGGAATTATCCACTCCGACTTTGAACGGGGCTTTATCCGCGCTGAGGTCATGTCGTTTGAAGACCTCGACCAGTACGGGAGCCACGCCGCCGTTAAGGAAGCCGGCAAGCTGCGCCTGGAAGGTAAAGACTACGTGATGCAAGACGGCGACATTGTTGAATTCCGCTTCAACGTCTAG------------------------------------------------------------------------------------------------------------------------------------------------------------------------------------------------------------------------------------------------------ATGAGCTTAAAGGAGCGGCTGGAAGAATTACGCCAGCAAGGACTGGAAGAAATCAAGCAAAGTGACGACCTGGACCGGGTCAATGACGTGCGGGTTAAGTTGTTGGGAAAGAAGGGCCCGTTAACCTCAGTCTTACGGGGAATGAAGGACCTGTCCGCCGACGAACGGCCAAAGGTGGGGAAGTTCGCTAACGAAATCCGCGACGAATTAAAAGCAGCGCTAGAAGAAAAGCGGGCCCAACTGGAAAAGGCGGTCTTGGACGCGAAGTTAGCGGCTGAAGCCATTGACGTGACCCTGCCGGGGACCCCGGTGGCCCAAGGGCAGCCCCACGTCTTACAACAAATCATCGACCAACTAGAAGACCTCTTCATCGGGATGGGGTATGAAGTGGCCGTGGGGGACGAAGTGGAACAAGAGGTGTACAACTTTGAAAAGTTGAACCTGCCAAAGGACCACCCGGCCCGCGACATGCAAGACACCTTCTACGTGACCCCGTCTGTTTTGATGCGGACCCAAACGTCGCCAATGCAGGCCCGGATGCTGGAACAACACGACTTCTCCAAGGGACCGTTGAAGATGATCTCACCGGGGAAGGTTTACCGCCGTGACACCGATGACGCTACCCACAGCCACCAATTCCACCAGGTTGAAGGAATCGTGGTCGGTGAACACGTCACGATGGCCGATTTAAAGGGGACCCTAGAGGTGGTGGCCCAAAACCTGTTTGGCGACCAGCTCAAGGTGCGTCTGCGCCCGAGTTACTTCCCGTTCACGGAACCGTCCGTCGAGGCCGACATCACTTGCTTTAATTGCCTGGGGGCCGGTTGCTCAATCTGTAAGGGGACTGGTTGGATCGAGGTGTTGGGGGCTGGAATGGTGCACCCAAACGTCTTGAAGATGTCTGGCGTCGACCCGGAAGTTTACGGCGGCTTTGCCTTTGGGCTGGGCCCGGACCGGTTTGCCATGCTCAAGTACGGGGTGGAAGACATCCGCGACTTCTACCAAAATGACGTCCGCTTCTTGACCCAGTTTGACCAGAAAGGATAA------------------------------------------------------------------------------------------------------------------------------------------------------ATGAACGAACGTCAACAAGTTGCGTCTGCACTGCAAAAGGTGCTGCCAAACCTCAGTGTGGAAGATCTTGAAGCAAAGTTGGAACGCCCAAAGGATGCTAAGAACGGTGATTACGCCTTTCCAACCTTCTTTTTAGCCAAGGAGCTCCACAAGGCGCCGCAAATGATTGCTAGCGAACTGGCTGAACAAATCGACCAAAGTGGCTTTGAAAAGGTGGTTGTTGCCGGCCCGTACATTAACTTCTTCTTGGACAAGGCTAGCGTCGGGGGAGAAATCTTGGCCGCCGTCTTGGCGGACCCAGCTAACTACGGGAGCACCGACCTGGGTCACCAGGGGCACGTGACCATTGACCTGTCCTCGCCAAACATCGCCAAGCCAATGGGGATGGGGCACCTGCGTTCAACCGTGATCGGGAACGCCATTGCCAACATCTTGGCTAAGGTCAACTACGTACCGGTACGGATCAACCACCTTGGTGACTGGGGGACCCAGTTTGGGAAGTTGATGGCCGCCTACGAAATGTGGGGGGACGAAGCAGAGGTGCAAAAGGACCCGATCAACACCCTGCAAAAGTACTACGTTAAGATCAACACCGAAGCCGATGAACACCCCGAATACGATGACCTGGGCCGGGAATGGTTTGCTAAGCTCGAACAGGGCGATCCGGAAGCCCAGCGGCTCTGGAAGTGGTTCCGGGAAGTGTCCTTGCAACGGTTTATGAAGATCTACAACCTCTTGGACATTGATTTCGACTCCTTTAACGGGGAAGCCTTCTACAACGATAAGATGGATGAAGTGGTAACCCTCTTAGAAGACAAGCAGTTACTTAAGGAATCCCGTGGGGCCGAAATCATCGACCTGGAAAAGTACGACTTAAACCCGGCCATGATCCGCAAGAGCGACGGCTCCACCCTGTACCTAACCCGGGACTTGGCGGCCGCTTTATTCCGTAAGCGGATGTACCACCACGCCCAATCCCTGTACGTGGTGGGGGCCGAACAAAGCAACCACTTTGCCCAATTAAAGGCGGTCCTGTCCGAAATGGGCTTCACCTGGTCAGACCAAATTCACCACATTCCGTTTGGTTTGATGAGCTTAAACGGGAAGAAGATGTCTACCCGGAAGGGGAACATTATCCAATTGGAAGACGTCTTAAACGACTCGATCAAGTTGGCCCGCCAACAAATCGAAGAAAAGAACCCGACCCTGGCCAACGCCGACCAAGTGGCCGAAGAAGTGGGGGTTGGCGCCGTAATCTTCCACGACCTGAAGAACGAACGGACCAACTCGGTGGACTTTAAGTTAGAAGAAGTGGTTAAGTTCGAAGGGGAAACCGGTCCATACGTTCAATACGCCCACGCCCGGGCCGAATCGATCCTCCGTAAGGCCGGCCGCCCATCCTTTGAAGGCGCTACGTTGACCGTCGATGGTCAAGAAGCCTGGGAAGTAGCCAAGAAGATTGGTCAATACCAAGAAACGATCGTCCGGGCCGCTAACGAATACGACCCGTCCTTGATTGGGAAGTACGCCCTGTCCTTGGCTAAGTCCTTCAACCAATACTACGCCCACACCCGGATTCTGGAAGAAGACGACCAAAAGCTCTCCCGCTTAGCCCTCGTCCAAGCCGTTTCCGACGTCCTCAAGTCCGCCTTAGCCCTCCTCGGCGTTAAGGCACCAGACGAAATGTAA------------------------------------------------------------------------------------------------------------------------------------------------------ATGCCTACCATTAACCAATTGGTTCGTAAGGGCCGCAAGAGCCACAAGGGTAAGTCAAAGTCACCTGCCCTGGGCTTTGTATACAACAGTTTTAAGAAGGAAGAAATCAAGAACCCATCACCGCAAAAGCGTGGGGTTGCTACCCGTGTTGGGACGATGACGCCAAAGAAGCCTAACTCCGCCCTGCGGAAGTACGCTCGTGTGCGTTTATCTAACCTGATCGAAGTGACGGCTTACATTCCAGGGATTGGCCACAACCTTCAGGAACACTCCGTTGTCCTGATCCGTGGGGGCCGTGTTAAGGACCTTCCTGGGGTTCGTTACCACATCATCCGTGGGACGCTTGATACCGCCGGTGTTGACGGCCGGATGCAAAGCCGTTCCAAGTACGGTGCTAAGAAGCCGAAGAAGTAA------------------------------------------------------------------------------------------------------------------------------------------------------ATGCCACGTAAGGGACATGTAGCAAAGCCGGAAGTTTTACCGGATCCAATTTACAACTCAAAGCTGGTTACCAGCCTGATTAACCACTTGATGCTTGATGGTAAGCGCGGGACCGCTTCTAAGATCCTCTACCAAGCCCTTGACCAAATCAAGGAACAAACTGGTAACGACCCGATCGAAGTGTTCGAACAAGCAATGGAAAACATCAAGCCGGCCCTTGAAGTTAAGGCGCGCCGGATTGGTGGTTCTAACTACCAAGTGCCGATCGAAGTTCGCCCAGACCGTCAACGGACGTTGGCACTTCGTTGGCTCGTGCAATACGCACGTCTTCGTGGGGAACACACGATGGTGGAACGTCTTTCTGGCGAAATCATCGATGCTTCCAACAACACTGGTGCTTCCATCAAGAAGAAGGAAGACACCCTGCGGATGGCCGAAGCTAACCGGGCCTTCGCACACTACCGCTGGTAA------------------------------------------------------------------------------------------------------------------------------------------------------ATGCCTGTTGTTAGCATGAAGCAATTGCTTGAAGCCGGTGTCCACTTCGGTCACCAAACTCGTCGTTGGAACCCTAAGATGAAGCCATTCATCTTCACGGAACGGAACGGGATCTACATTATTGACCTGCAAAAGACCGTTAAGATGATCGACACTGCCTACAACTACGTTAAAGACGTGGCTGCCGACGGTGGGGTGGTTCTCTTTGTTGGGACCAAGAAGCAAGCCCAAGATTCTATCGAAGAAGAAGCTACGCGTGCCGGTCAATACTACGTTAACCACCGCTGGTTAGGTGGTACCTTGACCAACTGGAAGACGATCCAATCCCGGATCAGCCGTCTCAAGGAACTCAAGAAGATGGCTGAAGATGGTACTTTTGACCGTCTGCCAAAGAAGGAAGTTGCTGTTTTAACTAAGCAACGCGAAAAGCTCGAACGCTTCTTAGGCGGGATCGAAGACATGCCACGGATCCCAGATGTATTGTACATCGTGGACCCGCACAAGGAACAAATTGCGGTTAAGGAAGCCCAAAAGCTTCACATCCCGATCGTTGCCATGGTCGACACGAACACCGACCCAGACGACATCGACGTAATCATTCCTTCTAACGACGACGCAATTCGGGCCGTTCGTCTGATCACTGCCAAGATGGCTGACGCCGTTATCGAAGGCAAGCAAGGCGAAGACGACCAACAAGTTGCCCCTGCAGAAGACGTAGCTGAAGAAGTTTCTGACGAATCCTTACAAGATCTGAAGAACAGCGTCGAAGGCAACGACTAA------------------------------------------------------------------------------------------------------------------------------------------------------GTGGCAAAGAAAGTAGCAAACGTTGTCAAGTTGCAAATTCCTGCCGGTGCAGCTACACCAGCTCCGCCAGTAGGTCCTGCGCTTGGGCAAGCAGGTATTAACATTATGGGCTTCACGAAGGAATTCAACGCCCGGACCGCTGATCAAAAGGGGATGCTGATCCCAGTTGTAATCACGGTTTACGAGGATCGTTCCTTCGACTTCATTACGAAGACGCCGCCTGCTGCGGTATTACTCAAGAAGGCCGCTGGTGTTGAACACGGTTCCGGTGAACCTAACACGAACAAGGTTGCAACTGTAACCAAGGACCAAGTTAAGGAAATCGCCGAAACGAAGATGCAAGATCTAAACGCCGCTGACGTTGAAGCAGCGATGCGCATGATTGAAGGTACTGCTCGGAGCATGGGCTTCGTTGTCGAAGGCTAA---------------------------------------------------------------------------------------------------------------------------------------------------------------------------ATGGCTAAAAACCGTGGTAAGAAGTACCAAGACGCCTTAAAGAAGGTTGACAGCAAGAAGGAATACGCTGTTGACGCTGCGGTGGACTTGGTCAAGGAAATCGACTTCGCAAACTTTGACGCAACCGTTGAAGTTGCATTTAACTTAAATGTTGACACTAAGCAAGCTGACCAACAACTTCGGGGTGCCATTGTGCTCCCGAACGGTACTGGTAAGGACCAAACCGTAATCGTTTTTGCCAAGGGTGAAAACGCTAAGGCGGCCCAAGAAGCCGGTGCTGACTTCGTTGGTGACCAAGACTTAGTTGAAAAGATTCAAGATGGCTGGCTCGACTTCGACGTTGCCATCGCCACTCCAGACATGATGCCACAAGTTGGGCGTCTTGGTCGGGTGCTTGGTCCTAAGGGCCTGATGCCAAACCCGAAGACTGGGACGGTGACGATGGACGTGGCTAAGGCCGTTTCTGACGCCAAGGCTGGTCAAGTTACTTACCGAACTGACCGGGACGGAAACGTTGCGGTACCGTTTGGGAAGGTATCCTTTGACACCGCTAAGTTGGTTGAAAACCTGAAGACGATCGAAGACGTTGTTGTTAAGGCACGTCCGGCAGCTGTGCGTGGTACTTACATCAAGCACGCTTCCATCGCTTCAACGTTCGGCCCGAGCGTTACCCTTGACCTGACGACTTTTTAA------------------------------------------------------------------------------------------------------------------------------------------------------GTGAATAGTTTGGCTGGACACTTAGTTAAGTACGGTAAGCACCGTACCCGTCGTTCTTACTCCCGAATCAAGGAAGTCTTGGACCTGCCTAACTTGATCGAGATTCAAACCGATTCTTACAATTGGTTTATGGACAAGGGTTTGCGGGAAATGTTTGACGACATTATGCCGATCGATGATTTCCAGGGGAAGCTATCCTTGGAATTCGTTGACTACCAATTGTTGGAACCAAAGTACACGGTCGCTGAAGCGCGTGAACATGACGCAAACTACTCAGCACCACTGCACGTAACGTTACGCCTGACCAACCACGAAACGGGCGAAATCAAGTCCCAAGACGTCTTCTTTGGTGACTTCCCACTGATGACGGACCAAGGGACCTTCATCATCAACGGGGCCGAACGGGTTATCGTATCCCAATTAGTTCGTTCCCCAGGGGTTTACTACAACGAAGAAGCCGACAAGAATGGGCGCCCAAGCTACGGTGCCAACTTCATCCCGAACCGGGGGGCTTGGCTAGAATACGAAACCGACGCTAAGGGAATTTCCTACGTCCGTATCGACCGGACCCGTAAGCTACCAATTACGGAATTAGTTCGGGCCCTTGGTTTTGGTTCCGATGACGAAATTTGGGACATGTTGGGGAGCGAATCAGAATCCCTGAACGCCACCATTGAAAAGGACCTACACAAGGAACCGGAAGACTCCCGGGTTGAAGAATCCTTAAAGGATATCTACGAACGGCTCCGTCCAGGTGAACCGAAGACGGCCGACTCCGCACGGTCCCTTTTGACGACCCGCTTCTTTGATCCAAAGCGCTACGACATGGCGCCAGTTGGTCGTTACAAGACTAACAAGAAGCTGCAAATGAAGTACCGTTTGTTAGGTCTGACCCTGGCTGAAACCCTGGCCGACCCAGAAACCGGTGAAATTATCGCCAAGGACGGGGATGTCATCACTAAGGAAGTCTTAAAGGAACTCGAACCGGTTCTGGAACAAGACGACTTTAAGATGATCACCTACACGCCATCCGATGAAGCAGTGGTAACCGCGCCGGTTCAACTGCAAAAGATCATGGTTTACTCCAAGAACGACCCTGAACGCAAGGTGCCGGTGGTATCTAACGGTCACATCTCCTTGGACTTAAAGCACATCCAACCAGCCGACATCCTGGCTTCGATCAACTACTTCTTGAACTTACAAGAAGGGATCGGGACTACCGATGACATCGACCACTTGGGTAACCGGCGGATTCGTTCCGTTGGGGAACTGTTGCAAAACCAATTCCGGATCGGGCTCGCCCGGATGGAACGGGTGGTTCGCGAACGGATGTCAATCCAAGACATCAACACCGTAACGCCACAACAACTGATCAACATTCGCCCAGTCGTGGCTTCAATTAAGGAATTCTTTGGTTCCTCCCAACTTTCCCAGTTCATGGACCAGACCAACCCACTGGGTGAATTGACCCACAAGCGGCGTCTGTCCGCCCTGGGACCGGGTGGTTTGACGCGTGACCGGGCCGGTTATGAAGTCCGGGACGTTCACTATACCCACTACGGCCGGATGTGCCCAATCGAAACGCCGGAAGGACCGAACATCGGGTTGATCAACTCGCTGTCCTCTTACGCCCGGGTGAACGCATACGGCTTTATCGAAACGCCGTACCGTCGTGTCTCATGGGCCGACCACAAGGTAACCGACCGGATCGACTACCTGACGGCCGACGAAGAAGATAACTTCATCATCGCCCAGGCCAACACGCCACTGAACGAAGATGGTTCCTTTGTTCACGACGAAATCATGTGCCGTGATAAGGAAGACTACATCGAAACGGCGCCAGAAAACGTCGACTACATGGACGTTTCGCCAAAGCAAGTGGTTTCCGTTGCCTCCGCATGTATTCCGTTCTTGGAAAACGACGACTCCAACCGGGCCTTGATGGGTGCCAACATGCAACGGCAAGCCGTTCCGTTGATTAACCCACACGCTCCGTTGATCGGGACCGGGATTGAATACAAGGCCGCCCACGACTCCGGGGTCGCTTTGATCGCTAAGAACAGTGGGACCGTTGAATACGTTGACGCCCGCGAAGTACGGGTACGCCAAGAAGACGGAACGTTAGACACTTACAAGCTGATGAAGTTCCGCCGCTCTAACGGTGGTAAGAACTACAACCAACGGCCAATTGTTAAGGTTGGCGAATGGGTTGACGCTGATGACGTCTTAGCCGACGGACCATCAATGGAACAAGGGGAATTAGCCCTTGGTCAAAACCCACTGATCGCCTTCATGACTTGGCAAGGTTACAACTTCGAAGATGCCATCGCCATTAACGAACGCCTGGTTAAAGACGACGTTTACACTTCGATCCACATCGAATCTTACGAATCCGAAGCCCGCGAAACTAAGCTCGGACCAGAAGAAATGACGCGCGAAATTCCAAACGTCAGTGAAGACGCCCGCAAGAACCTTGATGAATCCGGGGTGATCCGGGTAGGGGCCGAAGTCCACGATGGTGACATTTTGGTTGGTAAGGTAACGCCAAAGGGGGTTACCGAACTATCCGCCGAAGAACGGCTCTTACACGCCATCTTTGGTGAAAAGTCACGCGAAGTCCGTGATACCTCCCTCAGGGTGCCACACGGCGGTGGCGGGATCATCCAAGACGTGAAGGTCTTTACCCGCGAAAACGGTGACGAATTAGCCCCAGGGGTTAACAAGATGGTCCGTGTTTACATCGCCCAGAAGCGGAAGATCCAAGTCGGGGACAAGATGTCCGGTCGTCACGGGAACAAGGGGACGGTTTCGATCGTCGTTCCAGAAGAAGACATGCCGTACATGCCAGATGGGACCCCAATTGACATTATGCTGTCACCAATGGGTGTGCCGTCCCGTATGAACATCGGTCAGGTGATCGAACTTCACTTGGGGATGGCTGCTCGCGAGCTGGGGATCCACATTGCCACGCCAGTCTTTGATGGTGCCAACGACCAAGACGTTTGGGATGCCGTTAAGGAAGCCGGCTTGCCGTCCGATGGGAAGACGATCCTTTACGATGGTCGGACCGGGGAACCATTTGAACAACGGGTTGCCGTTGGGGTCATGCACTACCTGAAGCTGGCCCACATGGTTGACGACAAGATCCACGCCCGTTCGACTGGTCCATACTCACTGGTTACCCAACAACCACTTGGTGGGAAGGCCCAATTCGGGGGACAGCGGTTCGGTGAAATGGAAGTTTGGGCCCTGGAAGCATACGGGGCTGCTTACACCCTGCAAGAAATCTTGACTTACAAGTCTGACGATACGGTCGGCCGGGTAAATACTTACCAAGCCATCATTGACGGGGACCAAATTCCAAAGCCAGGGGTACCGGAATCCTTCCGTGTGCTGGTTAAGGAATTGCAATCCCTTGGGTTAGACATGAAGGTCTTAGATGACAAGCACGAAGAAATCCAGCTTAAGAGCATGGATGAAGACGTTGCTGACGTTCGGAAACTGGCCCGCCGTGGCCACGAAACGCTGGAAGAACAACCAGCGCAAGCGACGAGCGCCCAAGACGAAGCCAAGCAAGATTAG------------------------------------------------------------------------------------------------------------------------------------------------------TTGATTGACGTCAATAATTTTGAAAGTATGGAGATCGGTCTGGCTTCCCCAATGAAGATCCGGAGTTGGTCTTACGGTGAGGTTACCAAGCCGGAAACGATCAACTACCGAACTTTAAAGCCAGAAAAAGACGGTCTCTTTGATGAACGAATCTTCGGCCCGACCAAGGACTTTGAATGTGCCTGTGGTCGCTACAAGCGGGCGCGTTACAACAAGCGGGTCTGTGAGCGTTGTGGGGTTGAAGTAACCTCTGCCAAGGTCCGCCGGGAACGGATGGGTCACATTGAACTGGCTGCTCCTGCTTCTCACATCTGGTACTTCAAGGGGATTCCGAGCCGGATGGGGCTGGTCTTGGACATGAGCCCACGGGAACTGGAAGAAGTAATCTACTTTGCTTCTTACGTCGTTTTAGACGCCGGGGACACGGGACTGGAAAAGAAGCAATTGCTTTCCGAACCACGTTACCGGGAACTCAAGGAAGAATATGGCAACCGTTTCACCGCTGAGATGGGGGCCGAGGCGATCCAAAAGCTACTGGCCGACGTAGACCTGGCCAAGGAAGCAACCGAATTAAAGGCGGTCTTAAAGGAAGCAACTGGGCAAAAGCGGACCCGCGCGGTTCGGCGCCTGGATATCTTGGAAGCCTTTCTCAAGTCTGGGAACAAGCCTGAATGGATGGTGATGGACGTAATTCCGGTTATGCCACCTGACTTACGGCCGATGGTTCAACTGGAAGGTGGCCGCTTTGCCACTTCCGACTTGAACGACTTGTACCGGCGGGTCATTAACCGGAACAACCGGTTGAAGCGCCTGTTAGAATTAAACGCTCCGGGCATCATCGTTCAAAACGAAAAGCGGATGCTCCAAGAAGCCGTTGACGCCCTGATTGATAACGGTCGCCGTGGCCGTCCGGTTGCCGGTCCTGGTAACCGTCCGCTCAAGTCCTTGTCCCACTTACTTAAGGGGAAGCAAGGACGGTTCCGTCAAAACCTGCTCGGGAAGCGGGTCGACTACTCTGGTCGTTCCGTTATCGATGTTGGTCCATCCATGAAGATGAACCAAATGGGGTTGCCGGTTCCAATGGCGATGGAACTCTTCAAGCCATTTATCATTCACGAACTGACCAAGCGGAACCTGGCCACCAACGTTAAGGCAGCCAAGCGGATGATCGACAAGCGTGACGAAAAGGTCTTCGATGTCTTAGAAGACGTGATCAAGGAACACCCTGTTCTCTTGAACCGCGCCCCTACCCTGCACCGGTTAGGGATCCAAGCCTTCGAACCAATCCTGGTTTCCGGGAAGGCCATGCGTTTGCACCCACTGGTTTGTGCCGCTTACAACGCCGACTTCGACGGGGACCAGATGGCCATCCACGTACCACTGTCCGATGAAGCCCAGGCCGAAGCGCGTCTGTTAATGTTAGCCGCTCACCACATCCTTTCACCTCGTGACGGGGAACCAATCGTGGCCCCATCCCAGGATATGGTTATCGGTAACTACTACATGACGACTGAAGACAAGGCCCGTGAAGGGGAAGGTATGATCTTTAAGGACACCAACGAAGCCCGGATGGCCTACCGTAACGGTTACGTGGCCTTACAAACCCGGGTTGGGGTGCTGACTTCTTCCTTTGACAAGAAGCCGTTCACCGCTGAACAACGCCAAAAGATCATGGTGACCTCGGTTGGGAAGTTGCTCTTCAACAACATCATGCCTGAAGATTACACTTACATTAACGAACCGACCGCCGACAACCTGCAAAACGGGGTTCCGGACAAGTACTTCTTGGAACCTGGTGAAGACATTCACGCCTACTTAGAAAACGCGCCGCTGGTGCCGCCGTTTAAGAAGGGCTTCTTGTCGGACATCATTGCCGATGTTTACAAGATCTACAAGGTGACCGTCACCTCCCAACTTCTTGACCGGATCAAGGACCTTGGTTACTACGAATCCACGATTTCCGGGTTAACCGTCGGGATCGCCGACGTGACCGACTTAAAGGAAAAGCCGGAAATCATCGAAAAGGCGCACAAGCAAGTGGCCCTGGTTACGAAGCAATTCCGCCGTGGTTTGATCACCGATAACGAACGTTACGAACGGGTCATTGGGATCTGGAACGATGCCAAGGATGAAGTTCAAAACAAGCTGATCGAACACATGGATATCCACAACCCAATCAACATGATGTCCGACTCTGGGGCCCGGGGGAACATCTCCAACTTTACCCAGCTGGCCGGAATGCGTGGGTTGATGGCTTCCCCATCCGGGAAGATCATGGAACTGCCGATCCTTTCTAACTTCCGGGAAGGCCTTTCCGTCTTGGAAATGTTTATCTCTTCCCACGGGGCACGGAAGGGGATGACCGACACGGCCTTGAAGACTGCCAACTCTGGTTACTTGACCCGGCGGCTGGTTGACGTGGCCCAAGATGTGATCGTTCGCGAAAAGGACTGTGGCACCGACCGTGGTCTGGAAGTGACCGCCATCACTAACGGGAACGAAATGATCGAACCGTTATACGACCGGATTTTGGGTCGTTACACGATGAAGTCCGTCTTTAATCCGGAAACCGGGGAAAAGATCGTCGGTAAAAACGTCCTCTTGAACGAAGAGATGGCGCAAAAGATTATCGATGCGGGCGTTCAAAAGGTAACGATTCGCTCCGCCTTCACTTGCAACACCGAACACGGGGTTTGTGAACGTTGTTACGGACGCAACGCCGCTACCGGGGACCAAGTGGAAGCCGGGGAAGCAATCGGGACGGTGGCCGCACAGTCAATCGGTGAACCAGGGACCCAGCTGACGCTGCGGAACTTCCACACCGGTGGGGTGGCCGGTAACGACGACATCACCCAAGGGCTTCCGCGTATCCAAGAAATTGTGGAATCACGGAACCCGAAAGGGAAGGCCACGATCTCCGAAGTTACTGGTCAGGTGGTTTCCATCGAAGAAAACCCAGCTGAACAAACTAAGGACGTTACGATCAAGGGTGAAACCGACACGCGGACTTACACCCTGCCGATCACGGCCCGGATGCGGGTGGCCGAAGGTGATGATATTCACCGTGGTCGCGCCATCAACGAAGGGTCAATTGATCCAAAGGAAATGATTCGGGTTCGCGACGTCTTGTCCACGGAAACCTACCTGCTCTCCGAAGTGCAAAATGTTTACCGTATGCAGGGGATTGACCTGCTCGACAAGCACGTTGAAATCATGATTCGCCAAATGATGCGTAAGGTGCGGGTGATGGATCCTGGTGATACTGATGTTTTACCGGGTGAACTGTTGGACATCAGCCAATTCCGCGATGCTAACTACCAAACCTTGATTTCCGGGGGAATTCCGGCCACTGCCCGGCCAGTTATCCTCGGGATCACTAAGGCGGCCCTTGAAACTAACAGTTTCCTTTCGGCCGCTTCCTTCCAAGAAACGACGCGTGTCCTTACCGACGCCGCCATCCGGGGCAAGAACGACCCGCTGGTGGGGCTCAAGGAAAACGTTATTATCGGGAAGATCATTCCAGCCGGAACGGGGATGGGTGCTTACCGCAACATCAAGCCCAAGGAAGTCAGTGTCAACACTGGCGCAACCGATGGGGCCATTACCTCCATCCGCGAAATGGAAGAACAACTAAAGGATCAAGACTAA------------------------------------------------------------------------------------------------------------------------------------------------------ATGACCAAAGGAATCTTAGGTAAGAAGGTCGGGATGACTCAAGTCTTCACTGACAACGGTGAATTGGTTCCAGTTACTGTTATTGACGTAACGCCAAACGTTGTTATGCAAGTTAAGACCCTTGAAAATGACGGTTACAGTGCCGTTCAACTCGGGTTCGACGACAAGCGCGAAGTTCTGAGCAACAAGCCCGAACAAGGTCATGCAGCAAAGGCTAACACGACTCCTAAGCGCTTCATCGGTGAAATCCGCGACGCTGAATTAGGAGACGACATCAAAGTTGGGGATAAGGTAGCAGCCGACATTTTCGCAGAAGGCGAAACGGTCGACGTTACTGGTACCACCAAGGGTCATGGTTACCAAGGTAACATCCATAAGGACGGCCAACGGCGTGGGCCAATGGCGCACGGTTCTCGTTACCACCGTCGCCCAGGTTCACTTGGTGCCATCATCAACCACGTGTTCAAGGGTAAGAAGCTGCCAGGTCGGATGGGTAACAACACCCGGACTGTGCAACACCTGCGGATCGTTAAGGTCGACACTGAAAACAACGTTCTCTTAATCAAGGGTAACGTTCCTGGTGCCAACAAGTCCTTTGTTACGATCAAGAACTCCGTTAAGGCTAACACTAAGAAGAGCCTTAGCAAGCAATCCAACAAGTAA------------------------------------------------------------------------------------------------------------------------------------------------------ATGACTAGTGTTGCATTATTCAAGCAAGACGGTAGCCAAAACGGCACTGTTGAACTGAACGACAGCGTATTTGCTGTTGAAGCAAACGAATCCGCTGAATTCGATGCGATTCTTCGCCAACGTGCTTCCCTGCGTCAAGGGACTCACGCGGTTAAGAACCGTTCCGCAGTTCGCGGTGGTGGGAAGAAGCCTTGGCGTCAAAAGGGTACTGGTCGTGCCCGTCAAGGTTCCATCCGCGCACCTCAATTCCGTGGCGGTGGGATCGTCTTTGGCCCAACCCCTCGTTCCTACAACTACGCATTACCACGTAAGGTTCGTCAATTAGCCATCAAGTCAGCCCTTTCCCAAAAGGTTGCCAACGACAAGTTCGTTGTTGTTGATGGTTTGAACTTTGACGCACCAAAGACGAAGGAATTCGCTGGCGTAATGAACAACCTCAAGGTTAGCGAAAGGGTCTTAGTTGTGGTTACTGACGAAGACAAGAACGCTCAATTATCAGCACGCAACCTGCCGAAGACGACGGTTGTGACGCCAGCTGGTGTGAACATCTTGAACGTCGTTGACGCCCAAAAGATCATCATTACCCAGTCAGCTCTTTCTCAAGTAGAGGAGGTGCTCGCATAA------------------------------------------------------------------------------------------------------------------------------------------------------GTGGGAATTCGCAAATACAAAGGCACCACTAACGGACGCCGTAACATGAACGGTTACGACTTCGCGGAAATCACGAAGACGACGCCGGAAAAGTCGTTATTGGCTCCGCTCAAGCACACCGCTGGTCGTAACAACGCTGGTAAGATGACCGTTCGTCACCGTGGTGGTGGTACGAAGCGTCAATACCGGATTATCGACTTCAAGCGGATCAAGGATGATGTTCCAGCAACTGTTAAGGCCATTGAATATGACCCGAACCGAACTGCTAACATCGCATTGCTTGGTTACGCTGACGGGACTAAGTCTTACATCCTTGCACCGAAGGGTCTCAAGGTTGGGATGACTGTTCAATCTGGTCCGGATGCAGATATCAAGGTTGGTAACACGTTACCGCTGAAGAACATTCCAGTTGGTACTGTTATTCACAACATCGAACTTAAGCCGGGTAAGGGTGGTCAATTGACCCGTTCTGCCGGTACTTCTGCTCAACTTCTTGGTAAGGAAGAAAAGTACGTTCTGGTACGTCTTTCTTCTGGTGAAGTTCGGATGATCCTGGCTGCTTGCCGGGCAACGATTGGGTCGATCGGTAACGATGAACACGGTCTGCTCGTTAAGGGTAAGGCTGGTCGTTCTCGTTACGCTGGTCAACGTCCTCACGTTCGTGGTTCTGTTATGAACCCTAACGATCACCCACATGGTGGTGGTGAAGGTAAGGCTCCAGTTGGTTTACCATCTCCACTCTCCCCATGGGGTAAGAAGACTGTTGGTAAGAAGACTCGTTCACACAAGGCTCGTTCCAACAAGTTCATTGTTCGTGGGCGTAAGCGTGGTCCACACACGCGTTAA------------------------------------------------------------------------------------------------------------------------------------------------------ATGGCTGAAAACGTTACTTCAGCTAAGGCAACTGCTAAGATGGTCCGTGTATCGTCTCGCAAGGTACGCCTGGTGCTTGACACCATCCGTAACAAGTCCGTTGCCGAAGCATTTGCTATTCTGAAGTTCACTCCAAACGGGGCTGCTTCAGACGTCGAAAAAGTTTTGAAATCTGCTGTTGCAAACGCTGAAAACAACTTTGACCTGGACCAAGCATCCTTGGTTGTAAGCGAAGCCTTTGCTAACGAAGGACCAACCTTAAAGCGGTTCCGTCCACGCGCCAAGGGTTCTGCTTCTCCAATTAACAAGCGGACCAGTCACATCACAGTGGTTGTTGCAGAAAAGTAG------------------------------------------------------------------------------------------------------------------------------------------------------GTGGGTCAAAAGATTAATCCTAATGGTTTCCGTGTTGGGGTCATTCGCGACTGGACTGCTAAGTGGTACGCAGATAAGAACTACGCCGCTTACCTGAACGAAGACCTTCGGATCCGTAAATACATCGAAAAGCGACTTGCTGACGCCTCTGTATCAACCGTGGAAATTGAACGTGCTGCTAACCGCGTAAACGTATCAATTCACACTGCCAAGCCAGGGATGGTTATTGGTAAGGGTGGTTCAGAAGTTGAAGCACTTCGCAAGGAACTTAACAACCTGACCAACAAGCGGGTTCACATCAACGTGGTTGAAATTAAGAAGCCAGACCTTGATGCACACCTGGTTGGTGAAAGTGTTGCTGAACAACTTGAAAACCGGATTGCATTCCGTCGTGCGATGCGTGGTGCTATGCAACGTACTATGCGTGCCGGTGCCAAGGGGATCAAGATTCAAGTTGCCGGCCGTTTGAACGGTGCCGACATGTCTCGGATCGAATCCTACTCTGATGGGACTGTTCCTTTGCACACGCTTCGCGCAGATATCGACTACTCCTGGGACGAAGCTCACACTACCTACGGGGTTCTGGGGATCAAGACCTGGATCTACCGTGGTGAAGTTCTCCCAGCTAAGAAGAACAACGAAGCTAAGGGAGGGAACTAA------------------------------------------------------------------------------------------------------------------------------------------------------GTGATTCAACAAGAAAGTCGGTTGAAGGTCGCAGATAACTCCGGTGCCCGCGAAATCCTGGTCATCAAGATTTTGGGTGGTTCCCGTGTTAAGACCGGTAATATTGGTGACATTATTGTTGCTACTGTAAAACAAGCAACACCAGGTGGCGTTGTCAAAAAGGGTGACGTTGTGAAGGCCGTTGTCGTACGGACTAAGCATGGTCTGCACCGTAAGGATGGTTCCTACATCAAGTTTGATGAAAACGCAGCCGTTTTGATCAACAACGACAAGAGCCCAAAGGGTACCCGTATTTTTGGCCCAATCGCTCGTGAGTTACGTGACGATGACTACATGAAGATCATCTCACTGGCCCCAGAAGTTCTGTAA------------------------------------------------------------------------------------------------------------------------------------------------------ATGGAAAACCGTTTAAAAGCTAAGTACGAAAACGAAGTTCGCCCATCTTTGATTGAAAAGTTTGATTACTCTTCAGTTATGGCTGCTCCCAAGCTCGAAAAGATCGTCTTGAACATGGGGGTTGGGGACGCAACGCAAAACTCCAAGAACCTTGACGAAGCCGTTGAAGAACTTGGGCTTATCTCCGGTCAAAAGCCACTGATCACTAAGGCCAAGAAGTCCATCGCCGGCTTCCGTCTTCGTGAAGGAATGGCTATCGGTGCCAAGGTTACTCTGCGGGGCACGCGGATGTACGACTTCTTGGACAAGTTAGTTAACGTTTCCTTGCCACGGGTTCGTGACTTCCGTGGGGTTTCCAACAAGGCCTTTGATGGTCGTGGTAACTACACGTTGGGTGTTCGGGAACAACTGATCTTCCCAGAAATCGATTACGATAACGTTAACCGTGTTCGTGGTTTGGACATCGTCATCGTTACGACTGCTAACAGCGACGAAGAAGCTCACGAATTACTGGCCCAATTAGGGATGCCATTTGCTAAGTAA------------------------------------------------------------------------------------------------------------------------------------------------------ATGTCTATGAGTGATCCAATCGCAGATTTCTTAACTCGGATCCGCAATGCCAACATGGCACACCACGATTCAGTTGAAGCACCTGCATCCAAGATGAAGAAGGACATCGCCGAAATCTTGAAGCAAGAAGGTTTCATCCGCGATGTTGAATACGTTGAAGACAACAAGCAAGGCATCATCCGCGTATTCTTGAAGTACGGCCAAGACGGCGAACGCGTTATTTCCGGTTTAAAGCGGATTTCCAAGCCGGGTCTTCGCTCCTACGTTAAGGCAGACGCTGTGCCGAAGGTCTTAAACGGCTTAGGGATTGCCATCATTTCTACGTCCAACGGCGTGGTTACTGATAAGGTTGCCCGTGCTAAGAAGGTCGGCGGCGAAGTCGTTGCCTACATTTGGTAA------------------------------------------------------------------------------------------------------------------------------------------------------ATGAGTCGTATTGGTTACAAGGAAATTGATTTGCCAGCAGGCGTTGAAGTTTCTCAAGAAGGTAACGTGGTTACTGTTAAGGGACCAAAGGGGACCCTTTCTCGTGAAATTTCTCCGCTGATCACGATGTCCGTTGAAGGCAACGTGGTTAAGTTCGAACGTTCTGGCGAAGATAACAAGGTCCGTGCCCTGCACGGGACTACCCGCGCCAACGTTAACAACATGGTTGAAGGGGTCGTTAATGGATTCAAGAAGACCTTGAAGCTCGTCGGGGTTGGGTACCGTGCCCAATTCAAGGGTGACAAGTTGATCTTGACTGTTGGTTACTCTAACCCAGTTGAAATGACGAAGCCTGCTGAAGTGGAAGTTGCTGTTCCAGACAACACCACGATTGAAATCAGTGGGATTGACAAGCAAGAAGTTGGTGACTTCGCTGCTGAAGTTCGTGCCGTTCGTTCACCTGAACCATACAAGGGTAAGGGTATTCGTTACGAAAACGAACACATCGTCCGCAAGGAAGGTAAGACTGGTAAGTAA---------------------------------------------------------------------------------------------------------------------------------------------------------------------------------------------------ATGGCATCATCATCATACATTGATCCAGCTAAGTTGGATCTTGACGATCAAGTTGTTTCCATCAACCGGATTACCAAGGTTGTTAAGGGTGGTCGTCGTCTCCGCTTTGCAGCCCTCGTGGTTGTCGGTGACCACAATGGCCACGTCGGCTTCGGTACTGGGAAGGCCCAAGAAGTTCCGGAAGCAATCCGCAAGGCTTCTGCAGCCGCTCAAAAGAACCTGATCAAGGTTCCAACCGTTGGAACGACCATTCCGCACGAAGTTATCGGTACTTACGGCGGTGGGAAGATCATGTTAAAGCCAGCCGTTGAAGGTTCCGGGGTTACCGCTGGTGGGGCCGTTCGTAACGTGATGGAACTTGCAGGGGTTAACGACGTTACCTCAAAGCGGTTAGGTTCCAACACGCCGATCAACGTTGTTCGTGCTACTTTTGAAGGTCTCAAGGCCTTGAAGAGTGCCGAAGAAGTTTCCAAGCTGCGCGGCACATCCGTTGACCACCTGGCAGAATAG------------------------------------------------------------------------------------------------------------------------------------------------------ATGGCTCGTATCGCAGGTGTCGATTTACCTCGTGACAAGCGAATCGTAATCGGCTTAACTTACATTTTTGGGATTGGGAACACGACTGCACAAAAGATCCTGGCTAACGCTGGGGTTTCCGAAGACATTCGGGTTCGCGACTTAACGCCGGATCAAGAAGAAAAGATCCGTGCAGAAGTTGACCAAATCAAGGTTGAAGGTGACCTTCGCCGTGAAGTATCCCTCAACATCAAGCGTCTTCAAGAAATCGGCTCTTACCGTGGCATGCGTCACCGTCATGGGCTACCAGTTCGTGGTCAACACACGAAGAACAACGCCCGGACTCGTAAGGGGAAGGCCGTTGCCATTGCCGGCAAGAAGAAGTAA------------------------------------------------------------------------------------------------------------------------------------------------------ATGGCAACCAAAAAGGGTACGCGTAAGCGTCGGGTAAAGAAGAACATTGAAACTGGTGTTGCCCACATCCACTCAACGTTCAACAACACTCTGATTATGATTACCGATGTTCAAGGGAACGCAGTTGCTTGGTCCTCTGCCGGGGTCCTTGGCTTCAAGGGTAGTCGTAAGTCAACTCCATTTGCTGCACAAATGGCTTCTGAAGCCGCTGCTAAGCAAGCAATGGAACACGGTATGAAGACCGTCGAAGTTGAAGTTAAGGGGCCAGGTTCCGGTCGTGAATCTGCCATCCGGGCACTTCAAACAACTGGTCTTGAAGTTACTGCCATTCGGGACGTAACTCCAGTACCACACAACGGTTCTCGTCCTCCAAAGCGTCGTCGTGTTTAA------------------------------------------------------------------------------------------------------------------------------------------------------GTGAGAACGACATACATGGCAAAACCTGGTCAAGTTGACCGTAAGTGGTACGTTGTTGATGCTAAGGGCATTTCCCTTGGTCGTTTGGCTTCTACTGTCGCATCTATTTTACGCGGTAAGAACAAGCCAACCTTCACTCCGCACGTTGACACCGGTGACTACGTGATCGTTATCAACGCCGCAGAAGTTAAGTTAACTGGTAAGAAGGCAACTGGGAAGATCTACTACCGTCACTCCAACCACCCGGGTGGTTTGAAGCAACGCACGGCCGGTGACTTCTTAGCTAAGGATCCTGAAAAGATGGTTGAACAAACTATCAAGGGGATGCTTCCTCACACCTCGCTTGGTCGGAAGATGGGGATGAAGCTGCACGTTTACGCTGGTGAAAGCCACAACCAAGCAGCTCAAAAGCCTGAAGTACTCGACATTACTAACTTAATCTAA------------------------------------------------------------------------------------------------------------------------------------------------------TTGGCTCAACAAGTACAATACAGTGGTACTGGACGTCGTAAGGATGCAACCGCACGCGTTCGCTTGGTACCTGGTTCTGGTAACATTACTATGAACGGCAAGGCAATCGAAGACTACATTCCGTTTGCCAACTTACGCGCCATCGTGAACCAACCATTTGCCGCTACTAAGACGGAAGGTCAATACGACGTCTTGGTAAACGTAAACGGTGGGGGCTTCTCTGGTCAAGCCGGTGCAACCCGTCACGGGATCGCCCGCGCTCTTTTGACCGTTGACCCTGACTTCCGCGATGCCCTGAAGAAGGCTGGTCTCTTAACCCGGGACCCACGGATGAAGGAACGTCGCAAGCCAGGTCTCAAGAAGGCCCGTAAGGCTTCTCAATTCAGCAAGCGTTAA------------------------------------------------------------------------------------------------------------------------------------------------------------------------------------------------------------------------------------------ATGCGCTACCAACGGCCAAAAGGGACGGCCGACATCTTGCCAGGGGATAGTCAAACCTGGCAATACGTTGAAGGCCAAGCCCGCCAAATTTTTAAAACTTATGGCTACCAAGAAATTCGAACACCGCTCTTTGAATCCTACGACATCTTCTCCCGTTCGGCCGGTGACACGTCCGACGTGGTGACCAAGGAAATGTACGACTTCAAGGATAAGGGGGATCGCCACATCGCACTGCGCCCGGAAGGAACGGCCGGCGTCGTGCGGGCCTTTGTCGAAAATAAGTTGTACGGCCCGGAATTTAATAAGCCTTACAAGGTCTACTACATCGGACCAATGTTTCGTTACGAACGGCCGCAATCGGGGCGCCAACGTGAATTCCACCAGATTGGGGTGGAAGCCTTTGGGGCCGACAACCCGGCCGTGGACGTGGAAGTCATCACGATGGCCCTGCGGTTCTTTAAAAAGCTTGGCCTCTCTGATTTGCGGGTAGCCGTTAACTCCTTGGGGGACCAGGAAAGCCGGGCCAACTACCGCCAGGCGTTGATCGACTACTTAAAGCCTCACTACGATGAATTAAGCGAAGACTCCAAGGAACGGCTGGAAAAGAACCCGCTGCGGGTGCTCGATTCTAAGGACGAACGCGACCAGCAATTCGTTGAAAACGCCCCGTCAATCCTTGATTACTTGACCCCGGCGGCCGCAGAACGGTTTGACCAAGTTAAGGAAATGTTAGACAGCCTGGGGATCGACTACGTGGTTGACGCTACGATGGTCCGGGGCTTGGATTACTACAACCACACCATCTTTGAAGTAATGGTTAAGGCCAAGTCACTGGGCCACGGCTACACCACCATCTGCGGTGGGGGCCGATACTCAGGACTGGTGGAAGAACTCGGGGGCCCGGACGAACCCGGCGTCGGCTTCGGGATTGGTCTGGAACGGCTGATCTTGCTGTTGGGCGACGAAGGGGTCGAACTGCCAACGGAAGACGGCTTAGACGTTTACGTGGTCGGGATCGGCGAAGCGACTAACCTGGAGAGCTTCCGGCTGGTAACCGCCGCCCGGGATGCCGGGCTGGTGGCCGAACGCGACTACCTAAACCGTAAGCCAAAGGCCCAATTCAAGACGGCGGCCAAGGAAGGCGCCAAGGTAACGTTGACGGTCGGCCAACGCGAAATCGAAGAGGGGACGGTCCACTTTAAGGTGATGGCAACCGGTAAGGAAGTCTCCGTTCCCCTGGCAGATTGCTTAGCCGACTTTGGTAAGGTTTATCAAGAACACGTGGAGGAAGGTTAA------------------------------------------------------------------------------------------------------------------------------------------------------ATGTTAGACATCAAGCAAATTCGCCAACAACCGGACTGGTTCAAAGAAAAGCTGGCCACCCGGGGCGTTCAACCAGAAGAAATCGACGCCGTGCTGGAACTGGACGCCAAGCGGCGCGAACTCCTGCAACAAACCGAAACCCTGAAGGCCAAGCGTAACGAAGCCTCCAAGAAGATCGGGGAAGCTAAGCGGGCCAAGCAATCCGCTGACGAAGCAATTGCCGAGATGCGCCAAGTCGGCGAAGACATCAAGGCCTTAGACGAACAGGTGGAAGCAAACGACAAGGACCTCTTTGACAAGTTAGCCCACCTGCCGAACGTCCCCCACGAAGGGGTGCCGGTTAGCCTGACCGAAGATGGGGCCGAAGAACTGCGTAAGGTAGGTCAAGCCCGTCAATTCGACTTTGAACCAAAGCACCACTGGGAAATCGGCGAAAACCTCGGGATTTTGGACTTTGAACGGGCCGGTAAGGTTTCCGGCTCCCGCTTCGTCTACTACGTCGGCCTCGGGGCTCAATTAGAACGGGCGCTGTACAACTTCATGCTCGATGAACACATGAAGGAAGGCTACACCGAAGTCTTGCCGCCGTACATCGTCAACGCTCACGCGATGTACGGGACCGGTCAATTCCCGAAGTTCAAGCAGGACGTTTACCAAGTGAACGGCGAAGACATGACCCTGATCCCGACCGCCGAAGTTCCGTTGACCAACTACTTTGCCGGCGAAGTGATCCCCGCAGAAAAGCTGCCGGTTTACGTGACGGCCTTGACGCCTAGCTTCCGTTCCGAAGCTGGGTCAGCTGGTCGCGATACCCGCGGGTTGATCCGGATGCACCAATTCAACAAGGTCGAAATGGTTAAGTACACCAAGCAAGATCAATCCTGGGAAGAACTCGACAAGATGACGGCCAACGCCGAAAACATCCTCCAAAAGCTCGGCCTGCCGTACCACGTCATCACCCTGACGACTTCGGACATGAGCTTCACGGCCTCCGAAACCCACGACCTGGAACTGTGGATGCCGGCCCAAAACAAGTACCGGGAAGTTTCCTCTTGCTCCAACTGCTTGGACTTCCAAGCCCGGCGCCTGCACATGCAATACCGGGACGAAAACGGTAAGCTCCAATACGTGCACACCCTGAACGGTTCTGGTTTAGCCGTTGGGCGGACGTTGGCGGCCATCTTAGAAAACTACCAAAACGAAGACGGCTCCGTGACGATTCCAGAAGTGCTGGTACCGTACTTCCACGGCATCACCAAGATCACCAAGGAAAACGCCGTGCCGTTTAACAACAAGTAA---------------------------------------------------------------------------------------------------------------------------------------------------------------------------------------------ATGGCTATCTCAAAGGAAAAGAAGAACGAAATCATCAAGCAATTCGCTACTCACGAAGGGGACACTGGTTCAACCCAAGTTCAAGTGGCTGTTTTGACTGCAGACATTAACGAACTCAATGAACACCTTCGCGAACACAAGCACGATTACCACTCACAACGTGGTTTGATGAAGAAGATCGGTCACCGTCGTAACCTGTTGGCTTACCTCCGTCGGACTGACCTTCCTGCTTACCGGGAACTGATCAAGGCCCTTGGTCTTCGTCGGTAA------------------------------------------------------------------------------------------------------------------------------------------------------ATGGGTCGTAGTTTAAAGAAGGGACCTTTTGCAGATGCTTCTTTATTAAAGAAGGTTGAAGCTCAAGCAGATAGCGACAAGAAGACCGTCATTAAGACCTGGTCACGTCGGTCCACGATCTTCCCGAGCTTTATCGGATACACGTTCGCAGTATATGATGGTCGGAAGCACGTGCCAGTTTACGTACAAGAAGACATGGTAGGTCACAAGCTTGGTGAATTCGTACCAACGCGGACTTTCCGTGGTCACGCTGCCGATGACAAGAAGACTGGTCGTAAGTAA------------------------------------------------------------------------------------------------------------------------------------------------------ATGAGTGACGAACGTAATGCACGTAAGGTGTACCAAGGTCGCGTTGTTTCTGACAAGATGGACAAGACGATCACGGTCGTAATTGACACCTACAAGAGCGCGCCGATCTACGGCAAGCGGGTTAAGTACTCCAAGAAGTACTACGCTCACGACGCTAACAACGAAGCCCACGTTGGTGATACTGTTCAAATCATGGAAACGCGGCCGCTGTCTGCTAAGAAGCGTTTCCGGCTTGTTAAGGTCGTAGAAAAGGCCGTTATCTTATAA------------------------------------------------------------------------------------------------------------------------------------------------------???????????????????????????????????????????????????????????????????????????????????????????????????????????????????????????????????????????????????????????????????????????????????????????????????????????????????????????????????????????????????????????????????????????????????????????????????????????????????????????????????????????????????????????????????????????????????????????????????????????????????????????????????????????????????------------------------------------------------------------------------------------------------------------------------------------------------------ATGCAATTAAACGAATTAAAGCCTGTTGCTGGCTCACGTTTCAAGCGGCTTCGTAAGGGTCGTGGCCTTTCTTCCGGTCACGGTTTCACTTCTGGTCGTGGGACGAAGGGTCAAAAGGCGCACGGTAAGACCCGTCTTGGGTTTGAAGGGGGCCAAATGCCTCTCTACCGGCAAAAGCCAAAGCGTGGTTTCACCAGCATGAACCACAAAGACTTCGCCCTTGTTTCCCTGACGACGCTTAACCAATTCGAAGACGGCGCTGAAGTTACGCCAGAAGTTCTGGTTGCAAACGGCGTGATCAAGAACGTTAAGAGTGGCGTTAAGGTTTTGGCAACTGGGAAGCTTGAAAAGAAGCTGACCGTTAAGGCTAACAAGTTCTCTGCTTCAGCCGTTAAGGCAATTGAAGCTGCCGGTGGTACGACTGAGGTGATCTAA------------------------------------------------------------------------------------------------------------------------------------------------------ATGTTCACAACCGTCAAAAACGCGTTCCGGGTCAAAGAAATTCGACACCGGATCTTCTTTACCCTGTTCGTGTTGATTGTTTACCGGTTGGGAGCTTCGATCACCGTTCCGGGAGTTAACGCTGCGGCCTTGCAGCAACTCTCGTCATCGGGATTAGCATCTATTCTTAATACCTTTAGTGGTGGGGGTTTGGAAAACTACTCCCTCTTTGCGATGGGGGTTTCGCCGTACATTACGGCCCAAATTGTCGTTCAACTGCTACAAATGGACATCGTGCCGAAGTTCGTTGAATGGTCAAAACAGGGTGAAGTTGGACGGCGGAAATTAAACCAGGCGACTAGGTGGTTAACGATTGTGTTGGGCTTTGTCCAGTCGATCGGGATCACCGCCGGGTTTAACGCCCTCTCCACCATTAAACTGGTGAATAATCCGGGGATGAAGACCTACCTCACGATTGGTCTCATCCTGACGGCTGGAACAATGTTTGCGACCTGGATGGGGGACATGATTACCGAGCGGGGACTTGGGAACGGGGTTTCCATGTTGATCTTTGCCGGGATCATCGCCCAGATGCCAAGCGCAATCCAGCAGTTGTGGACGGATCAAATCACTGGCGAATCCGGGAGTGCCCTTTGGATGGGCATCGGGTTCATTGCGCTGGTTGTGGTGGCTTTGCTGATCATCGTTGCCTTTGTAACGTGGGTTCAGCAAGCTGAACGGCGTTTGCCGATTCAGTACACCCGGCGGACGACCGTCTCGCCGGCCAATAGCTACCTGCCATTAAAGATTAACGTTTCCGGGGTGATCCCGGTTATCTTTGCCGGTTCGGTTATTTCGACGCCGCAAACGATCTTAATGGCCTTTCAGCAAAATCATTCCGGGGATACTTGGTACCAAGTTATGACCAGTATCTTTAACCTTCAATCGGGTCCCGGGATAACCCTGTACATCTTCTTGATCGTTGTGTTTACCTTCTTCTACGCCTTCGTTCAGGTTAACCCGGAAAAATTAGCCGAAAACTTGCAAAAGCAAGGCTCCTACATTTCGGGGGTTTGGCCGGGGAAGGGGACCCAAGACTTTGTCTCGGGGCTCCTGATGCGGCTATCGACAGTTGGGTCCCTTTTCTTGGGCCTGATTTCTCTGATTCCATTGATTGCTTCCAACGTTTGGAACTTAAGCCAATCAATCGGGCTTGGGGGAACGAGTTTACTGATCGTCGTCCAAATCGCCTTGGACGTCGTCCGGCAACTAAACGGGTTGACGATGAAGCGTGAATACATTGGGTTTATCCATGAATAG------------------------------------------------------------------------------------------------------------------------------------------------------ATGATCGAATTTGAAAAACCAAACATCCACAAAGTTGAAGAAACAGACAACTACGGTAAGTTTGTCGTAGAACCGTTGGAACGCGGTTACGGGACGACTCTGGGTAACTCTCTTCGGCGTGTTATGCTGGCATCCCTGCCAGGGGCAGCCATCACCAGCATTCAAATTGATGGTGTTCTGCATGAATTCAGCACGGTTCAAGGGGTTACGGAAGACGTTACGCAGATTATCTTGAACTTAAAGCAAGTTGCTTTAAAGATTGATTCTGAGGACGCTAAGGACCTTGAAATTGACGTTAAGGGTCCGGCCGAAGTAACGGCTGCCGACATCCAAGGTGACGGCGATGTTACTATCCTGAACTCTGACCTTCACATTGCGACGGTTTCCGACGGTGCCGAATTGCACGTTAAGATGACCGCTGATAAGGGTCGTGGTTACTCATCTGCTGATGATAACAAGACTCGTATGGAGGGCTTGGCAATTGGTGTCTTACCAATTGATTCCATCTACACCCCGATCGAACGTGTTAACTACACGGTGGAAAACACCCGGGTGGGGCAAAGCAACGACTACGATAAGCTGACCCTTGACGTTTGGACTAATGGTTCCTTAACGCCAACCGAAGCAATCAGTCTTGCTGCTAAGATCCTCACTGAACACCTGACGATGTTCGTCAACCTCACCGAAGAAGCACAAGTAACTCAAGTGATGGTTGAACGGGAAGAAACCCACCAAGAAAAGGTGCTTGACAAGACCATCGAAGAACTTGACCTGTCTGTACGTTCATACAACTGTTTGAAGCGTGCTGACATCCAAACCGTAAAGGACTTAACTGAACGGACCGAAGCCGACATGATGAAGGTTCGGAACCTTGGGACGAAGTCATTGGATGAAATCAAGCTCAAGTTGGCTGAACTTGGCGTTGGTTTTCGCCAAGAAGATTAA------------------------------------------------------------------------------------------------------------------------------------------------------ATGTTGAAAATATACAACACACTCACCCGGCAAAAAGAAGAATTTCACCCCCAACAAGCAGGGATCGTTAACATGTACGTCTGTGGTCCGACCGTCTACAATTATATTCACATCGGCAACGCCCGGAGCGTGGTCGCCTTTGATACGGTGCGCCGCTACCTAGAGTTTTCTGGCTACCAAGTTAATTACGTCTCCAACTTCACCGATGTTGATGACAAGATGATAAAGGCCGCCAAGGAGCAGGGGATCACGGTGCCAGAGTTGGCGTATAAGTACATCCAAGCCTACATGGAAGACACCGCCGCTTTGAACGTCGAACCCGCCACTACCCACCCCCGGGCAACCGAAAACATTGACGGGATTATTTCCTTTATTGAAGACCTGATTGAAAAGGGCTACGCCTACCAAAGTGGGGGCGACGTGTACTACCGGGCCCGCAAGTTTGCCCACTATGGTCAACTGTCCGGTCAGTCCCTAGACGACCTGGAAGTCGGGGCTAGCGAACACGTTTCAACAGAAGAGGTGGCAAAAAAAA-AGGACCCGCTCGATTTCGCCCTCTGGAAGGCGGCCAAGCCCGGCGAGATCAAGTGGGACTCC-CCGT-GGGGGGCCGGGCGCC-CGGGCTGGCATATTGAGTGCTCGGTGATGTCAACCAAGTACCTGGGTGATACCCTAGACATTCACGCCGGTGGTCAGGACCTCGAGTTCCCCCACCACGAAAATGAAATCGCCCAGAGCGAAGCCAAGACGGGCCACCGCTTCGTTAACTACTGGATGCACAACGGCTTTGTAACGATCGGTAGGGACAACGAAAAGATGAGCAAGTCCCTGGGCAACTTCGTCACGGTGCACGACTTAATTAAGGAAGTTGACCCGCAGGTGTTACGGTTCTTCATGTCAACGACCCAGTACCGGCGCCCAATTCAATACAGTCAAGAAAGCTTGGTGGAAGCCCAAGCTAACTTAGAGCACTTAAAAAACACTTACGACAACCTGGCTTACCGGCTCAAAGACGCTACGTCCGGGACCGATGGCGGCGTGCAACGGCAACTAGCGGACTTCCGGGCCCGCTTTGTGGCAGCCATGGATGATGATATTAACGTTCAAAACGGGATTGCCGTGGTTTACGAGTTGATGCGCTTTGCTAACCAGTACGTTGAACAACGCCTGGTGCAGCGCGAACCAATCGTTGCCATTCAATTAATGTTAAAACGGTTAGTAGCGGTCTTTGGGGTTGACCTGGCCGTTTCCGCTACTGAAATTAACGACGAAAAAATTAAGGAACTGATCGAAAAGCGCAACGCCGCCCGGGCGGAAAAAGACTTCGCTTTAAGTGACCAGATCCGCGACCAGTTAAGGGACCAGGGGATCATTTTAGAGGACACCCCCCAGGGGACCCGTTACAGAAAGGAATCAAATTAG------------------------------------------------------------------------------------------------------------------------------------------------------GTGACAGTTGTGATTTCTAAACCAGACAAGAACAAGATCCGTCAACGCCGTCACATGCGCGTTCGCGGTAAGATCTCTGGTACTGCAGAGCGCCCACGTTTAAGTGTTTACCGTTCTAACAAAAACATTTACGCTCAATTAATTGATGACGTAAAGGGTGTGACGCTCGCAAGTGCCTCAACCCAAGATACTGAAGTAAGTGGTAAGACTAAGACCGAACAAGCTGCCGGTGTTGGTGCCCTGATCGCTAAGCGTGGGGTTGAAAAGAACGTTACCACTGTTGTGTTTGACCGTGGGGGTTACCTTTACCATGGTCGGGTACAAGCTTTAGCAGAAGCCGCTCGTGAAAACGGGCTTCAATTCTAA---------------------------------------------------------------------------------------------------------------------------------------------------------------------ATGGCATACGATCACAAAGCGATTGAAAAGAAATGGCAACGCTACTGGAAGCAACACAAGACCTTTAAGGCCACTTTGGACAAGGACCAAAAGAAGTACTACGCCTTAGACATGTTCCCGTACCCGTCTGGTCAAGGGTTACACGTTGGTCACCCGGAAGGTTACACGGCCACCGACGTGATGTCACGGCTCAAGCGGATGCAGGGCTTCAACGTCTTACATCCGATGGGCTGGGACGCCTTTGGGCTGCCGGCGGAACAATACGCCTTAAAGACCGGTCACAACCCGGCTGACTTCACTAACCAAAACGTTGACCACTTCCGCGACCAAATTCAATCACTTGGTTTTTCCTACGATTGGGACCGCGAAGTTAACACGACCGATCCGAACTACTACAAGTGGACCCAGTGGATCTTTGAGCAGCTCTACAAGAAGGGTTTAGCCTACGAAGATGAAATCATGGTTAACTGGGCACCCGACTTCATGGGCGGGACCGTGGTTGCCAACGAAGAAGTCGTCGATGGTAAGACCGAACGGGGTGGTTACCCAGTTTACCGGGTACCGATGCGTCAGTGGGTCTTAAAGATCACCGCTTACGCCGACCGTTTGATCGATGATTTGGACCTGGTTGACTGGCCGGAAAGCGTTAAGGAAATGCAACGCAACTGGATCGGCCGTTCAGAGGGGGCCAGCGTCAAGTTTAAGGTGGTTGGCCACGACGGGGTCGAAATTGAGGTCTTTACCACCCGGGCCGATACCCTCTTTGGTGCTTCCTACGTGGTGCTGGCACCGGAAAACGAACTGGTTGACCAACTGACGACGCCGGAACAAAAGGCCGCCGTTGACGCCTACAAGGAAGAGGCGTCCCGGCGTTCCGACCTGGAACGGACCGAGTTAAGCAAGGAAAAGACCGGGGTCTTCACCGGTGCCTACGTCATCAACCCGGTTAACGGCGAACAGTTACCAATCTGGACGGCCGACTACGTCTTGAACTCCTACGGGACCGGGGCGGTCATGGCGGTGCCATCCGGTGATCAACGGGACTTTGAGTTCGCCACTAAGTTTAACCTGCCAATCACGCCGGTGGTCGAAGGATTCAACGGGGAAGAGGCCTACACCGAAGATGGTGCCCACGTCAACTCCGGCTTCTTGGACGGCTTAAACATCAAGGAAGCCAAGGCCAAGATGGTGGAATGGCTGGAAGAACATGACTGCGGGGGCAAGAAGGTTAACTACCGGCTCCGTGACTGGATCTTCTCGCGCCAACGTTACTGGGGTGAACCGATCCCGGTTATCCACTGGGACGACGGCACGACTTCATTAGTACCGGAAGACGAGTTGCCGTTGCGCCTGCCGGAAACCGACAACATTGAACCGTCCGGGACCGGGGAAAGCCCGTTAGCTAACATCGAAGACTGGGTCAACGTCTACGATGAAAACGGCCGCCACGGGAAGCGGGAAACCAACACGATGCCACAGTGGGCCGGCTCTTCTTGGTACTGGCTGCGTTACACCGACCCGACCAACGACAAGGAGTTCGCTTCCAAAGAAGCCCTCGACTACTGGTCACCGGTTGACCTTTACGTGGGGGGAGCCGAACACGCCGTCTTACACCTCTTGTACGCCCGTTTCTGGCACAAGGTCCTCTACGACCTTGGCTTGGTACCAACTAAGGAACCGTTCATGAAGTTGGTTAACCAGGGGATGATCCTGGGCTCCAACCACGAAAAGATGTCCAAGTCCAAGGGCAACGTGGTGAACCCGGATGACATCGTCGACCAATACGGGGCCGATACCCTGCGCCTGTACGAAATGTTCATGGGACCGCTGGAAGAATCGGTGCCGTGGGATGAAAAGGGCCTGCACGGGTCCAACAAGTGGGTGCAACGGGTTTGGCGCCTCTTGATGGACGACAACAACCACCTACGCGACCGGGTGTCCACCTACAACGACGGTAAGTTGACCAAGGTCTACAACCAAACCGTTAAGAAGGTGACCGACGACTTTGAACGGATGCACTTTAACACCGCCATTTCCCAACTGATGGTCTTTGTCAACGAAGCTTACAAGGTTGACAACTTGCCGTTAGAGTACATGGAGGGCTTTGTTAAGATGATTGCGCCGTTGATGCCGCACCTGGCCGAAGAACTGTGGAGCCAATTCAACGAATCAGAAACCATCACTTACCAACCGTGGCCAACCTATGACGAAAAGGCCCTGGTGGAAGATGAGGTCGAAATGATCGTCCAGGTTAACGGGAAGGTCCGGGCCAAGATTAAGATGGCTAAGGACGCCGATAACAAGGACGTTGAAGACGCTGCCTTGGCTAACGAGCACGTTCACTCCTTTGTGGACGGCAAGGACGTCAAGAAGGTGATCGTGATTCCAAACCGGATCGTTAACATCGTCGTGAAGTAG------------------------------------------------------------------------------------------------------------------------------------------------------ATGTCACGTTACACTGGCCCAAGCTGGCGTCTTTCCCGGCGCCTGGGCGTTTCACTTTCTGGTACTGGTAAGGAACTTGCTCGTCGTCCGTACGCTCCTGGTGACCACGGGAACGACCGTCGCGGTAAGCTTTCCGAATACGGGACCCAACTTCGCGAAAAGCAAAAGCTTCGTTTCATGTACGGGATGACCGAACGGCAATTCTCTAACCTGTTCGTTCGCGCCGGCAAGATCAAGGAAGGTACTCACGGTACTAACTTCATGGTTCTGCTTGAACGTCGTCTGGACAACATGGTTTACCGTCTTGGTTTAGCTACCACGCGTCGTCAAGCACGCCAACTGGTTAACCACGGTCACATCACTGTTGACGGCAAGCGCGTTGACATTCCTTCCTACGAAGTTAAGGTTGGTCAAGTCATCGCCGTTCGTGAAAAGTCCAAGAACCTGGACGTTATCAAGGGTGCTGTTGAAGCCGTTGTTGCTCGCCCGGCTTACGTTGAATTCGACGCTGACAAGCTCGAAGGTAAGCTGACCCGTCTTCCGCAACGTGAAGACATGAACGCCGACATCGACGAAGCCCTGATCGTTGAATTCTACAACAAGTAA------------------------------------------------------------------------------------------------------------------------------------------------------ATGACCGAAAAAGAAATGGCAACCAAATTCGACCCCCAAGCGGTCGAAGAAGGGCGCTACCAATGGTGGATCGACCAAGGTTTTTTCAAGCCGTCTGGGGATAAAAAGGCGCACCCTTACTCCATCGTGATCCCGCCGCCAAACGTGACCGGGAAGCTGCACCTGGGCCACGCTTGGGACACGACCTTACAAGATATTATCATTCGCCAAAAGCGGATGCAGGGCTACGACGTCTTGTGGCTGCCGGGGATGGACCACGCCGGGATTGCCACCCAGGCCAAGGTGGAAGCCCGGTTGGCCAAGCAAGGGGTTTCCCGCTACGACCTGGGTCGCGAAAAGTTTGTTAAGCAGGTTTGGGACTGGAAGGACGAATACGCCGCCATCATTCACCAGCAATGGGCCAAGATGGGGATCTCCGTTGATTACGACCGGGAACGCTTTACCTTAGACGAAGGGTTAAACAAGGCCGTGCGCAAGGTCTTCGTTGACCTTTACAACAAGGGTTTGATTTACCGGGCCACTTACATCATCAACTGGGACCCGAAGGCGCGGACCGCCTTATCCGACATCGAAGTCGAACACAAGGACGATAAGGGCGCCTTTTACCACGTCAAGTACCCGTTCACCGACGGGACGACCTTCAACGGCAAGGACTACATTGAAATCGCCACCACCCGGCCAGAAACGATGTTTGGTGACGAAGCCGTCGCCGTGAATCCAAGCGACGAACGCTACAAGGAACTGGTCGGCAAGCACGTAATGGTGCCGCTGGTTAACCGCGAAATCGAAATCATTGCCGACGATTACGTGACGCCGGACTTTGGGACTGGGATGGTGAAGATTACGCCGGCCCACGACCCGAACGACTTCCAAGTTGGTAAGCGCCACAACCTGCCGGAATTAAACACGATGAACGAGGATGCCTCGATGAACGAAAACGCCGGCAAGTACGTCGGCATGGACCGGTTTGACGCCCGGAAAGCGATCGTCAAGGACCTCCAAGACCAGGGTTACATGCTCAAGATCGACCCAATCGTGCACTCCGTTGGTCACTCCGAACGGACCGGGGTGCAAGTCGAATCCCGCCTGTCGACCCAGTGGTTCGTGAAGATGAAGCCGCTGGCAGAACGGGCCTTGGCTAACCAAAAGACCGATGACCGAGTCAACTTCATTCCGGAACGGTTTGAACACACCTTCAACCAGTGGATGGAAAACGTTCACGACTGGGTGATCTCCCGTCAACTCTGGTGGGGGCACCAAATCCCGGCCTGGTACCACAAGGAAACCGGCGAGATGTACGTCGGAATGGAAGCCCCAGCCGATGCGGAAAACTGGGTTCAAGACAAGGACGTCTTAGATACCTGGTTCTCCAGCGCCCTGTGGCCATTTTCGACGATGGGCTGGCCAAACACCGATGCCGAAGACTTCAAGCGCTACTTCCCAACCACCACGCTGGTAACGGGCTACGACATCATTTTCTTCTGGGTCTCCCGGATGATTTTCCAATCCCTGGAGTTCACCGGCAAGGCGCCGTTTAGAAACGTCCTCTTGCATGGTTTGATCCGTGACGAACAAGGGCGTAAGATGTCTAAGTCCCTGGGTAACGGGATCGACCCGATGGACGTGGTAGAAAAGTACGGGGTTGACGCCCTGCGCTGGTTCTTGGTAACTGGTTCAACGCCGGGCCAAGACATCCGCTTCTCTTACAAGAAGATGGACGCCTCTTGGAACTTCATCAACAAGATCTGGAACGCCAGCCGGTACGTGATCATGAACCTCGGTGACATGCCGGCGCCACAACTGCCGGACCAAAGCAAGTGGGACCTGGCCGACCGCTGGATCCTGAGCCGCTTGAACACGACCGTCAAGGACGTTACCGCCAAGTTCGAGAAGTTTGAATTCGGGGAAGCTGGCCGTGACCTATACAACTTCATTTGGAACGACTTCTGTGACTGGTACATCGAAATGACCAAGGAGAAGTTGACCAACGGGACTGACGAAGAAAAGGACGCCACCAAGAACATCTTGGGTTACGTCTTAGACCAGACCCTGAAGCTGATCCACCCAATCATGCCGTTCGTAACTGAAAAGCTGTGGCAGGCAATGCCGCACGATGGTCAATCGATCATGGTAGCGGACTACCCGGTTGAACACGTCGAACTGGCCAACCAAAAGGCCGAAGGGGAAATGGAAGACCTGATCGAACTGATCAAGGCCGTTCGTAACATCCGGAACCAAGCGGGCGCCCCAATGTCGTCACCGGTTAAAATGATGATTAAGGTGGATGATCAGGCCCACGCCGCCGTCTTCAACGAAAACCGGGATTACCTTGACCGCTTCTGCCACCCGTCAGACCTAACGATTGCCACCGAAGTCGACGTGCCGAAGCTGGCTATGAGTGGGATCTTGGCCGGCGCCACGGTTTACATCCCGATGGCCGAACTGGTGGACCTGGACGAAGAACGGGCCCGGATGGAAAAGGAAATTACCAAGCTAGAAAAAGAGGTTGCTCGTTCAACCAAGAAGCTGGGGAACGAAAAGTTCGTCAACAGCGCCCCTGAACAGGTGGTGGCCAAGGAACGGGCCAAGGCCGAAGAGTGGCAACAAAAGTTAGCGAGCGCCAAGGAACGCTTGGCGAGCCTGCAAGAAGGATAA------------------------------------------------------------------------------------------------------------------------------------------------------------ATGGTAAAACGAAACCTGATCTTGGCCTTTGAATCGAGTTGTGATGAAACCAGCGTGGCGGTGATCGAAGATGGTCACCGTGTGTTATCAAACATCGTGGCGACGCAGATTGCTAGTCACCAACGCTTTGGTGGGGTGGTGCCGGAAGTGGCCAGCCGCCACCACATTGAACAGATTACCAAGTGTACCAAGGAGGCCCTGGAGCAAGCCGGAGTTAGTTATCAAGACCTAACGGCGGTGGCGGTTACCTATGGCCCGGGGTTAGTCGGTTCCCTTTTGATTGGGGTGACGGCCGCTAAGACGATCGCATGGGCCCACCAACTACCGCTCGTGCCGGTCAACCACATGGCCGGTCACTTGTACGCGGCACGGTTCGTGAGTGACTTTACCTACCCGATGCTTGGGTTGTTGGTTTCCGGTGGTCACACGGAGCTGGTCTACATGAAAGAAGAGCACGATTACCAAATCATTGGTGAAACCCGCGATGACGCCGCTGGTGAGGCCTACGATAAGGTGGGCCGGGTGATGGGGATCAATTATCCGGCCGGGAAAACCGTCGATCAGTGGGCAGCCAAGGGGCATGACACCTTCCACTTTCCGCGGGCGATGGAAAAAGAGGATAACTTTGATTTCTCCTTTTCTGGCCTTAAATCGGCCTTTATCAACACGGTTCATAACGCCGACCAACGGGGCGAAGTTCTGGATAAATATGACCTGGCGGCGAGTTTCCAGCAGAGTGTCGTTGACGTCTTAGTCGCCAAAACCATTCGGGCGTTAGATGAATTCCCGGTTAAGCAACTGATCTTGGCCGGGGGGGTCGCCGCTAATCAGGGGCTCAGAAAGCAGCTAAGCGCCGGTCTACAAGCCAAGCATCCCGAGGTGCAATTACTTCAGGCCCCGCTCAAGTATTGTGGAGATAACGCCGCCATGATCGGGGCGGCCGGCTACGTTAACTACTTACACGGGGATCGGGCCGATGGTTCCTTAAACGCCGTGCCAGGCTTGTCCTTTGCCCACCTGAAAGAAGAAAACTAA------------------------------------------------------------------------------------------------------------------------------------------------------TTGAAATTATTAGGGGAGAAACACATGGCATTTGAAGGTTTAACGGAACGCCTGCAAAAGGCAATGGAAAAACTGCGGCGTAAGCCCAAGGTGACCGAAGCCGATTTACGCGAAACGATGCGTGAAATCCGGCTCGCCCTGCTGGAAGCCGACGTTAACTTTAAGGTCGTTAAAGACTTCGTCAAGACGGTGCGCGAAAAGGCTGCCGGCGCGGAGGTTTTAAAGGGCTTAAATCCGGCTCAGCAAATCGTCAAGATTGTTAACGATGAACTGACCGAAATGATGGGTGAAACGGCAACGCCCCTCAATAAATCCGCCCACATCCCGACCGTCATCATGATGGTCGGGCTGCAAGGGGCCGGGAAGACGACGACGGCCGGTAAGTTGGCCAAGCGCCTTAAAAAAGAAGAAAACGCCCGCCCACTCTTCATTGCGGCCGACGTTTACCGGCCAGCCGCCATTACCCAGTTGCAACAAGTGGCCGCTAGCATTGACGTGCCGGTCTTTGAAATGGGGACCGACGTCGATCCGGTCGAAATCGTGCGCCAGGGGATGGAAGTCGCTAAGGAAAAGCACAACGACTACGTGATCATCGATACGGCCGGGCGCCTGCAAATCGATGAACAACTGATGGAAGAACTGGCTAAGATCAAGGAACTCGCTAAGCCAGACGAAATCCTCCTGGTGGTCGACGCCATGACCGGGCAAAACGCCGTCAATACTGCCCAAGGGTTTGACGACCAGTTAGACATCACTGGGGTAGTCTTGACCAAGTTGGATGGGGACACCCGTGGTGGGGCCGCCATGTCCATCCGGGCCGTCACCGGTAAGCCAATTAAGTTTGTCGGTGAAGGGGAAAAGATGGACAACTTGGACGTCTTCCATCCGGACCGGATGGCCTCCCGGATCCTGGGGATGGGGGACATGATGACCCTGATCGAAAAGGCCCAGGAAAACTTTGACCAGGAACAAGCCACCCAGGCGATGGCTAAGATGAAGGAAAATTCCTTTGATTTCAACGACTTCTTGGACCAAATGGACCAGATCACTAAGATGGGACCGCTGGAAGACCTCTTGAAAATGATGCCGGGGATGGCCAACAACCCGGCCTTACAAAACATCAACCTGGACCCGAAGCAGTTCGCCCACATCAAGGCGATTATCTACTCGATGACCCCCGAGGAACGGGAAAACCCGGACATGATGAACCCAAGCCGGCGCCGGCGGTTAGCAGCCGGGTCCGGGCGGCCAATCGTTGAAGTCAACCGGATGATCAAGCAGTTTAATCAAATGCGCAAGATGATGCGCCAGGTCACCAACGGGAACCTCAGCGGGATGGAAAACCTGATGGGCGGCCAGATGCCAGGCGGTCGCCTCGGTAAGTTGGCGATGAACCGGATGGCCCGGCAAATGAAGAAGAATAAAAAGAAGCGCCTGAAGAAAAAGAAGCGCTAA------------------------------------------------------------------------------------------------------------------------------------------------------ATGGGATTATTTGATATTTTTCGGCGCAAGAAGCGCGAGGAAGTCGACC---------------------------------------------------AGGCACCGGTAGCAGAAGCCAGTTCGGCTACGACACTTGACCAGCCAGCATCAGAAAAAGAAGAGACGACCAGCGCGGCGCCGGTAGAGGAAGCGGGCGCAGAAACCGCGGCCCCCAAAGCTGACGACCAAGGGGAAGTGGCACCCGAAAAAGAT---------------------------GAAGCTGTTAGTGCTACACCAGAGCAAGCCGTTGAAGCTCCGGCGTCGGCGGAAGGGTCAGCCAGCGTCGCACCAGAGGAACCGGTAGAAGAAGAGGCCCCAACGGTGGTGGCTAGTGCGGTTGCGGAAGAACCGGCCGTCAGTGAGGAACCAGCGCCAAGTGATGCTAGTGACGTGGCTGAAGAAGGTAGTGACGATTCCGCGTCTGCATCCGTGGCCCCGGTAACGGCGGACTGGGTCAACCAGATCGCCAAACCGGAGCCCACTACCCCGGCTTCACCGACCGAGGTGATTGAGGCCCAAGAAGAACTTGAGCAACCCCAAAAAGAGGATCACGACCAAGCAGAAGACGAGCCGGCGCCACAAGGGGAACCAGCCGCAGAAGACGAAACGGAAAAGAAGTACGACCAGGGGCTGGAAAAGTCACGCAACGGCTTCGGGGCGCGGTTAAACCGTTTCCTGGCGAACTTCCGCCACGTCGATGAAGACTTCTTCGATGACCTCGAAGACATGTTGATCGAATCCGACGTTGGTTACGAAATGGCGATGAAGCTCTCTGATTCCCTGCGCGAAGAGGTCCGGTTGCAAAACGCCAAGAACAAGCAAGACGTGTCCAACGTGATCATCGAAAAGATGGTCGACCTCTACGATGAAGCCGGGGCTGGGGAACAAACTACCCTGACGATGGCCGATCAGGGTCCAACCGTGATCATGTTCGTGGGGGTTAACGGGGCCGGAAAGACGACCACGATTGGGAAGATGGCCGCCCGCTTTAAGGGCCAGGGTAAGCGGGTGCTTTTAGCCGCTGCCGATACCTTCCGGGCCGGGGCTACCGAGCAGTTGGAAGTGTGGGCCCAACGCGACGGGGTTGACATCGTCACCGGGCCGGAAAATAGCGACCCGGCAGCGGTGGTCTTTGACGCCGTGACCAAGGCCAAAAAGGACAATTACGACGTCCTCTTTGTCGACACGGCCGGCCGGTTGCAAAACAAGGTCAACTTAATGAACGAGTTGGCCAAGATGAAGCGAATTTTAACCCGTGAAATTCCGGACGCCCCGCACGAAGTCCTGCTGGTTTTAGACGCCACCACCGGGCAAAACGCCCTGACCCAGGCTAAGTTATTCAAGGAAACGACCGACGTGACTGGGATTGTCTTAACTAAGCTCGACGGGACCGCCCGTGGGGGGATCGTCTTAGCCATCCGTAACGAATTACACCTACCGGTCAAGTTCGTCGGGTTGGGTGAAAAGGTGAGCGACTTAGAAGAATTCAACGCCCAAGACTTCGTTTACGGGCTCTTCAAGGGGCTCGTGACGGTCGATTAG
>1408443_SAMN02470787
ATGTCATTAACTGCAGGGATCGTGGGGTTGCCCAACGTCGGGAAGTCAACCCTCTTTAACGCAATTACCAAGGCGGGCGCCGAAATGGCTAACTACCCGTTCGCAACGATTGACCCCAACGTCGGGATGGTCGAAGTGCCGGATAGCCGCCTGGCCCGGATCGATGAACTGATCCCGGCCAAAAAGATCGTGCCAACCACCTTTGAATTTACCGACATCGCCGGGATCGTCAAGGGGGCGTCCAAGGGGGAAGGGCTTGGGAACAAGTTCTTGGAAAACATTCGCCAAACCGACGCCATTGTTCACGTGGTGCGGTCCTTTGATGACGATGACATCACCCACGTCACTGGGAAGGTCGATCCGGTCGACGACATCGACACGATCAACCTGGAACTGATCATGGCCGACCTCGACTCCGTGAACAACCGCTTGGCCAAGGTGCAACGGGCGGCCAAGGGGCGCGACAAGGACGCCTTAGCCGAACTGGCGGTCCTAGAAAAGCTTAAGCCGGTCTTAGAGGCGGGCAAGCCGGCCCGGTCGGTGGAATTCAGCGCCGAAGAAATGCCGATCGTCAAGGGGCTTTTCTTATTAACCATTAAGCCGGTCCTGTACGTGGCTAACGTGGCCGAAGACGACATGGCCAACCCAGAGGCTTCCAAGTACATGGACGTGATCAAAGAACACGTGGCGGGCGATGGTGAAGTGATTGGGATCGCCGCCGCCGCCGAAGAACAGATCGCCGAAATGGACGAAGAAGAAAAGGCCGGCTTCCTGGAAATGGAAGGGGTAGAAGAACCGGGCTTAAACCGCCTGATTCGGGCCGCTTACCAGCTCTTGGGCCTGGAAACCTTCTTCACCGCCGGGGGCAAGGAAACGCGCGCCTGGACCTTCCGGAAGGGCACTAAGGCCCCGCAGGCCGCCGGGATTATCCACTCCGACTTTGAACGGGGCTTTATCCGCGCTGAGGTCATGTCGTTTGAAGACCTCGACCAGTACGGGAGCCACGCCGCCGTTAAGGAAGCCGGCAAGCTGCGCCTGGAAGGTAAAGACTACGTGATGCAAGACGGCGACATTGTTGAATTCCGCTTCAACGTCTAG------------------------------------------------------------------------------------------------------------------------------------------------------------------------------------------------------------------------------------------------------ATGAGCTTAAAGGAGCGGCTGGAAGAATTACGCCAGCAAGGACTGGAAGAAATCAAGCAAAGTGACGACCTGGACCGGGTCAATGACGTGCGGGTTAAGTTGTTGGGAAAGAAGGGCCCGTTAACCTCAGTCTTACGGGGGATGAAGGACCTGTCCGCCGACGAACGGCCAAAGGTGGGGAAGTTCGCTAACGAAATCCGCGACGAATTAAAAGCAGCGCTAGAAGAAAAGCGGGCCCAACTGGAAAAGGCGGTCTTGGACGCGAAGTTAGCGGCTGAAGCCATTGACGTGACCCTGCCGGGGACCCCGGTGGCCCAAGGGCAGCCCCACGTCTTACAACAAATCATCGACCAACTAGAAGACCTCTTCATCGGGATGGGGTATGAAGTGGCCGTGGGGGACGAAGTGGAACAAGAGGTGTACAACTTTGAAAAGTTGAACCTGCCAAAGGACCACCCGGCCCGCGACATGCAAGACACCTTCTACGTGACCCCGTCTGTTTTGATGCGGACCCAAACGTCGCCAATGCAGGCCCGGATGCTGGAACAACACGACTTCTCCAAGGGGCCGTTGAAGATGATCTCACCGGGGAAGGTTTACCGCCGTGACACCGATGACGCTACCCACAGCCACCAATTCCACCAGGTTGAAGGAATCGTGGTCGGTGAACACGTCACGATGGCCGATTTAAAGGGGACCCTAGAGGTGGTGGCCCAAAACCTGTTTGGCGACCAGCTCAAGGTGCGTCTGCGCCCGAGTTACTTCCCGTTCACGGAACCGTCCGTCGAGGCCGACATCACTTGCTTTAATTGCCTGGGGGCCGGTTGCTCAATCTGTAAGGGGACTGGTTGGATCGAGGTGTTGGGGGCTGGAATGGTGCACCCAAACGTCTTGAAGATGTCTGGCGTCGACCCGGAAGTTTACGGCGGCTTTGCCTTTGGGCTGGGCCCGGACCGGTTTGCCATGCTCAAGTACGGGGTGGAAGACATCCGCGACTTCTACCAAAATGACGTCCGCTTCTTGACCCAGTTTGACCAGAAAGGATAA------------------------------------------------------------------------------------------------------------------------------------------------------ATGAACGAACGTCAACAAGTTGCGTCTGCACTGCAAAAGGTGCTGCCAAACCTCAGTGTGGAAGATCTTGAAGCAAAGTTGGAACGCCCAAAGGATGCTAAGAACGGTGATTACGCCTTTCCAACCTTCTTTTTAGCCAAGGAGCTCCACAGGGCGCCGCAAGTGATTGCTAGCGAACTGGCTGAACAAATCGACCAAAGTGGCTTTGAAAGGGTGGTTGTTGCCGGCCCGTACATTAACTTCTTCTTGGACAAGGCTAGCGTCGGGGGAGAAATCTTGGCCGCCGTCTTGGCGGACCCAGCTAACTACGGGAGCACCGACCTGGGTCACCAGGGGCACGTGACCATTGACCTGTCCTCGCCAAACATCGCCAAGCCAATGGGGATGGGGCACCTGCGTTCAACCGTGATCGGGAACGCCATTGCCAACATCTTGGCTAAGGTCAACTACGTACCGGTACGGATCAACCACCTTGGTGACTGGGGGACCCAGTTTGGGAAGTTGATGGCCGCCTACGAAATGTGGGGGGACGAAGCAGAGGTGCAAAAGGACCCGATCAACACCCTGCAAAAGTACTACGTTAAGATCAACACCGAAGCCGATGAACACCCCGAATACGATGACCTGGGCCGGGAATGGTTTGCTAAGCTCGAACAGGGCGATCCGGAAGCCCAGCGGCTCTGGAAGTGGTTCCGGGAAGTGTCCTTGCAACGGTTTATGAAGATCTACAACCTCTTGGACATTGATTTCGACTCCTTTAACGGGGAAGCCTTCTACAACGATAAGATGGATGAAGTGGTAACCCTCTTAGAAGACAAGCAGTTACTTAAGGAATCCCGTGGGGCCGAAATCGTCGACCTGGAAAAGTACGACTTAAACCCGGCCATGATCCGCAAGAGCGACGGCTCCACCCTGTACCTGACCCGGGACTTGGCGGCCGCTTTATTCCGTAAGCGGATGTACCACCACGCCCAATCCCTGTACGTGGTGGGGGCCGAACAAAGCAACCACTTTGCCCAATTAAAGGCGGTCCTGTCCGAAATGGGCTTCACCTGGTCAGACCAAATTCACCACATTCCGTTTGGTTTGATGAGCTTAAACGGGAAGAAGATGTCTACCCGGAAGGGGAACATTATCCAATTGGAAGACGTCTTAAACGACTCGATCAAGTTGGCCCGCCAACAAATCGAAGAAAAGAACCCGACCCTGGCCAACGCCGACCAAGTGGCCGAAGAAGTGGGGGTTGGCGCCGTGATCTTCCACGACCTGAAGAACGAACGGACCAACTCGGTGGACTTTAAGTTAGAAGAAGTGGTTAAGTTCGAAGGGGAAACCGGTCCATACGTTCAATACGCCCACGCCCGGGCCGAATCGATCCTCCGTAAGGCCGGCCGCCCATCCTTTGAAGGCGCTACGTTGACCGTCGATGGTCAAGAAGCCTGGGAAGTAGCCAAGAAGATTGGTCAATACCAAGAAACGATCGTCCGGGCCGCTAACGAATACGACCCGTCCTTGATTGGGAAGTACGCCCTGTCCTTGGCTAAGTCCTTCAACCAATACTACGCCCACACCCGGATTCTGGAAGAAGACGACCAAAAGCTCTCCCGCTTAGCCCTCGTCCAAGCCGTTTCCGACGTCCTCAAGTCCGCCTTAGCCCTCCTCGGCGTTAAGGCACCAGACGAAATGTAA------------------------------------------------------------------------------------------------------------------------------------------------------ATGCCTACCATTAACCAATTGGTTCGTAAGGGCCGCAAGAGCCACAAGGGTAAGTCAAAGTCACCTGCCCTGGGCTTTGTATACAACAGTTTTAAGAAGGAAGAAATCAAGAACCCATCACCGCAAAAGCGTGGGGTTGCTACCCGTGTTGGGACGATGACGCCAAAGAAGCCTAACTCCGCCCTGCGGAAGTACGCTCGTGTGCGTTTGTCTAACCTGATCGAAGTGACGGCTTACATTCCAGGGATTGGCCACAACCTTCAGGAACACTCCGTTGTCCTGATCCGTGGGGGCCGTGTTAAGGACCTTCCTGGGGTTCGTTACCACATCATCCGTGGGACGCTTGATACTGCCGGTGTTGACGGCCGGATGCAAAGCCGTTCCAAGTACGGTGCTAAGAAGCCGAAGAAGTAA------------------------------------------------------------------------------------------------------------------------------------------------------ATGCCACGTAAGGGACATGTAGCAAAGCCGGAAGTTTTACCGGATCCAATTTACAACTCAAAGCTGGTTACCAGCCTGATCAACCACTTGATGCTTGATGGTAAGCGCGGGACCGCTTCTAAGATCCTCTACCAAGCCCTTGACCAAATCAAGGAACAAACTGGTAACGACCCGATCGAAGTGTTTGAACAAGCAATGGAAAACATCAAGCCGGCCCTTGAAGTTAAGGCGCGCCGGATTGGTGGTTCTAACTACCAAGTGCCGATCGAAGTTCGCCCAGACCGTCAACGGACGTTGGCACTTCGTTGGCTCGTGCAATACGCACGTCTTCGTGGGGAACACACGATGGTGGAACGTCTTTCTGGCGAAATCATCGATGCTTCCAACAACACTGGTGCTTCCATCAAGAAGAAGGAAGACACCCTGCGGATGGCCGAAGCTAACCGGGCCTTCGCACACTACCGCTGGTAA------------------------------------------------------------------------------------------------------------------------------------------------------ATGCCTGTTGTTAGCATGAAGCAATTGCTTGAAGCCGGTGTCCACTTCGGTCACCAAACTCGTCGTTGGAACCCTAAGATGAAGCCATTCATCTTCACGGAACGGAACGGGATCTACATTATTGACCTGCAAAAGACCGTTAAGATGATCGACACTGCCTACAACTACGTTAAAGACGTGGCTGCCGACGGTGGGGTGGTTCTCTTTGTTGGGACCAAGAAGCAAGCCCAAGATTCTATCGAAGAAGAAGCTACGCGTGCCGGTCAATACTACGTTAACCACCGCTGGTTAGGTGGTACCTTGACCAACTGGAAGACGATCCAATCCCGGATCAGCCGTCTCAAGGAACTCAAGAAGATGGCCGAAGATGGTACTTTTGACCGTCTGCCAAAGAAGGAAGTTGCTGTTTTAACTAAGCAACGCGAAAAGCTCGAACGCTTCTTAGGCGGGATCGAAGACATGCCACGGATCCCAGATGTATTGTACATCGTGGACCCGCACAAGGAACAAATTGCGGTTAAGGAAGCCCAAAAGCTTCACATCCCGATCGTTGCCATGGTCGACACGAACACCGACCCAGACGACATCGACGTAATCATTCCTTCTAACGACGACGCAATTCGGGCCGTTCGTCTGATCACTGCCAAGATGGCTGACGCCGTTATCGAAGGCAAGCAAGGCGAAGACGACCAACAAGTTGCCCCTGCAGAAGACGTAGCTGAAGAAGTTTCTGACGAATCCTTACAAGATCTGAAGAACAGCGTCGAAGGCAACGACTAA------------------------------------------------------------------------------------------------------------------------------------------------------GTGGCAAAGAAAGTAGCAAACGTTGTCAAGTTGCAAATTCCTGCCGGTGCAGCTACACCAGCTCCGCCAGTAGGTCCTGCGCTTGGGCAAGCAGGTATTAACATTATGGGCTTCACGAAGGAATTCAACGCCCGGACCGCTGATCAAAAGGGGATGCTGATCCCAGTTGTAATCACGGTTTACGAGGATCGTTCCTTCGACTTCATTACGAAGACGCCGCCTGCTGCGGTATTACTCAAGAAGGCCGCTGGTGTTGAACACGGTTCCGGTGAACCTAACACGAACAAGGTTGCAACTGTAACCAAGGACCAAGTTAAGGAAATCGCCGAAACGAAGATGCAAGATCTAAACGCCGCTGACGTTGAAGCAGCGATGCGCATGATTGAAGGTACTGCTCGGAGCATGGGCTTCGTTGTCGAAGGCTAA---------------------------------------------------------------------------------------------------------------------------------------------------------------------------ATGGCTAAAAACCGTGGTAAGAAGTACCAAGACGCCTTAAAGAAGGTTGACAGCAAGAAGGAATACGCTGTTGACGCTGCGGTGGACTTGGTCAAGGAAATCGACTTCGCAAACTTTGACGCAACCGTTGAAGTTGCATTTAACTTAAACGTTGACACTAAGCAAGCTGACCAACAACTTCGGGGTGCCGTTGTGCTCCCGAACGGTACTGGTAAGGACCAAACCGTAATCGTTTTTGCCAAGGGTGAAAACGCTAAGGCGGCCCAAGAAGCCGGTGCTGACTTCGTTGGTGACCAAGACTTAGTTGAAAAGATTCAAGATGGCTGGCTCGACTTCGACGTTGCCATCGCCACTCCAGACATGATGCCACAAGTTGGGCGTCTTGGTCGGGTGCTTGGTCCTAAGGGCCTGATGCCAAACCCGAAGACTGGGACGGTGACGATGGACGTGGCTAAGGCCGTTTCTGACGCCAAGGCTGGTCAAGTTACTTACCGGACTGACCGGGACGGAAACGTTGCGGTACCGTTTGGGAAGGTATCCTTTGACACCGCTAAGTTGGTTGAAAACCTGAAGACGATCGAAGACGTTGTTGTTAAGGCACGTCCGGCAGCTGTGCGTGGTACTTACATCAAGCACGCTTCCATCGCTTCAACGTTCGGCCCGAGCGTTACCCTTGACCTGACGACTTTTTAA------------------------------------------------------------------------------------------------------------------------------------------------------GTGAATAGTTTGGCTGGACACTTAGTTAAGTACGGTAAGCACCGTACCCGTCGTTCTTACTCCCGAATCAAGGAAGTCTTGGACCTGCCTAACTTGATCGAGATTCAAACCGATTCTTACAATTGGTTTATGGACAAGGGTTTGCGGGAAATGTTTGACGATATTATGCCGATCGATGATTTCCAGGGGAAGCTATCCTTGGAATTCGTTGACTACCAATTGTTGGAACCAAAGTACACGGTCGCTGAAGCGCGTGAACATGACGCAAACTACTCAGCACCACTGCACGTAACGTTACGCCTGACCAACCACGAAACGGGCGAAATCAAGTCCCAAGACGTCTTCTTTGGTGACTTCCCACTGATGACGGACCAAGGGACCTTCATCATCAACGGGGCCGAACGGGTTATCGTATCCCAATTAGTTCGTTCCCCAGGGGTTTACTACAACGAAGAAGCCGACAAGAATGGGCGCCCAAGCTACGGTGCCAACTTTATCCCGAACCGGGGGGCTTGGCTAGAATACGAAACCGACGCTAAGGGAATTTCCTACGTCCGTATCGACCGGACCCGTAAGCTACCAATTACGGAATTAGTTCGGGCCCTTGGTTTTGGTTCCGATGACGAAATTTGGGACATGTTGGGGAGCGAATCAGAATCCCTGAACGCCACCATTGAAAAGGACCTACACAAGGAACCGGAAGACTCCCGGGTTGAAGAATCCTTAAAGGATATCTACGAACGGCTCCGTCCAGGTGAACCGAAGACGGCCGACTCCGCACGGTCCCTTTTGACGACCCGCTTCTTTGATCCAAAGCGCTACGACATGGCGCCAGTTGGTCGTTACAAGACTAACAAGAAGCTGCAAATGAAGTACCGTTTGTTAGGTCTGACCCTGGCTGAAACCCTGGCCGACCCAGAAACCGGTGAAATTATCGCTAAGGACGGGGACGTCATTACTAAGGAAGTCTTAAAGGAACTCGAACCGGTTCTGGAACAAGACGACTTTAAGATGATCACCTACACGCCATCCGATGAAGCAGTGGTAACCGCGCCGGTTCAACTGCAAAAGATTATGGTTTACTCCAAGAACGACCCTGAACGCAAGGTGCCGGTGGTATCTAACGGTCACATCTCCTTGGACTTAAAGCACATCCAACCAGCCGACATCCTGGCTTCGATCAACTACTTCTTGAACTTACAAGAAGGGATCGGGACTACCGATGACATCGACCACTTGGGTAACCGGCGGATTCGTTCCGTTGGGGAACTGTTGCAAAACCAATTCCGGATCGGGCTCGCCCGGATGGAACGGGTGGTTCGCGAACGGATGTCAATCCAAGACATCAACACCGTAACGCCACAACAACTGATCAACATTCGCCCAGTCGTGGCTTCAATTAAGGAATTCTTTGGTTCCTCCCAACTTTCCCAGTTCATGGACCAGACCAACCCACTGGGTGAATTGACCCACAAGCGGCGTCTGTCCGCCCTGGGACCGGGTGGTTTGACGCGTGACCGGGCCGGTTATGAAGTCCGGGACGTTCACTATACCCACTACGGCCGGATGTGCCCAATCGAAACGCCGGAAGGACCGAACATCGGGTTGATCAACTCGCTGTCCTCTTACGCCCGGGTGAACGCATACGGCTTTATCGAAACGCCGTACCGTCGTGTCTCATGGGCCGACCACAAGGTAACCGACCGGATCGACTACCTGACGGCCGACGAAGAAGATAACTTCATCATCGCCCAGGCCAACACGCCACTGAACGAAGATGGTTCCTTTGTTCACGACGAAATCATGTGCCGTGATAAGGAAGACTACATCGAAACGGCGCCAGAAAACGTCGACTACATGGACGTTTCGCCAAAGCAAGTGGTTTCCGTTGCCTCCGCATGTATTCCGTTCTTGGAAAACGACGACTCCAACCGGGCCTTGATGGGTGCCAACATGCAACGGCAAGCCGTTCCGTTGATTAACCCACACGCTCCGTTGATCGGGACCGGGATTGAATACAAGGCCGCCCACGACTCCGGGGTCGCTTTGATCGCTAAGAACAGTGGGACCGTTGAATACGTTGACGCCCGCGAAGTACGGGTACGCCAAGAAGACGGAACGTTAGACACTTACAAGCTGATGAAGTTCCGCCGCTCTAACGGTGGTAAGAACTACAACCAACGGCCAATTGTTAAGGTTGGCGAATGGGTTGACGCTGATGACGTCTTAGCCGACGGACCATCAATGGAACAAGGGGAATTAGCCCTTGGTCAAAACCCACTGATCGCCTTCATGACTTGGCAAGGTTACAACTTCGAAGATGCCATCGCCATTAACGAACGCCTAGTTAAAGACGACGTTTACACTTCGATCCACATCGAATCTTACGAATCCGAAGCCCGCGAAACTAAGCTCGGACCAGAAGAAATGACGCGCGAAATTCCAAACGTCAGTGAAGACGCCCGCAAGGACCTTGATGAATCCGGGGTGATCCGGGTAGGGGCCGAAGTCCACGATGGTGACATTTTGGTTGGTAAGGTAACGCCAAAGGGGGTTACCGAACTATCCGCCGAAGAACGGCTCTTACACGCCATCTTTGGTGAAAAGTCACGCGAAGTCCGTGATACCTCCCTCAGGGTGCCACACGGCGGTGGCGGGATCATCCAAGACGTGAAGGTCTTTACCCGCGAAAACGGTGACGAATTAGCCCCAGGGGTTAACAAGATGGTCCGTGTTTACATCGCCCAGAAGCGGAAGATCCAAGTCGGGGACAAGATGTCCGGTCGTCACGGGAACAAGGGGACGGTTTCGATCGTCGTTCCAGAAGAAGACATGCCGTACATGCCAGATGGGACCCCAATTGACATTATGCTGTCACCAATGGGTGTGCCGTCCCGTATGAACATCGGTCAGGTGATCGAACTTCACTTGGGGATGGCTGCTCGCGAGCTGGGGATCCACATTGCCACGCCAGTCTTTGATGGTGCCAACGACCAAGACGTTTGGGATGCCGTTAAGGAAGCCGGCTTACCGTCCGATGGGAAGACGATCCTTTACGATGGTCGGACCGGGGAACCATTTGAACAACGGGTTGCCGTTGGGGTCATGCACTACCTGAAGCTGGCCCACATGGTTGACGACAAGATCCACGCCCGTTCGACTGGTCCATACTCACTGGTTACCCAACAACCACTTGGGGGGAAGGCCCAATTCGGGGGACAGCGGTTCGGTGAAATGGAAGTTTGGGCCCTGGAAGCATACGGGGCTGCTTACACCCTGCAAGAAATCTTGACTTACAAGTCTGACGATACGGTCGGCCGGGTAAATACTTACCAAGCCATCATTGACGGGGACCAAATTCCAAAGCCAGGGGTACCGGAATCCTTCCGTGTGCTGGTTAAGGAATTGCAATCCCTTGGGTTAGACATGAAGGTCTTAGATGACAAGCACGAAGAAATCCAGCTTAAGAGCATGGATGAAGACGTTGCTGACGTTCGGAAACTGGCCCGCCGTGGCCACGAAACGCTGGAAGAACAACCAGCGCAAGCGACGAGCGCCCAAGACGAAGCCAAGCAAGATTAG------------------------------------------------------------------------------------------------------------------------------------------------------TTGATTGACGTCAATAATTTTGAAAGTATGGAGATCGGTCTGGCTTCCCCAATGAAGATCCGGAGTTGGTCTTACGGTGAGGTTACCAAGCCGGAAACGATCAACTACCGAACTTTAAAGCCAGAAAAAGACGGTCTCTTTGATGAACGAATCTTCGGCCCGACCAAGGACTTTGAATGTGCCTGTGGTCGCTACAAGCGGGCGCGTTACAACAAGCGGGTCTGTGAGCGTTGTGGGGTAGAAGTAACCTCTGCCAAGGTCCGCCGGGAACGGATGGGTCACATTGAACTGGCTGCTCCTGCTTCTCACATCTGGTACTTCAAGGGGATTCCGAGCCGGATGGGGCTGGTCTTGGACATGAGCCCACGGGAACTGGAAGAAGTAATCTACTTTGCTTCTTACGTCGTTTTAGACGCCGGGGACACGGGACTGGAAAAGAAGCAATTGCTTTCCGAACCACGTTACCGGGAACTCAAGGAAGAATATGGCAACCGTTTCACCGCTGAGATGGGGGCCGAGGCGATCCAAAAGCTACTGGCCGACGTAGACCTGGCCAAGGAAGCAACCGAATTAAAGGCGGTCTTAAAGGAAGCAACTGGGCAAAAGCGGACCCGCGCGGTTCGGCGCCTGGATATCTTGGAAGCCTTTCTCAAGTCCGGGAACAAGCCTGAATGGATGGTGATGGACGTAATTCCGGTTATGCCACCTGACTTACGGCCGATGGTTCAACTGGAAGGTGGCCGCTTTGCCACTTCCGACTTGAACGACTTGTACCGGCGGGTCATTAACCGGAACAACCGGTTGAAGCGCCTGTTAGAATTAAACGCTCCGGGCATCATCGTTCAAAACGAAAAGCGGATGCTCCAAGAAGCCGTTGACGCCCTGATTGATAACGGTCGCCGTGGCCGTCCGGTTGCCGGTCCTGGTAACCGTCCGCTCAAGTCCTTGTCCCACTTACTTAAGGGGAAGCAAGGACGGTTCCGTCAAAACCTGCTCGGGAAGCGGGTCGACTACTCTGGTCGTTCCGTTATCGATGTTGGTCCATCCATGAAGATGAACCAAATGGGGTTGCCGGTTCCAATGGCGATGGAACTCTTCAAGCCATTTATCATTCACGAACTGACCAAGCGGAACCTGGCTACCAACGTTAAGGCAGCCAAGCGGATGATCGACAAGCGTGACGAAAAGGTCTTCGATGTCTTAGAAGACGTGATCAAGGAACACCCTGTTCTCTTGAACCGCGCCCCTACCCTGCACCGGTTAGGGATCCAAGCCTTCGAACCAATCCTGGTTTCCGGGAAGGCCATGCGTTTGCACCCACTGGTTTGTGCCGCTTACAACGCCGACTTCGACGGGGACCAGATGGCCATCCACGTACCACTGTCCGATGAAGCCCAGGCCGAAGCGCGTCTGTTAATGTTAGCCGCTCACCACATCCTTTCACCTCGTGACGGGGAACCAATCGTGGCCCCATCCCAGGATATGGTTATCGGTAACTACTACATGACGACTGAAGACAAGGCCCGTGAAGGGGAAGGCATGATCTTTAAGGACACCAACGAAGCCCGGATGGCCTACCGTAACGGTTACGTGGCCTTACAAACCCGGGTTGGGGTGCTGACTTCTTCCTTTGACAAGAAGCCGTTCACCGCTGAACAACGCCAAAAGATCATGGTGACCTCGGTTGGGAAGTTGCTCTTCAACAACATCATGCCTGAAGATTACACTTACATTAACGAACCGACCGTCGACAACCTGCAAAACGGGGTTCCGGACAAGTACTTCTTGGAACCTGGTGAAGACATTCACGCCTACTTAGAAAACGCGCCGCTGGTGCCGCCGTTTAAGAAGGGCTTCTTGTCGGACATCATTGCCGATGTTTACAAGATCTACAAGGTGACCGTCACCTCCCAACTTCTTGACCGGATCAAGGACCTTGGTTACTACGAATCCACGATTTCCGGGTTAACCGTCGGGATCGCCGACGTGACCGACTTAAAGGAAAAGCCGGAAATCATCGAAAAGGCGCACAAGCAAGTGGCCCTGGTTACGAAGCAATTCCGCCGTGGTTTGATCACCGATAACGAACGTTACGAACGGGTCATTGGGATCTGGAACGATGCCAAGGATGAAGTTCAAAACAAGCTGATCGAACACATGGATATCCACAACCCAATCAACATGATGTCCGACTCTGGGGCCCGGGGGAACATCTCCAACTTTACCCAGCTGGCCGGAATGCGTGGGTTGATGGCTTCCCCATCCGGGAAGATCATGGAACTGCCGATCCTTTCTAACTTCCGGGAAGGCCTTTCCGTCTTGGAAATGTTTATCTCTTCCCACGGGGCACGGAAGGGGATGACCGACACGGCCTTGAAGACTGCCAACTCTGGTTACTTGACCCGGCGGCTGGTTGACGTGGCCCAAGATGTGATCGTTCGCGAAAAGGACTGTGGCACCGACCGTGGTCTGGAAGTGACCGCCATCACTAACGGGAACGAAATGATCGAACCGTTATACGACCGGATTTTGGGTCGTTACACGATGAAGTCCGTCTTTAATCCGGAAACCGGGGAAAAGATCGTCGGTAAAAACGTCCTCTTGAACGAAGAGATGGCGCAAAAGATTATCGATGCGGGCGTTCAAAAGGTAACGATTCGCTCCGCCTTCACTTGCAACACCGAACACGGGGTTTGTGAACGTTGTTACGGACGCAACGCCGCTACCGGGGACCAAGTGGAAGCCGGGGAAGCAATCGGGACGGTGGCCGCACAGTCAATCGGTGAACCAGGGACCCAGCTGACGCTGCGGAACTTCCACACCGGTGGGGTGGCCGGTAACGACGACATCACCCAAGGGCTTCCGCGTATCCAAGAAATTGTGGAATCACGGAACCCGAAAGGGAAGGCCACGATCTCCGAAGTTACTGGTCAGGTGGTTTCCATCGAAGAAAACCCAGCTGAACAAACTAAGGACGTTACAATCAAGGGTGAAACCGACACGCGGACTTACACCCTGCCGATCACGGCCCGGATGCGGGTGGCCGAAGGTGATGATATTCACCGTGGTCGCGCCATCAACGAAGGGTCAATTGATCCAAAGGAAATGATTCGGGTTCGCGACGTCTTGTCCACGGAAACCTACCTGCTCTCCGAAGTGCAAAATGTTTACCGTATGCAGGGGATTGACCTGCTCGACAAGCACGTTGAAATCATGATTCGCCAAATGATGCGTAAGGTGCGGGTGATGGATCCTGGTGATACTGATGTTTTACCGGGTGAACTGTTGGACATCAGCCAATTCCGCGATGCTAACTACCAAACCTTGATTTCCGGGGGAATTCCGGCCACTGCCCGGCCAGTTATCCTCGGGATCACTAAGGCGGCCCTTGAAACTAACAGTTTCCTTTCGGCCGCTTCCTTCCAAGAAACGACGCGTGTCCTTACCGACGCCGCCATCCGGGGCAAGAACGACCCGCTGGTGGGGCTCAAGGAAAACGTTATTATCGGGAAGATCATTCCAGCCGGAACGGGGATGGGTGCTTACCGCAACATCAAGCCCAAGGAAGTCAGTGTCAACACTGGCGCAACCGATGGGGCCATTACCTCCATCCGCGAAATGGAAGAACAACTAAAGGATCAAGACTAA------------------------------------------------------------------------------------------------------------------------------------------------------ATGACCAAAGGAATCTTAGGCAAGAAGGTTGGGATGACTCAAGTCTTCACTGACAACGGTGAATTGGTTCCAGTTACTGTTATTGACGTAACGCCAAACGTTGTTATGCAAGTTAAGACCCTTGAAAATGACGGTTACAGTGCCGTTCAACTCGGGTTCGACGACAAGCGCGAAGTTCTGAGCAACAAGCCCGAACAAGGTCATGCAGCAAAGGCTAACACGACTCCTAAGCGCTTCATCGGTGAAATCCGCGACGCTGAATTAGGAGACGACATCAAAGTTGGGGATAAGGTAGCAGCCGACATTTTCGCAGAAGGCGAAACGGTCGACGTTACTGGTACCACCAAGGGTCATGGTTACCAAGGTAACATCCACAAGGATGGTCAACGGCGTGGGCCAATGGCGCACGGTTCTCGTTACCACCGTCGCCCAGGTTCACTTGGTGCCATCATCAACCACGTGTTCAAGGGTAAGAAGCTGCCAGGTCGGATGGGTAACAACACCCGGACTGTGCAACACCTGCGGATCGTTAAGGTCGACACTGAAAACAACGTTCTCTTAATCAAGGGTAACGTTCCTGGTGCCAACAAGTCCTTTGTTACGATCAAGAACTCCGTTAAGGCTAACACTAAGAAGAGCCTTAGCAAGCAATCCAACAAGTAA------------------------------------------------------------------------------------------------------------------------------------------------------ATGACTAGTGTTGCATTATTCAAGCAAGACGGTAGCCAAAACGGCACTGTTGAACTGAACGACAGCGTATTTTCTGTTGAAGCAAACGAATCCGCTGAATTCGATGCGATTCTTCGCCAACGTGCTTCCCTGCGTCAAGGGACTCACGCGGTTAAGAACCGTTCCGCAGTTCGCGGTGGTGGGAAGAAGCCTTGGCGTCAAAAGGGTACTGGTCGTGCCCGTCAAGGTTCCATCCGCGCACCTCAATTCCGTGGCGGTGGGATCGTCTTTGGCCCAACCCCTCGTTCCTACAACTACGCATTACCACGTAAGGTTCGTCAATTAGCCATCAAGTCAGCCCTTTCCCAAAAGGTTGCCAACGACAAGTTCGTTGTTGTTGATGGTTTGAACTTTGACGCACCAAAGACGAAGGAATTCGCTGGCGTAATGAACAACCTCAAGGTTAGCGAAAGGGTCTTAGTTGTGGTTACTGACGAAGACAAGAACGCTCAATTATCAGCACGCAACCTGCCGAAGACGACGGTTGTGACGCCAGCTGGTGTGAACATCTTGAACGTCGTTGACGCCCAAAAGATCATCATTACCCAGTCAGCTCTTTCTCAAGTAGAGGAGGTGCTCGCATAA------------------------------------------------------------------------------------------------------------------------------------------------------GTGGGAATTCGCAAATACAAAGGCACCACTAACGGACGCCGTAACATGAACGGTTACGACTTCGCGGAAATCACGAAGACGACGCCGGAAAAGTCGTTATTGGCTCCGCTCAAGCACACCGCTGGTCGTAACAACGCTGGTAAGATGACCGTTCGTCACCGTGGTGGTGGTACGAAGCGTCAATACCGGATTATCGACTTCAAGCGGATCAAGGATGATGTTCCAGCAACTGTTAAGGCCATTGAATATGACCCGAACCGAACTGCTAACATCGCATTGCTTGGTTACGCTGACGGGACTAAGTCTTACATCCTTGCACCGAAGGGTCTCAAGGTTGGGATGACTGTTCAATCTGGTCCGGATGCAGATATCAAGGTTGGTAACACGTTACCGCTGAAGAACATTCCAGTTGGTACTGTTATTCACAACATCGAACTTAAGCCGGGTAAGGGTGGTCAATTGACCCGTTCTGCCGGTGCTTCTGCTCAACTTCTTGGTAAGGAAGAAAAGTACGTTCTGGTACGTCTTTCTTCTGGTGAAGTTCGGATGATCCTGGCTGCTTGCCGGGCAACGATTGGTTCGATCGGTAACGATGAACACGGTCTGCTCGTTAAGGGTAAGGCTGGTCGTTCTCGTTACGCTGGTCAACGTCCTCACGTTCGTGGTTCTGTTATGAACCCTAACGATCACCCACATGGTGGTGGTGAAGGTAAGGCTCCAGTTGGTTTACCATCTCCACTCTCCCCATGGGGTAAGAAGACTGTTGGTAAGAAGACTCGTTCACACAAGGCTCGTTCCAACAAGTTTATTGTTCGTGGGCGTAAGCGTGGTCCACACACGCGTTAA------------------------------------------------------------------------------------------------------------------------------------------------------ATGGCTGAAAACGTTACTTCAGCTAAGGCAACTGCTAAGATGGTCCGTGTATCATCTCGCAAGGTACGCCTGGTGCTTGACACCATCCGTAACAAGTCCGTTGCCGAAGCATTTGCTATTCTGAAGTTCACTCCAAACGGGGCTGCTTCAGACGTCGAAAAAGTTTTGAAATCTGCTGTTGCAAACGCTGAAAACAACTTTGACCTGGACCAAGCATCCTTGGTTGTAAGCGAAGCCTTTGCTAACGAAGGACCAACCTTAAAGCGGTTCCGTCCACGCGCCAAGGGTTCTGCTTCTCCAATTAACAAGCGGACCAGTCACATCACAGTGGTTGTTGCAGAAAAGTAG------------------------------------------------------------------------------------------------------------------------------------------------------GTGGGTCAAAAGATTAATCCTAATGGTTTCCGTGTTGGGGTCATTCGCGACTGGACTGCTAAGTGGTACGCAGATAAGAACTACGCCGCTTACCTGAACGAAGACCTTCGGATCCGTAAATACATCGAAAAGCGACTTGCTGACGCCTCTGTATCAACCGTGGAAATTGAACGTGCTGCTAACCGCGTAAACGTATCAATTCACACTGCCAAGCCAGGGATGGTTATTGGTAAGGGTGGTTCAGAAGTTGAAGCACTTCGCAAGGAACTTAACAACCTGACCAACAAGCGGGTTCACATCAACGTGGTTGAAATTAAGAAACCAGACCTTGATGCACACCTGGTTGGTGAAAGTGTTGCTGAACAACTTGAAAACCGGATTGCATTCCGTCGTGCGATGCGTGGTGCTATGCAACGTACTATGCGTGCCGGTGCCAAGGGGATCAAGATTCAAGTTGCCGGCCGTTTGAACGGTGCCGACATGTCTCGGATCGAATCCTACTCTGATGGGACTGTTCCTTTGCACACGCTTCGCGCAGATATCGACTACTCCTGGGACGAAGCTCACACTACCTACGGGGTTCTGGGGATCAAGACCTGGATCTACCGTGGTGAAGTTCTCCCAGCTAAGAAGAACAACGAAGCTAAGGGAGGGAACTAA------------------------------------------------------------------------------------------------------------------------------------------------------GTGATTCAACAAGAAAGTCGGTTGAAGGTCGCAGATAACTCCGGTGCCCGCGAAATCCTGGTCATCAAGATTTTGGGTGGTTCCCGTGTTAAGACCGGTAATATTGGTGACATTATTGTTGCTACTGTAAAACAAGCAACACCAGGTGGCGTTGTCAAAAAGGGTGACGTTGTGAAGGCCGTTGTCGTACGGACTAAGCATGGTCTGCACCGTAAGGATGGTTCCTACATCAAGTTTGATGAAAACGCAGCCGTTTTGATCAACAACGACAAGAGCCCAAAGGGTACCCGTATTTTTGGCCCAATCGCTCGTGAGTTACGTGACGATGACTACATGAAGATCATCTCACTGGCCCCAGAAGTTCTGTAA------------------------------------------------------------------------------------------------------------------------------------------------------ATGGAAAACCGTTTAAAAGCTAAGTACGAAAACGAAGTTCGCCCATCTTTGATTGAAAAGTTTGATTACTCTTCAGTTATGGCTGCTCCCAAGCTCGAAAAGATCGTCTTGAACATGGGGGTTGGGGACGCAACGCAAAACTCCAAGAACCTTGACGAAGCCGTTGAAGAACTTGGGCTTATCTCCGGTCAAAAGCCACTGATCACTAAGGCCAAGAAGTCCATCGCCGGCTTCCGTCTTCGTGAAGGGATGGCTATCGGTGCCAAGGTTACTCTGCGGGGCACGCGGATGTACGACTTCTTGGACAAGTTAGTTAACGTTTCCTTGCCACGGGTTCGTGACTTCCGTGGGGTTTCCAACAAGGCCTTTGATGGTCGTGGTAACTACACGTTGGGTGTTCGGGAACAACTGATCTTCCCAGAAATCGATTACGATAACGTTAACCGTGTTCGTGGTTTGGACATCGTCATCGTTACGACTGCTAACAGCGACGAAGAAGCTCACGAATTACTGGCCCAATTAGGGATGCCATTTGCTAAGTAA------------------------------------------------------------------------------------------------------------------------------------------------------ATGTCTATGAGTGATCCAATCGCAGATTTCTTAACTCGGATCCGCAATGCCAACATGGCACACCACGATTCAGTTGAAGCACCTGCATCCAAGATGAAGAAGGACATCGCCGAAATCTTGAAGCAAGAAGGTTTCATCCGCGATGTTGAATACGTTGAAGACAACAAGCAAGGCATCATCCGCGTATTCTTGAAGTACGGCCAAGACGGCGAACGCGTTATTTCCGGTTTAAAGCGGATTTCCAAGCCGGGTCTTCGCTCCTACGTTAAGGCAGACGCTGTGCCGAAGGTCTTAAACGGCTTAGGGATTGCCATCATTTCTACGTCCAACGGCGTGGTTACTGATAAGGTTGCCCGTGCTAAGAAGGTCGGCGGCGAAGTCGTTGCCTACATTTGGTAA------------------------------------------------------------------------------------------------------------------------------------------------------ATGAGTCGTATTGGTTACAAGGAAATTAATTTGCCAGCAGGCGTTGAAGTTTCTCAAGAAGGTAACGTGGTTACTGTTAAGGGACCAAAGGGGACCCTTTCTCGTGAAATTTCTCCGCTGATCACGATGTCCGTTGAAGGCAACGTGGTTAAGTTCGAACGTTCTGGCGAAGATAACAAGGTCCGTGCCCTGCACGGGACTACCCGCGCCAACGTTAACAACATGGTTGAAGGGGTCGTTAATGGATTCAAGAAGACCTTGAAGCTCGTCGGGGTTGGGTACCGTGCCCAATTCAAGGGTGACAAGTTGATCTTGACTGTTGGTTACTCTAACCCAGTTGAAATGACGAAGCCTGCTGAAGTGGAAGTTGCTGTTCCAGACAACACCACGATTGAAATCAGTGGGATTGACAAGCAAGAAGTCGGTGACTTCGCTGCTGAAGTTCGTGCCGTTCGTTCACCTGAACCATACAAGGGTAAGGGTATTCGTTACGAAAACGAACACATCGTCCGCAAGGAAGGTAAGACTGGTAAGTAA---------------------------------------------------------------------------------------------------------------------------------------------------------------------------------------------------ATGGCATCATCATCATACATTGATCCAGCTAAGTTGGATCTTGACGATCAAGTTGTTTCCATCAACCGGATTACCAAGGTTGTTAAGGGTGGTCGTCGTCTCCGCTTTGCAGCCCTCGTGGTTGTCGGTGACCACAATGGCCACGTCGGCTTCGGTACTGGGAAGGCCCAAGAAGTTCCGGAAGCAATCCGCAAGGCTTCTGCAGCCGCTCAAAAGAATCTGATCAAGGTTCCAACCGTTGGAACGACCATTCCGCACGAAGTTATCGGTACTTACGGCGGTGGGAAGATCATGTTAAAGCCAGCCGTTGAAGGTTCCGGGGTTACCGCCGGTGGGGCCGTTCGTAACGTGATGGAACTTGCAGGGGTTAACGACGTTACCTCAAAGCGGTTAGGTTCCAACACGCCGATCAACGTTGTTCGTGCTACTTTTGAAGGTCTCAAGGCCTTGAAGAGTGCCGAAGAAGTTTCCAAGCTGCGCGGCACATCCGTTGACCACCTGGCAGAATAG------------------------------------------------------------------------------------------------------------------------------------------------------ATGGCTCGTATCGCAGGTGTCGATTTACCTCGTGACAAGCGAATCGTAATCGGCTTAACTTACATTTTTGGGATTGGGAACACGACTGCACAAAAGATCCTGGCTAACGCTGGGGTTTCCGAAGACATTCGGGTTCGCGACTTAACGCCGGATCAAGAAGAAAAGATCCGTGCAGAAGTTGACCAAATCAAGGTTGAAGGTGACCTTCGCCGTGAAGTATCCCTCAACATCAAGCGTCTTCAAGAAATCGGCTCTTACCGTGGCATGCGTCACCGTCATGGGTTACCAGTTCGTGGTCAACACACGAAGAACAACGCCCGGACTCGTAAGGGGAAGGCCGTTGCCATTGCCGGCAAGAAGAAGTAA------------------------------------------------------------------------------------------------------------------------------------------------------ATGGCAACCAAAAAGGGTACGCGTAAGCGTCGGGTAAAGAAGAACATTGAAACTGGTGTTGCCCACATCCATTCAACGTTCAACAACACTCTGATTATGATTACCGATGTTCAAGGGAACGCAGTTGCTTGGTCCTCTGCCGGGGTCCTTGGCTTCAAGGGTAGTCGTAAGTCAACTCCATTTGCTGCACAAATGGCTTCTGAAGCCGCTGCTAAGCAAGCAATGGAACACGGTATGAAGACCGTCGAAGTTGAAGTTAAGGGGCCAGGTTCCGGTCGTGAATCTGCCATCCGGGCACTTCAAACAACTGGTCTTGAAGTTACTGCCATTCGGGACGTAACTCCAGTACCACACAACGGTTCTCGTCCTCCAAAGCGTCGTCGTGTTTAA------------------------------------------------------------------------------------------------------------------------------------------------------GTGAGAACGACATACATGGCAAAACCTGGTCAAGTTGACCGTAAGTGGTACGTTGTTGATGCTAAGGGCATTTCCCTTGGTCGTTTGGCTTCTACTGTCGCATCTATTTTACGCGGTAAGAACAAGCCAACCTTCACTCCGCACGTTGACACCGGTGACTACGTGATCGTTATCAACGCCGCAGAAGTTAAGTTAACTGGTAAGAAGGCAACTGGGAAGATCTACTACCGTCACTCCAACCACCCGGGTGGTTTGAAGCAACGCACGGCCGGTGACTTCTTAGCTAAGGATCCTGAAAAGATGGTTGAACAAACTATCAAGGGGATGCTTCCTCACACCTCGCTTGGTCGGAAGATGGGGATGAAGCTGCACGTTTACGCTGGTGAAAGCCACAACCAAGCAGCTCAAAAGCCTGAAGTACTCGACATTACTAACTTAATCTAA------------------------------------------------------------------------------------------------------------------------------------------------------TTGGCTCAACAAGTACAATACAGTGGTACTGGACGTCGTAAGGATGCAACCGCACGCGTTCGCTTGGTACCTGGTTCTGGTAACATTACTATGAACGGCAAGGCAATCGAAGACTACATTCCGTTTGCCAACTTACGCGCCATCGTGAACCAACCATTTGCCGCTACTAAGACGGAAGGTCAATACGACGTCTTGGTAAACGTAAACGGTGGGGGCTTCTCTGGTCAAGCCGGTGCAACCCGTCACGGGATCGCCCGCGCTCTTTTGACCGTTGACCCTGACTTCCGCGATGCCCTGAAGAAGGCTGGTCTCTTAACCCGGGACCCACGGATGAAGGAACGTCGCAAGCCAGGTCTCAAGAAGGCCCGTAAGGCTTCTCAATTCAGCAAGCGTTAA------------------------------------------------------------------------------------------------------------------------------------------------------------------------------------------------------------------------------------------ATGCGCTACCAACGGCCAAAAGGGACGGCCGACATCTTGCCAGGGGATAGTCAAACCTGGCAATACGTTGAAGGCCAAGCCCGCCAAATTTTTAAAACTTATGGCTACCAAGAAATTCGAACACCGCTCTTTGAATCCTACGACATCTTCTCCCGTTCGGCCGGTGACACGTCCGACGTGGTGACCAAGGAAATGTACGACTTCAAGGATAAGGGGGATCGCCACATCGCACTGCGCCCGGAAGGAACGGCCGGCGTCGTGCGGGCCTTTGTCGAAAATAAGTTGTACGGCCCGGAATTTAATAAGCCTTACAAGGTCTACTACATCGGACCAATGTTTCGTTACGAACGGCCGCAATCGGGGCGCCAACGTGAATTCCACCAGATTGGGGTGGAAGCCTTTGGGGCCGACAACCCGGCCGTGGACGTGGAAGTCATCACGATGGCCCTGCGGTTCTTTAAAAAGCTTGGCCTCTCTGATTTGCGGGTAGCCGTTAACTCCTTGGGGGACCAGGAAAGCCGGGCCAACTACCGCCAGGCGTTGATCGACTACTTAAAGCCTCACTACGATGAATTAAGCGAAGACTCCAAGGAACGGCTGGAAAAGAACCCGCTGCGGGTGCTCGATTCTAAGGACGAACGCGACCAGCAATTCGTTGAAAACGCCCCGTCAATCCTTGATTACTTGACCCCGGCGGCCGCAGAACGGTTTGACCAAGTTAAGGAAATGTTAGACAGCCTGGGGATCGACTACGTGGTTGACGCTACGATGGTCCGGGGCTTGGATTACTACAACCACACCATCTTTGAAGTAATGGTTAAGGCCAAGTCACTGGGCCACGGCTACACCACCATCTGCGGTGGGGGCCGATACTCAGGACTGGTGGAAGAACTCGGGGGCCCGGACGAACCCGGCGTCGGCTTCGGGATTGGTCTGGAACGGCTGATCTTGCTGTTGGGCGACGAAGGGGTCGAACTGCCAACGGAAGACGGCTTAGACGTTTACGTGGTCGGGATCGGCGAAGCGACTAACCTGGAGAGCTTCCGGCTGGTAACCGCCGCCCGGGATGCCGGGCTGGTGGCCGAACGCGACTACCTAAACCGTAAGCCAAAGGCCCAGTTCAAGACGGCGGCCAAGGAAGGCGCCAAGGTAACGTTGACGGTCGGCCAACGCGAAATCGAAGAGGGGACGGTCCACTTTAAGGTGATGGCAACCGGTAAGGAAGTCTCCGTTCCCCTGGCAGATTGCTTAGCCGACTTTGGTAAGGTTTATCAAGAACACGTGGAGGAAGGTTAA------------------------------------------------------------------------------------------------------------------------------------------------------ATGTTAGACATCAAGCAAATTCGCCAACAACCGGACTGGTTCAAAGAAAAGCTGGCCACCCGGGGCGTTCAACCAGAAGAAATCGACGCTGTGCTGGAACTGGACGCCAAGCGGCGCGAACTCCTGCAACAAACCGAAGCCCTGAAGGCCAAGCGTAACGAAGCCTCCAAGAAGATCGGGGAAGCTAAGCGGGCCAAGCAATCCGCTGACGAAGCAATTGCCGAGATGCGCCAAGTCGGCGAAGACATCAAGGCCTTAGACGAACAGGTGGAAGCAAACGACAAGGACCTCTTTGACAAGTTAGCCCACCTGCCGAACGTCCCTCACGAAGGGGTGCCGGTTAGCCTAACCGAAGATGGGGCCGAAGAACTGCGTAAGGTAGGTCAAGCCCGTCAATTCGACTTTGAACCAAAGCACCACTGGGAAATCGGCGAAAACCTCGGGATTTTGGACTTTGAACGGGCCGGTAAGGTTTCCGGCTCCCGCTTCGTCTACTACGTCGGCCTCGGGGCTCAATTAGAACGGGCGCTGTACAACTTCATGCTCGATGAACACATGAAGGAAGGCTACACCGAAGTCTTGCCGCCGTACATCGTCAACGCTCACGCGATGTACGGGACCGGTCAATTCCCGAAGTTCAAGCAGGACGTTTACCAAGTGAACGGCGAAGACATGACCCTGATCCCGACCGCCGAAGTTCCGTTGACCAACTACTTTGCCGGCGAAGTGATCCCTGCAGAAAAGCTGCCAGTTTACGTGACGGCCTTGACGCCTAGCTTCCGTTCCGAAGCTGGGTCAGCTGGTCGCGATACCCGCGGGTTGATCCGGATGCACCAATTCAACAAGGTCGAAATGGTTAAGTACACCAAGCAAGATCAATCCTGGGAAGAACTCGACAAGATGACGGCCAACGCCGAAAACATCCTCCAAAAGCTCGGCCTGCCGTACCACGTCATCACCCTGACGACTTCGGACATGAGCTTCACGGCCTCCGAAACCCACGACCTGGAACTGTGGATGCCGGCCCAAAACAAGTACCGGGAAGTTTCCTCTTGCTCCAACTGCTTGGACTTCCAAGCCCGGCGCCTGCACATGCAATACCGGGACGAAAACGGTAAGCTCCAATACGTGCACACCCTGAACGGTTCTGGTTTAGCCGTTGGGCGGACGTTGGCGGCCATCTTAGAAAACTACCAAAACGAAGACGGCTCCGTGACGATTCCAGAAGTCTTGGTACCGTACTTCCACGGCATCACCAAGATCACCAAGGAAAACGCCGTGCCGTTTAACAACAAGTAA---------------------------------------------------------------------------------------------------------------------------------------------------------------------------------------------ATGGCTATCTCAAAGGAAAAGAAGAACGAAATCATCAAGCAATTCGCTACTCACGAAGGGGACACTGGTTCAACCCAAGTTCAAGTGGCTGTTTTGACTGCAGACATTAACGAACTCAACGAACACCTTCGCGAACACAAGCACGATTACCACTCACAACGTGGTTTGATGAAGAAGATCGGTCACCGTCGTAACCTGTTGGCTTACCTCCGTCGGACTGACCTTCCTGCTTACCGGGAACTGATTAAGGCCCTTGGTCTTCGTCGGTAA------------------------------------------------------------------------------------------------------------------------------------------------------ATGGGTCGTAGTTTAAAGAAGGGACCTTTTGCAGATGCTTCTTTATTAAAGAAGGTTGAAGCTCAAGCAGATAGCGACAAGAAGACCGTCATTAAGACCTGGTCACGTCGGTCCACGATCTTCCCGAGCTTTATCGGATACACGTTCGCAGTATATGATGGTCGGAAGCACGTGCCAGTTTACGTACAAGAAGACATGGTAGGTCACAAGCTTGGTGAATTCGTACCAACGCGGACTTTCCGTGGTCACGCTGCCGATGACAAGAAGACTGGTCGTAAGTAA------------------------------------------------------------------------------------------------------------------------------------------------------ATGAGTGACGAACGTAATGCACGTAAGGTGTACCAAGGTCGCGTTGTTTCTGACAAGATGGACAAGACGATCACGGTCGTAATTGACACCTACAAGAGCGCGCCGATCTACGGCAAGCGGGTTAAGTACTCCAAGAAGTACTACGCTCACGACGCTAACAACGAAGCCCACGTTGGTGATACTGTTCAAATCATGGAAACGCGGCCGCTGTCTGCTAAGAAGCGTTTCCGGCTTGTTAAGGTCGTAGAAAAGGCCGTTATCTTATAA------------------------------------------------------------------------------------------------------------------------------------------------------ATGCTAGTACCAAAGCGAGTAAAGCACCGTAAGGTTCAACGCGGTAAGATGCGTGGGGAAGCCAAGGGTGGTAAGACCGTTACTTTTGGTGAATTCGGTCTGCAAGCTCTCGATTCTCACTGGATTTCTAACCGGCAGATCGAAGCCGCTCGTATTGCCATGACGCGTTACATGAAGCGTGGTGGTAAGGTTTGGATCAAGATCTTCCCACACCTTTCTTACACTAGTAAGGGTGTTGGTACCCGGATGGGTAACGGTAAGGGTGCTCCTGAAGGTTGGGTAGCCCCTGTTAAGCGTATGAAGGTGATGTTCGAAGTTGCTGGGGTTCCTGAAGAAGTTGCCCGTGAAGCCCTTCGTCTTGCCGGAAACAAGTTGCCAGTTCGCACTAAGATCGTTAAGCGTGAGGAAGTAGGTGGACAATCTAATGAAGACTAA------------------------------------------------------------------------------------------------------------------------------------------------------ATGCAATTAAACGAATTAAAGCCTGTTGCTGGCTCACGTTTCAAGCGGCTTCGTAAGGGTCGTGGCCTTTCTTCCGGTCACGGTTTCACTTCTGGTCGTGGGACGAAGGGTCAAAAGGCGCACGGTAAGACCCGTCTTGGGTTTGAAGGGGGCCAAATGCCTCTCTACCGGCAAAAGCCAAAGCGTGGTTTCACCAGCATGAACCACAAAGACTTCGCCCTTGTTTCCCTGACGACGCTTAACCAATTCGAAGACGGCGCTGAAGTTACGCCAGAAGTTCTGGTTGCAAACGGCGTGATCAAGAACGTTAAGAGTGGCGTTAAGGTTTTGGCAACTGGGAAGCTTGAAAAGAAGCTGACCGTTAAGGCTAACAAGTTCTCTGCTTCAGCCGTTAAGGCAATTGAAGCTGCCGGTGGTACGACTGAGGTGATCTAA------------------------------------------------------------------------------------------------------------------------------------------------------ATGTTCACAACCGTCAAAAACGCGTTCCGGGTCAAAGAAATTCGACACCGGATCTTCTTTACCCTGTTCGTGTTGATTGTTTACCGGTTGGGAGCTTCGATCACCGTTCCGGGAGTTAACGCTGCGGCCTTGCAGCAACTCTCGTCATCGGGATTAGCATCTATTCTTAATACCTTTAGTGGTGGGGGTTTGGAAAACTACTCCCTCTTTGCGATGGGGGTTTCGCCGTACATTACGGCCCAAATTGTCGTTCAACTGCTACAAATGGACATCGTGCCGAAGTTCGTTGAATGGTCAAAACAGGGTGAAGTTGGACGGCGGAAATTAAACCAGGCGACTAGGTGGTTAACGATTGTGTTGGGCTTTGTCCAGTCGATCGGGATCACCGCCGGGTTCAACGCCCTCTCCACCATTAAACTGGTGAATAATCCGGGGATGAAGACCTACCTCACGATTGGTCTCATCCTGACGGCTGGAACAATGTTTGCGACCTGGATGGGGGACATGATTACCGAGCGGGGACTTGGGAACGGGGTTTCCATGTTGATCTTTGCCGGGATCATCGCCCAGATGCCAAGCGCAATCCAGCAGTTGTGGACGGATCAAATCACTGGCGAATCCGGGAGTGCCCTTTGGATGGGTATCGGGTTCATTGCGCTGGTTGTGGTGGCTTTGCTGATCATCGTTGCCTTTGTAACGTGGGTTCAGCAAGCTGAACGGCGTTTGCCGATTCAGTACACCCGGCGGACGACCGTCTCGCCGGCCAATAGCTACCTGCCATTAAAGATTAACGTTTCCGGGGTGATCCCGGTTATCTTTGCCGGTTCGGTTATTTCGACGCCGCAAACGATCTTAATGGCCTTTCAGCAAAATCATTCCGGGGATACTTGGTACCAAGTTATGACCAGTGTCTTTAACCTTCAATCGGGTCCCGGGATAACCCTGTACATCTTCTTGATCGTTGTGTTTACCTTCTTCTACGCCTTCGTTCAGGTTAACCCGGAAAAATTAGCCGAAAACTTGCAAAAGCAAGGCTCCTACATTTCGGGGGTTTGGCCGGGGAAGGGGACCCAAGACTTTGTCTCGGGGCTCCTGATGCGGCTATCGACCGTTGGGGCCCTTTTCTTGGGCCTGATTTCTCTGATTCCATTGATTGCTTCCAACGTTTGGAACTTAAGCCAATCAATCGGGCTTGGGGGAACGAGTTTACTGATCGTCGTCCAAATCGCCTTGGACGTCGTCCGGCAACTAAACGGGTTGACGATGAAGCGTGAATACATTGGGTTTATCCATGAATAG------------------------------------------------------------------------------------------------------------------------------------------------------ATGATCGAATTTGAAAAACCAAACATCCACAAAGTTGAAGAAACAGACAACTACGGTAAGTTTGTCGTAGAACCGTTGGAACGCGGTTACGGGACGACTCTGGGTAACTCTCTTCGGCGTGTTATGCTGGCATCCCTGCCAGGGGCAGCCATCACCAGCATTCAAATTGATGGTGTTCTGCATGAATTCAGCACGGTTCAAGGGGTTACGGAAGACGTTACGCAGATTATCTTGAACTTAAAGCAAGTTGCTTTAAAGATTGATTCTGAGGACGCTAAGGACCTTGAAATTGACGTTAAGGGTCCGGCCGAAGTAACGGCTGCCGACATCCAAGGTGACGGCGATGTTACTATCCTGAACTCTGACCTTCACATTGCGACGGTTTCCGACGGTGCCGAATTGCACGTTAAGATGACCGCTGATAAGGGTCGTGGTTACTCATCTGCTGATGATAACAAGACTCGTATGGAGGGCTTGGCAATTGGTGTCTTACCAATTGATTCCATCTACACCCCGATCGAACGTGTTAACTACACGGTGGAAAACACCCGGGTGGGGCAAAGCAACGACTACGATAAGCTGACCCTTGACGTTTGGACTAATGGTTCCTTAACGCCAACCGAAGCAATCAGTCTTGCTGCTAAGATCCTCACTGAACACCTGACGATGTTCGTCAACCTCACCGAAGAAGCACAAGTAACTCAAGTGATGGTTGAACGGGAAGAAACCCACCAAGAAAAGGTGCTTGACAAGACCATCGAAGAACTTGACCTGTCTGTACGTTCATACAACTGTTTGAAGCGTGCTGACATCCAAACCGTAAAGGACTTAACTGAACGGACCGAAGCCGACATGATGAAGGTTCGGAACCTTGGGACGAAGTCATTGGATGAAATCAAGCTCAAGTTGGCTGAACTTGGCGTTGGTTTTCGCCAAGAAGATTAA------------------------------------------------------------------------------------------------------------------------------------------------------ATGTTGAAAATATACAACACACTCACCCGGCAAAAAGAAGAATTTCACCCCCAACAAGCAGGGATCGTTAACATGTACGTCTGTGGTCCGACCGTCTACAATTATATTCACATCGGCAACGCCCGGAGCGTGGTCGCCTTTGATACGGTGCGCCGCTACCTAGAGTTTTCTGGCTACCAAGTTAATTACGTCTCCAACTTCACCGATGTTGATGACAAGATGATAAAGGCCGCCAAGGAGCAGGGGATCACGGTGCCAGAGTTGGCGTATAAGTACATCCAAGCCTACATGGAAGACACCGCCGCTTTGAACGTCGAACCCGCCACTACCCACCCCCGGGCAACCGAAAACATTGACGGGATTATTTCCTTTATTGAAGACCTGATTGAAAAGGGCTACGCCTACCAAAGTGGGGGCGACGTGTACTACCGGGCCCGCAAGTTTGCCCACTATGGTCAACTGTCCGGTCAGTCCCTAGACGACCTGGAAGTCGGGGCTAGCGAACACGTTTCAACAGAAGAGGTGGCCAAAAAAA-AGGACCCGCTCGATTTCGCCCTCTGGAAGGCGGCCAAGCCCGGCGAGATCAAGTGGGACTCC-CCGT-GGGGGGCCGGGCGCC-CGGGCTGGCATATTGAGTGCTCGGTGATGTCAACCAAGTACCTGGGTGATACCCTAGACATTCACGCCGGTGGTCAGGACCTCGAGTTCCCCCACCACGAAAATGAAATCGCCCAGAGCGAAGCCAAGACGGGCCACCGCTTCGTTAACTACTGGATGCACAACGGCTTTGTAACGATCGGTAGGGACAACGAAAAGATGAGCAAGTCCCTGGGCAACTTCGTCACGGTGCACGACTTAATTAAGGAAGTTGACCCGCAGGTGTTACGGTTCTTCATGTCAACGACCCAGTACCGGCGCCCAATTCAATACAGTCAAGAAAGCTTGGTGGAAGCCCAAGCTAACTTAGAGCACTTAAAAAACACTTACGACAACCTGGCTTACCGGCTCAAAGACGCTACGTCCGGGACCGATGGCGGCGTGCAACGGCAACTAGCGGACTTCCGGGCCCGCTTTGTGGCAGCCATGGATGATGATATTAACGTTCAAAACGGGATTGCCGTGGTTTACGAGTTGATGCGCTTTGCTAACCAGTACGTTGAACAACGCCTGGTGCAGCGCGAACCAATCGTTGCCATTCAATTAATGTTAAAACGGTTAGTAGCGGTCTTTGGGGTTGACCTGGCCGTTTCCGCTACTGAAATTAACGACGAAAAAATTAAGGAACTGATCGAAAAGCGTAACGCCGCCCGGGCGGAAAAAGACTTCGCTTTAAGTGACCAGATCCGCGACCAGTTAAGGGACCAGGGGATCATTTTAGAGGACACCCCCCAGGGGACCCGTTACAGAAAGGAATCAAATTAG------------------------------------------------------------------------------------------------------------------------------------------------------GTGACAGTTGTGATTTCTAAACCAGACAAGAACAAGATCCGTCAACGCCGTCACATGCGCGTTCGCGGTAAGATCTCTGGTACTGCAGAGCGCCCACGTTTAAGTGTTTACCGTTCTAACAAAAACATTTACGCTCAATTAATTGATGACGTAAAGGGTGTGACGCTCGCAAGTGCCTCAACCCAAGATACTGAAGTAAGTGGTAAGACTAAGACCGAACAAGCTGCCGGTGTTGGTGCCCTGATCGCTAAGCGTGGGGTTGAAAAGAACGTTACCACTGTTGTGTTTGACCGTGGGGGTTACCTTTACCATGGTCGGGTACAAGCTTTAGCAGAAGCCGCTCGTGAAAACGGGCTTCAATTCTAA---------------------------------------------------------------------------------------------------------------------------------------------------------------------ATGGCATACGATCACAAAGCGATTGAAAAGAAATGGCAACGCTACTGGAAGCAACACAAGACCTTTAAGGCCACTTTGGACAAGGACCAAAAGAAGTACTACGCCTTAGACATGTTCCCGTACCCGTCTGGTCAAGGGTTACACGTTGGTCACCCGGAAGGTTACACGGCCACCGACGTGATGTCACGGCTCAAGCGGATGCAGGGCTTCAACGTCTTACATCCGATGGGCTGGGACGCCTTTGGGCTGCCGGCGGAACAATACGCCTTAAAGACCGGTCACAACCCGGCTGACTTCACTAACCAAAACGTTGACCACTTCCGCGACCAAATTCAATCACTTGGTTTTTCCTACGATTGGGACCGCGAAGTTAACACGACCGATCCGAACTACTACAAGTGGACCCAGTGGATCTTTGAGCAGCTCTACAAGAAGGGTTTAGCCTACGAAGATGAAATCATGGTTAACTGGGCACCCGACTTCATGGGCGGGACCGTGGTTGCCAACGAAGAAGTCGTCGATGGTAAGACCGAACGGGGTGGTTACCCAGTTTACCGGGTACCGATGCGTCAGTGGGTCTTAAAGATCACCGCTTACGCCGACCGTTTGATCGATGATTTGGACCTGGTTGACTGGCCGGAAAGCGTTAAGGAAATGCAACGCAACTGGATCGGCCGTTCAGAGGGGGCCAGCGTCAAGTTTAAGGTGGTTGGCCACGACGGGGTCGAAATTGAGGTCTTTACCACCCGGGCCGATACCCTCTTTGGTGCTTCCTACGTGGTGCTGGCACCGGAAAACGAACTGGTTGACCAACTGACGACGCCGGAACAAAAGGCCGCCGTTGACGCCTACAAGGAAGAGGCGTCCCGGCGTTCCGACCTGGAACGGACCGAGTTAAGCAAGGAAAAGACCGGGGTCTTCACCGGTGCCTACGTCATCAACCCGGTTAACGGCGAACAGTTACCAATCTGGACGGCCGACTACGTCTTGAACTCCTACGGGACCGGGGCGGTCATGGCGGTGCCATCCGGTGATCAACGGGACTTTGAGTTCGCCACTAAGTTTAACCTGCCAATCACGCCGGTGGTCGAAGGATTCAACGGGGAAGAGGCCTACACCGAAGATGGTGCCCACGTCAACTCCGGCTTCTTGGACGGCTTAAACATCAAGGAAGCCAAGGCCAAGATGGTGGAATGGCTGGAAGAACATGACTGCGGGGGCAAGAAGGTTAACTACCGGCTCCGTGACTGGATCTTCTCGCGCCAACGTTACTGGGGTGAACCGATCCCGGTTATCCACTGGGACGACGGCACGACTTCATTAGTACCGGAAGACGAGTTGCCGTTGCGCCTGCCGGAAACCGACAACATTGAACCGTCCGGGACCGGGGAAAGCCCGTTAGCTAACATCGAAGACTGGGTCAACGTCTACGATGAAAACGGCCGCCACGGGAAGCGGGAAACCAACACGATGCCACAGTGGGCCGGCTCTTCTTGGTACTGGCTGCGTTACACCGACCCGACCAACGACAAGGAGTTCGCTTCCAAAGAAGCCCTCGACTACTGGTCACCGGTTGACCTTTACGTGGGGGGAGCCGAACACGCCGTCTTACACCTCTTGTACGCCCGTTTCTGGCACAAGGTCCTCTACGACCTTGGCTTGGTACCAACTAAGGAACCGTTCATGAAGTTGGTTAACCAGGGGATGATCCTGGGCTCCAACCACGAAAAGATGTCCAAGTCCAAGGGCAACGTGGTGAACCCGGATGACATTGTCGACCAATACGGGGCCGATACCCTGCGCCTGTACGAAATGTTCATGGGACCGCTGGAAGAATCGGTGCCGTGGGATGAAAAGGGCCTGCACGGGTCCAACAAGTGGGTGCAACGGGTTTGGCGCCTCTTGATGGACGACAACAACCACCTACGCGACCGGGTGTCCACCTACAACGACGGTAAGTTGACCAAGGTCTACAACCAAACCGTTAAGAAGGTGACCGACGACTTTGAACGGATGCACTTTAACACCGCCATTTCCCAACTGATGGTCTTTGTCAACGAAGCTTACAAGGTTGACGACTTGCCGTTAGAGTACATGGAGGGCTTTGTTAAGATGATTGCGCCGTTGATGCCGCACTTGGCCGAAGAACTGTGGAGCCAATTCAACGAATCAGAAACCATCACTTACCAACCGTGGCCAACCTATGACGAAAAGGCCCTGGTGGAAGATGAGGTCGAAATGATCGTCCAGGTTAACGGGAAGGTCCGGGCCAAGATTAAGATGGCTAAGGACGCCGATAACAAGGACGTTGAAGACGCTGCCTTGGCTAACGAGCACGTTCACTCCTTTGTGGACGGCAAGGACGTCAAGAAGGTGATCGTGATTCCAAACCGGATCGTTAACATCGTCGTGAAGTAG------------------------------------------------------------------------------------------------------------------------------------------------------ATGTCACGTTACACTGGCCCAAGCTGGCGTCTTTCCCGGCGCCTGGGCGTTTCACTTTCTGGTACTGGTAAGGAACTTGCTCGTCGTCCGTACGCTCCTGGTGACCACGGGAACGACCGTCGCGGTAAGCTTTCCGAATACGGGACCCAACTTCGCGAAAAGCAAAAGCTTCGTTTCATGTACGGGATGACCGAACGGCAATTCTCTAACCTGTTCGTTCGCGCCGGCAAGATCAAGGAAGGTACTCACGGTACTAACTTCATGGTTCTGCTTGAACGTCGTCTGGACAACATGGTTTACCGTCTTGGTTTAGCTACCACGCGTCGTCAAGCACGCCAACTGGTTAACCACGGTCACATCACTGTTGACGGCAAGCGCGTTGATATTCCTTCCTACGAAGTTAAGGTTGGTCAAGTCATCGCCGTTCGTGAAAAGTCCAAGAACCTGGACGTTATCAAGGGTGCTGTTGAAGCCGTTGTTGCTCGCCCGGCTTACGTTGAATTCGACGCTGACAAGCTCGAAGGTAAGCTGACCCGTCTTCCGCAACGTGAAGACATGAACGCCGACATCGACGAAGCCCTGATCGTTGAATTCTACAACAAGTAA------------------------------------------------------------------------------------------------------------------------------------------------------ATGACCGAAAAAGAAATGGCAACCAAATTCGACCCCCAAGCGGTCGAAGAAGGGCGCTACCAATGGTGGATCGACCAAGGTTTTTTCAAGCCGTCTGGGGATAAAAAGGCGCACCCTTACTCCATCGTGATCCCGCCGCCAAACGTGACCGGGAAGCTGCACCTGGGCCACGCTTGGGACACGACCTTACAAGATATTATCATTCGCCAAAAGCGGATGCAGGGCTACGACGTCTTGTGGCTGCCGGGGATGGACCACGCCGGGATTGCCACCCAGGCCAAGGTGGAAGCCCGGTTGGCCAAGCAAGGGGTTTCCCGCTATGACCTGGGTCGCGAAAAGTTTGTTAAGCAGGTTTGGGACTGGAAGGACGAATACGCCGCCATCATTCACCAGCAATGGGCCAAGATGGGGATCTCCGTTGATTACGACCGGGAACGCTTTACCTTAGACGAAGGGTTAAACAAGGCCGTGCGCAAGGTCTTCGTTGACCTTTACAACAAGGGTTTGATTTACCGGGCCACTTACATCATCAACTGGGACCCGAAGGCGCGGACCGCCTTATCCGACATCGAAGTCGAACACAAGGACGATAAGGGCGCCTTTTACCACGTCAAGTACCCGTTCACCGACGGGACGACCTTCAACGGCAAGGACTACATCGAAATCGCCACCACCCGGCCAGAAACGATGTTTGGTGACGAAGCCGTCGCCGTGAATCCAAGCGACGAACGCTACAAGGAACTGGTCGGCAAGCACGTAATGGTGCCGCTGGTTAACCGCGAAATCGAAATCATTGCCGACGATTACGTGACGCCGGACTTTGGGACTGGGATGGTGAAGATTACGCCGGCCCACGACCCGAACGACTTCCAAGTTGGTAAGCGCCACAACCTGCCGGAATTAAACACGATGAACGAGGATGCCTCGATGAACGAAAACGCCGGCAAGTACGTCGGCATGGACCGGTTTGACGCCCGGAAAGCGATCGTCAAGGACCTCCAAGACCAGGGTTACATGCTCAAGATCGACCCAATCGTGCACTCCGTTGGTCACTCCGAACGGACCGGGGTGCAAGTCGAATCCCGCCTGTCGACCCAGTGGTTCGTGAAGATGAAGCCGCTGGCAGAACGGGCCTTGGCTAACCAAAAGACCGATGACCGAGTCAACTTCATTCCGGAACGGTTTGAACACACCTTCAACCAGTGGATGGAAAACGTTCACGACTGGGTGATCTCCCGTCAACTCTGGTGGGGGCACCAAATCCCGGCCTGGTACCACAAGGAAACCGGCGAGATGTACGTCGGAATGGAAGCCCCAGCCGATGCGGAAAACTGGGTTCAAGACAAGGACGTCTTAGATACCTGGTTCTCCAGCGCCTTGTGGCCATTTTCGACGATGGGCTGGCCAAACACCGATGCCGAAGACTTCAAGCGCTACTTCCCAACCACCACGCTGGTAACGGGCTACGACATCATTTTCTTCTGGGTCTCCCGGATGATTTTCCAATCCCTGGAGTTCACCGGCAAGGCGCCGTTTAGAAACGTCCTCTTGCATGGTTTGATCCGTGACGAACAAGGGCGTAAGATGTCTAAGTCCCTGGGTAACGGGATCGACCCGATGGACGTGGTAGAAAAGTACGGGGTTGACGCCCTGCGCTGGTTCTTGGTAACTGGTTCAACGCCGGGCCAAGACATCCGCTTCTCTTACAAGAAGATGGACGCCTCTTGGAACTTCATCAACAAGATCTGGAACGCCAGCCGGTACGTGATCATGAACCTCGGTGACATGCCGGCGCCACAACTGCCGGACCAAAGCAAGTGGGACCTGGCCGACCGCTGGATCCTGAGCCGCTTGAACACGACCGTCAAGGACGTTACCGCCAAGTTCGAGAAGTTTGAATTCGGGGAAGCTGGCCGTGACCTATACAACTTCATTTGGAACGACTTCTGTGACTGGTACATCGAAATGACCAAGGAGAAGTTAAACAACGGGACTGACGAAGAAAAGGACGCCACCAAGAACATCTTGGGTTACGTCTTAGACCAGACCCTGAAGCTGATCCACCCAATCATGCCGTTCGTAACTGAAAAGCTGTGGCAGGCAATGCCGCACGATGGTCAATCGATCATGGTAGCGGACTACCCGGTTGAACACGTCGAACTGGCCAACCAAAAGGCCGAAGGGGAAATGGAAGACCTGATCGAACTGATCAAGGCCGTTCGTAACATCCGGAACCAAGCGGGCGCCCCAATGTCGTCACCGGTTAAAATGATGATTAAGGTGGATGATCAGGCCCACGCCGCCGTCTTCAACGAAAACCGGGATTACCTTGACCGCTTCTGCCACCCGTCAGACCTAACGATTGCCACCGAAGTCGACGTGCCGAAGCTGGCGATGAGTGGGATCTTGGCCGGCGCCACGGTTTACATCCCGATGGCCGAACTGGTGGACCTGGACGAAGAACGGGCCCGGATGGAAAAGGAAATTACCAAGCTAGAAAAAGAGGTTGCTCGTTCAACCAAGAAGCTGGGGAACGAAAAGTTCGTCAACAGCGCCCCTGAACAGGTGGTGGCCAAGGAACGGGCCAAGGCCGAAGAGTGGCAACAAAAGTTAGCGAGCGCCAAGGAACGCTTGGCGAGCCTGCAAGAAGGATAA------------------------------------------------------------------------------------------------------------------------------------------------------------ATGGTAAAACGAAACCTGATCTTGGCCTTTGAATCGAGTTGTGATGAAACCAGCGTGGCGGTGATCGAAGATGGTCACCGTGTGTTATCAAACATCGTGGCGACGCAGATTGCTAGTCACCAACGCTTTGGTGGGGTGGTACCAGAAGTGGCCAGCCGCCACCACATTGAACAGATTACCAAGTGTACCAAGGAAGCCCTGGAGCAAGCCGGAGTTAGTTATCAAGACCTAACGGCGGTGGCGGTTACCTATGGCCCGGGGTTAGTCGGTTCCCTTTTGATTGGGGTGACGGCCGCTAAGACGATCGCATGGGCCCACCAACTACCGCTTGTGCCGGTCAACCACATGGCCGGTCACTTGTACGCGGCACGGTTCGTGAGTGACTTTACCTACCCGATGCTTGGGTTGTTGGTTTCCGGTGGTCACACGGAGCTGGTCTACATGAAAGAAGAGCACGATTACCAAATCATTGGTGAAACTCGCGATGACGCCGCTGGTGAGGCCTACGATAAGGTGGGCCGGGTGATGGGGATCAATTATCCGGCCGGGAAAACCGTCGATCAGTGGGCAGCCAAGGGGCATGACACCTTCCACTTTCCGCGGGCGATGGAAAAAGAGGATAACTTTGATTTCTCCTTTTCTGGCCTTAAATCGGCCTTTATCAACACGGTTCATAACGCCGACCAACGGGGCGAAGTTCTGGATAAATATGACCTGGCGGCGAGTTTCCAGCAGAGTGTCGTTGACGTCTTAGTCGCCAAAACCATTCGGGCGTTAGATGAATTCCCGGTTAAGCAACTGATCTTGGCCGGGGGGGTCGCCGCTAATCAGGGGCTCAGAAAGCAGCTAAGCGCCGGTCTACAAGCCAAGCATCCCGAGGTGCAATTACTTCAGGCCCCGCTCAAGTATTGTGGAGATAACGCCGCCATGATCGGGGCGGCCGGCTACGTTAACTACTTACACGGGGATCGGGCCGATGGTTCCTTAAACGCCGTGCCAGGCTTGTCCTTTGCCCACCTGAAAGAAGAAAACTAA------------------------------------------------------------------------------------------------------------------------------------------------------TTGAAATTATTAGGGGAGAAACACATGGCATTTGAAGGTTTAACGGAACGCCTGCAAAAGGCAATGGAAAAACTGCGGCGTAAGCCCAAGGTGACCGAAGCCGATTTACGCGAAACGATGCGTGAAATCCGGCTCGCCCTGCTGGAAGCCGACGTTAACTTTAAGGTCGTTAAAGACTTCGTCAAGACGGTGCGCGAAAAGGCTGCCGGCGCGGAGGTTTTAAAGGGCTTGAATCCGGCTCAGCAAATCGTCAAGATTGTTAACGATGAACTGACCGAAATGATGGGTGAAACGGCAACGCCCCTCAATAAATCCGCCCACATCCCGACCGTCATCATGATGGTCGGGCTGCAAGGGGCCGGGAAGACGACGACGGCCGGTAAGTTGGCCAAGCGCCTTAAAAAAGAAGAAAACGCCCGCCCACTCTTCATTGCGGCCGACGTTTACCGGCCAGCCGCCATTACCCAGTTGCAACAAGTGGCCGCTAGCATTGACGTGCCGGTCTTTGAAATGGGGACCGACGTCGATCCGGTCGAAATCGTGCGCCAGGGGATGGAAGTCGCTAAGGAAAAGCACAACGACTACGTGATCATCGATACGGCCGGGCGCCTGCAAATCGATGAACAACTGATGGAAGAACTGGCTAAGATCAAGGAACTCGCTAAGCCAGACGAAATCCTCCTGGTGGTCGACGCCATGACCGGGCAAAACGCCGTCAATACTGCCCAAGGGTTTGACGACCAGTTAGACATCACTGGGGTAGTCTTGACCAAGTTGGATGGGGACACCCGTGGTGGGGCCGCCATGTCCATCCGGGCCGTCACCGGTAAGCCAATTAAGTTTGTCGGTGAAGGGGAAAAGATGGACAACTTGGACGTCTTCCATCCGGACCGGATGGCCTCCCGGATCCTGGGGATGGGGGACATGATGACCCTGATCGAAAAGGCCCAGGAAAACTTTGACCAGGAACAAGCCACCCAGGCGATGGCTAAGATGAAGGAAAATTCCTTTGATTTCAACGACTTCTTGGACCAAATGGACCAGATCACTAAGATGGGACCGCTGGAAGACCTCTTGAAAATGATGCCGGGGATGGCCAACAACCCGGCCTTACAAAACATCAACCTGGACCCGAAGCAGTTCGCCCACATCAAGGCGATTATCTACTCGATGACCCCCGAGGAACGGGAAAACCCGGACATGATGAACCCAAGCCGGCGCCGGCGGTTAGCAGCCGGGTCCGGGCGGCCAATCGTTGAAGTCAACCGGATGATCAAGCAGTTTAATCAAATGCGCAAGATGATGCGCCAGGTCACCAACGGGAACCTCAGCGGGATGGAAAACCTGATGGGCGGCCAGATGCCAGGCGGTCGCCTCGGTAAGTTGGCGATGAACCGGATGGCCCGGCAAATGAAGAAGAATAAAAAGAAGCGCCTGAAGAAAAAGAAGCGCTAA------------------------------------------------------------------------------------------------------------------------------------------------------ATGGGATTATTTGATATTTTTCGGCGCAAGAAGCGCGAGGAAGTCGACC---------------------------------------------------AGGCACCGGTAGCAGAAGCCAGTTCGGCTACGACACTTGACCAGCCAGCATCAGAAAAAGAAGAGACGACCAGCGCGGCGCCGGTAGAGGAAGCGGGCGCAGAAACCGCGGCCCCCAAAGCTGACGACCAAGGGGAAGTGGCACCCGAAAAAGAT---------------------------GAAGCTGTTAGTGCTACACCAGAGCAAGCCGTTGAAGCTCCGGCGTCGGCGGAAGGGTCAGCCAGCGTCGCACCAGAGGAACCGGTAGAAGAAGTGGCCCCAACGGTGGTGGCTAGTGCGGTTGCGGAAGAACCGGCCGTCAGTGAGGAACCAGCGCCAAGTGATGCTAGTGACGTGGCTGAAGAAGGTAGTGACGATTCCGCGTCTGCATCCGTGGCCCCGGTAACGGCGGACTGGGTCAACCAGATCGCCAAACCGGAGCCCACTACCCCGGCTTCACCGACCGAGGTGATTGAGGCCCAAGAAGAACTTGAGCAACCCCAAAAAGAGGATCACGACCAAGCAGAAGACGAGCCGGCGCCACAAGGGGAACCAGCCGCAGAAGACGAAACGGAAAAGAAGTACGACCAGGGGCTGGAAAAGTCACGCAACGGCTTCGGGGCGCGGTTAAACCGTTTCCTGGCGAACTTCCGCCACGTCGATGAAGACTTCTTCGATAACCTCGAAGACATGTTGATCGAATCCGACGTTGGTTACGAAATGGCGATGAAGCTCTCCGATTCCCTGCGCGAAGAGGTCCGGTTGCAAAACGCCAAGAACAAGCAAGACGTGTCCAACGTGATCATCGAAAAGATGGTCGACCTCTACGATGAAGCCGGGGCTGGGGAACAAACTACCCTGACGATGGCCGATCAGGGTCCAACCGTGATCATGTTCGTGGGGGTTAACGGGGCCGGAAAGACGACCACGATTGGGAAGATGGCCGCCCGCTTTAAGGGCCAGGGTAAGCGGGTGCTTTTAGCCGCTGCCGATACCTTCCGGGCCGGGGCTACCGAGCAGTTGGAAGTGTGGGCCCAACGCGACGGGGTTGACATCGTCACCGGGCCGGAAAATAGCGACCCGGCAGCGGTGGTCTTTGACGCCGTGACCAAGGCCAAAAAGGACAATTACGACGTCCTCTTTGTCGACACGGCCGGCCGGTTGCAAAACAAGGTCAACTTAATGAACGAGTTGGCCAAGATGAAGCGAATTTTAACCCGTGAAATTCCGGACGCCCCGCACGAAGTCCTGCTGGTTTTAGACGCCACCACCGGGCAAAACGCCCTGACCCAGGCTAAGTTATTCAAGGAAACGACCGACGTGACTGGGATTGTCTTAACTAAGCTCGACGGGACCGCCCGTGGGGGGATCGTCTTAGCCATCCGTAACGAATTACACCTACCGGTCAAGTTCGTCGGGTTGGGTGAAAAGGTGAGCGACTTAGAAGAATTCAACGCCCAAGACTTCGTTTACGGGCTCTTCAAGGGGCTCGTGACGGTCGATTAG
>1613_SAMEA3158475
ATGTCATTAACTGCAGGGATCGTGGGGTTGCCCAACGTCGGGAAGTCAACCCTCTTTAACGCAATTACCAAGGCGGGCGCCGAAATGGCCAACTACCCGTTCGCAACGATTGACCCCAACGTCGGGATGGTCGAAGTGCCGGATAGCCGCTTGGCCCGGATCGATGAACTGATCCCGGCCAAAAAGATCGTGCCAACCACCTTTGAATTTACCGACATCGCCGGGATCGTCAAGGGGGCGTCCAAGGGGGAAGGGCTTGGGAACAAGTTCTTGGAAAACATTCGCCAAACCGACGCCATTGTTCACGTGGTGCGGGCCTTTGATGACGATGACATCACCCACGTAACCGGGAAGGTCGATCCCGTTGACGACATCGACACGATCAACCTGGAATTGATCATGGCCGACCTCGACTCCGTGAACAACCGCTTGGCCAAGGTGCAACGGGCGGCCAAGGGGCGCGACAAGGACGCCCTGGCCGAACTGGCGGTCCTAGAAAAGCTTAAGCCGGTCTTAGAGGCGGGCAAGCCGGCCCGGTCGGTGGAATTCAGCGCCGAAGAAATGCCGATCGTCAAGGGGCTCTTCTTATTAACCATTAAGCCGGTCCTGTACGTGGCTAACGTGGCCGAAGACGACATGGCTAACCCAGAGGCTTCCAAGTACATGGACGTGATCAAAGAACACGTGGCGGGCGATGGTGAAGTGATTGGGATCGCCGCCGCCGCCGAAGAACAGATCGCCGAAATGGACGAAGAAGAAAAGGCCGACTTCCTGGAAATGGAAGGGGTAGAAGAACCGGGCTTAAACCGCCTGATTCGGGCCGCTTACCAGCTCTTGGGCCTGGAAACCTTCTTTACCGCCGGGGGCAAGGAGACGCGCGCCTGGACCTTCCGGAAGGGCACTAAGGCCCCGCAGGCCGCCGGGATTATCCACTCCGACTTTGAACGGGGCTTTATCCGCGCCGAGGTCATGTCGTTTGAAGACCTCGACCAGTACGGGAGCCAGGCCGCCGTTAAGGAAGCCGGCAAGCTGCGCCTGGAAGGGAAAGACTACGTGATGCAAGACGGCGACATCGTTGAATTCCGCTTCAACGTCTAG------------------------------------------------------------------------------------------------------------------------------------------------------------------------------------------------------------------------------------------------------ATGAGCTTAAAGGAGCGGCTGGAAGAATTACGCCAGCAAGGACTGGAAGAAATCAAGCAAAGTGACGACCTGGACCGGGTCAATGACGTGCGGGTTAAGTTGTTGGGAAAGAAGGGCCCGTTAACCTCAGTCTTACGGGGGATGAAGGACCTGTCCGCCGACGAACGGCCAAAGGTGGGGAAGTTCGCTAACGAAATCCGCGACGAATTAAAAGCAGCGTTAGAAGAAAAGCGGGCCCAACTGGAAAAGGCGGTCTTGGACGCGAAGTTAGCGGCTGAAGCCATTGACGTGACCCTGCCGGGGACCCCGGTGGCCCAAGGGCAGCCCCACGTCTTACAACAAATCATCGACCAACTAGAAGACCTCTTCATCGGGATGGGGTATGAAGTGGCCGTGGGGGACGAAGTGGAACAAGAGGTGTACAACTTTGAAAAGTTGAACCTGCCAAAGGACCACCCGGCCCGCGACATGCAAGACACCTTCTACGTGACCCCGTCTGTTTTGATGCGGACCCAAACGTCGCCAATGCAGGCCCGGATGCTGGAACAACACGACTTCTCCAAGGGGCCGTTGAAGATGATCTCACCGGGGAAGGTTTACCGCCGCGACACCGATGACGCTACCCACAGCCACCAATTCCACCAGGTTGAAGGAATCGTGGTCGGTGAACACGTCACGATGGCCGATTTAAAGGGGACCTTAGAGGCGGTGGCCCAAAACCTGTTTGGCGACCAGCTCAAGGTGCGTCTGCGCCCGAGTTACTTCCCGTTCACGGAACCGTCCGTCGAGGCCGACATCACCTGCTTTAATTGCCTGGGGGCCGGTTGCTCAATCTGTAAGGGAACTGGTTGGATCGAGGTGTTGGGGGCCGGAATGGTGCACCCAAACGTCTTGAAGATGTCTGGCGTCGACCCGGAAGTTTACGGCGGCTTTGCCTTTGGGCTGGGCCCGGACCGGTTTGCCATGCTCAAGTACGGGGTGGAAGACATCCGCGACTTCTACCAAAACGACGTCCGCTTCTTGACCCAGTTTGACCAGAAAGGATAA------------------------------------------------------------------------------------------------------------------------------------------------------ATGAACGAACGTCAACAAGTTGCATCTGCACTGCAAAAGGTGCTGCCAAACCTCAGTGTGGGAGATCTTGAAGCAAAGTTGGAACGCCCAAAGGATGCTAAGAACGGTGATTACGCCTTTCCAACCTTCTTTTTAGCCAAGGAGCTCCACAAGGCGCCGCAAATGATTGCTAGCGAACTGGCTGAACAAATCGACCAAAGTGGCTTTGAAAAGGTGGTTGTTGCCGGCCCGTACATTAACTTCTTCTTGGACAAGGCTAGCGTCGGGGGAGAAATCTTGGCCGCCGTCTTGGCGGACCCAGCTAACTACGGGAGCACCGACCTGGGTCACCAGGGGCACGTGACCATTGACCTGTCCTCGCCAAACATCGCCAAGCCAATGGGGATGGGGCACCTGCGTTCAACCGTGATCGGGAACGCCATTGCCAACATCTTGGCTAAGGTCAACTACGTACCGGTACGGATCAACCACCTTGGTGACTGGGGGACCCAGTTTGGGAAGTTGATGGCCGCCTACGAAATGTGGGGGGACGAAGCAGAGGTGCAAAAGGACCCGATCAACACCCTGCAGAAGTACTACGTTAAGATCAACACCGAAGCCGATGAACACCCAGAATACGATGACCTGGGTCGGGAATGGTTTGCTAAGCTCGAACAGGGCGATCCGGAAGCCCAGCGGCTCTGGAAGTGGTTCCGGGAAGTGTCCTTGCAACGGTTTATGAAGATCTACAACCTCTTGGACATTGATTTCGACTCCTTTAACGGGGAAGCCTTCTACAACGATAAGATGGATGAAGTGGTAACCCTCTTAGAAGACAAGCAGTTACTTAAGGAATCCCGTGGGGCCGAAATCGTCGACCTGGAAAAGTACGACTTAAACCCGGCCATGATCCGCAAGAGCGACGGCTCCACCCTGTACCTGACCCGGGACTTGGCGGCCGCTTTATTCCGTAAGCGGATGTACCACCACGCCCAATCCCTGTACGTGGTGGGGGCCGAACAAAGCAACCACTTTGCCCAATTAAAGGCGGTCCTGTCCGAAATGGGCTTCACCTGGTCAGACCAAATTCACCACATTCCGTTTGGTTTGATGAGCTTAAACGGGAAGAAGATGTCTACCCGGAAGGGGAACATTATCCAATTGGAAGACGTCTTAAACGACTCGATCAAGTTGGCCCGCCAACAAATCGAAGAAAAGAACCCGACCCTGGCCAACGCCGACCAAGTGGCCGAAGAAGTGGGGGTTGGCGCCGTGATCTTCCACGACCTGAAGAACGAACGGACCAACTCGGTGGACTTTAAGTTAGAAGAAGTGGTTAAGTTCGAAGGGGAAACCGGTCCATACGTTCAATACGCCCACGCCCGGGCCGAATCGATCCTCCGTAAGGCCGGGCGCCCATCCTTTGAAGGCACTACGTTGACCGTCGATGGTCAAGAAGCCTGGGAAGTAGCCAAGAAGATTGGTCAATACCAAGAAACGATCGTCCGGGCCGCTAACGAATACGACCCGTCCTTGATCGGGAAGTACGCCCTGTCCTTGGCTAAGTCCTTCAACCAATACTACGCCCACACCCGGATTCTGGAAGAAGACGACCAAAAGCTCTCCCGCTTAGCCCTCGTCCAAGCCGTTTCCGACGTCCTCAAGTCCGCCTTAGCCCTCCTCGGCGTTAAGGCACCAGACGAAATGTAA------------------------------------------------------------------------------------------------------------------------------------------------------ATGCCTACCATTAACCAATTGGTTCGTAAGGGCCGCAAGAGCCACAAGGGTAAGTCAAAGTCACCTGCCCTGGGCTTTGTATACAACAGTTTTAAGAAGGAAGAAATCAAGAACCCATCACCGCAAAAGCGTGGGGTTGCCACCCGTGTTGGGACGATGACGCCAAAGAAGCCTAACTCCGCCCTGCGGAAGTACGCTCGTGTGCGTTTATCTAACCTGATCGAAGTGACGGCTTACATTCCAGGGATTGGCCACAACCTTCAGGAACACTCCGTTGTCCTGATCCGTGGGGGCCGTGTTAAGGACCTTCCTGGGGTTCGTTACCACATCATCCGTGGGACGCTTGATACCGCCGGTGTTGACGGCCGGATGCAAAGCCGTTCCAAGTACGGTGCTAAGAAGCCGAAGAAGTAA------------------------------------------------------------------------------------------------------------------------------------------------------ATGCCACGTAAGGGACATGTAGCAAAGCCGGAAGTTTTACCGGATCCAATTTACAACTCAAAGCTGGTTACCAGCCTGATCAACCACTTGATGCTTGATGGTAAGCGCGGGACCGCTTCTAAGATCCTCTACCAAGCCCTTGACCAAATCAAGGAACAAACTGGTAACGACCCGATCGAAGTGTTCGAACAAGCAATGGAAAACATCAAGCCGGCCCTTGAAGTTAAGGCGCGTCGGATTGGTGGTTCTAACTACCAAGTGCCGATCGAAGTTCGCCCAGACCGTCAACGGACGTTGGCACTTCGTTGGCTCGTGCAATACGCACGTCTTCGTGGGGAACACACGATGGTGGAACGTCTTTCTGGCGAAATCATCGATGCTTCCAACAACACTGGTGCTTCCATCAAGAAGAAGGAAGACACCCTGCGGATGGCCGAAGCTAACCGGGCCTTCGCACACTACCGCTGGTAA------------------------------------------------------------------------------------------------------------------------------------------------------ATGCCTGTTGTTAGCATGAAGCAATTACTTGAAGCCGGTGTCCACTTCGGTCACCAAACTCGTCGTTGGAACCCTAAGATGAAGCCATTCATCTTCACGGAACGGAACGGGATCTACATTATTGACCTGCAAAAGACCGTTAAGATGATCGACACCGCTTACAACTACGTTAAAGACGTGGCTGCCGACGGTGGGGTGGTTCTCTTTGTTGGGACCAAGAAGCAAGCCCAAGATTCTATCAAAGAAGAAGCTACGCGTGCCGGTCAATACTACGTTAACCACCGCTGGTTAGGTGGTACCTTGACCAACTGGAAGACGATCCAATCCCGGATCAGCCGTCTCAAGGAACTCAAGAAGATGGCCGAAGATGGTACTTTTGACCGTCTGCCAAAGAAAGAAGTTGCTGTTTTAACTAAGCAACGCGAAAAGCTCGAACGCTTCTTAGGCGGGATCGAAGACATGCCACGGATCCCAGATGTATTGTACATCGTGGACCCGCACAAGGAACAAATTGCGGTTAAGGAAGCCCAAAAGCTTCACATCCCGATCGTTGCCATGGTCGACACGAACACCGACCCAGACGACATCGACGTAATCATTCCTTCTAACGACGACGCAATTCGGGCCGTTCGTCTGATCACTGCCAAGATGGCTGACGCCGTTATCGAAGGCAAGCAAGGCGAAGACGACCAACAAGTTGCCCCTGCAGAAGACGTAGCTGAAGAAGTTTCTGACGAATCCTTACAAGATCTGAAGAACAGCGTCGAAGGCAACGACTAA------------------------------------------------------------------------------------------------------------------------------------------------------GTGGCAAAGAAAGTAGCAAACGTTGTCAAGTTGCAAATTCCTGCCGGTGCAGCTACACCAGCTCCGCCAGTAGGTCCTGCGCTTGGGCAAGCAGGTATTAACATTATGGGCTTCACGAAGGAATTCAACGCCCGGACCGCTGATCAAAAGGGGATGCTGATCCCAGTTGTAATCACGGTTTACGAGGATCGTTCCTTCGACTTCATTACGAAGACGCCGCCTGCTGCGGTATTACTCAAGAAGGCCGCTGGTGTTGAACACGGTTCCGGTGAACCTAACACGAACAAGGTTGCAACTGTAACCAAGGACCAAGTTAAGGAAATCGCCGAAACGAAGATGCAAGATCTAAACGCCGCTGACGTTGAAGCAGCGATGCGCATGATTGAAGGTACTGCTCGGAGCATGGGCTTCGTTGTCGAAGGCTAA---------------------------------------------------------------------------------------------------------------------------------------------------------------------------ATGGCTAAAAACCGTGGTAAGAAGTACCAAGACGCCTTAAAGAAGGTTGACAGCAAGAAGGAATACGCTGTTGACGCTGCGGTGGACTTGGTCAAGGAAATCGACTTCGCAAACTTTGACGCAACCGTTGAAGTTGCATTTAACTTAAACGTTGACACTAAGCAAGCTGACCAACAACTTCGGGGTGCCGTTGTGCTCCCGAACGGTACTGGTAAGGACCAAACCGTAATCGTTTTTGCCAAGGGTGAAAACGCTAAGGCGGCCCAAGAAGCCGGTGCTGACTTTGTTGGTGACCAAGACTTAGTTGAAAAGATTCAAGATGGCTGGCTCGACTTCGACGTTGCTATCGCCACTCCAGACATGATGCCACAAGTTGGGCGTCTTGGTCGGGTGCTTGGTCCTAAGGGCCTGATGCCAAACCCGAAGACTGGGACGGTGACGATGGACGTGGCTAAGGCCGTTTCTGACGCCAAGGCTGGTCAAGTTACTTACCGGACTGACCGGGACGGAAACGTTGCGGTACCGTTTGGGAAGGTATCCTTTGACACCGCTAAGTTGGTTGAAAACCTGAAGACGATCGAAGACATTGTTGTTAAGGCACGTCCGGCAGCTGTGCGTGGTACTTACATCAAGCACGCTTCCATCGCTTCAACGTTCGGCCCGAGCGTTACCCTTGACCTGACGACTTTTTAA---------------------------------------------------------------------------------------------------------------------------------------------------------------TTGGCTGGACACTTAGTTAAGTACGGTAAGCACCGTACCCGTCGTTCTTACTCCCGAATCAAGGAAGTCTTGGACCTGCCTAACTTGATCGAGATTCAAACCGATTCTTACAATTGGTTTATGGACAAGGGTTTGCGGGAAATGTTTGACGACATTATGCCGATCGATGATTTTCAGGGGAAGCTATCCTTGGAATTCGTTGACTACCAATTGTTGGAACCAAAGTACACGGTCGCTGAAGCGCGTGAACATGACGCAAACTACTCAGCACCACTGCACGTAACGTTACGCCTGACTAACCACGAAACGGGCGAAATCAAGTCCCAAGACGTCTTCTTTGGTGACTTCCCACTGATGACGGACCAAGGGACCTTCATCATCAACGGGGCCGAACGGGTTATCGTATCCCAATTAGTTCGTTCCCCAGGGGTTTACTACAACGAAGAAGCCGACAAGAATGGGCGCCCAATCTACGGTGCCAACTTCATCCCGAACCGTGGGGCTTGGCTAGAATACGAAACCGACGCTAAGGGAATTTCCTACGTCCGTATCGACCGGACCCGTAAGCTACCAATTACGGAATTAGTTCGGGCCCTTGGTTTTGGTTCCGATGACGAAATTTGGGACATGTTGGGGAGCGAATCAGAATCCCTGAACGCCACCATTGAAAAGGACTTACACAAGGAACCGGAAGACTCCCGGGTTGAAGAATCCTTAAAGGATATCTACGAACGGCTCCGTCCAGGTGAACCGAAGACGGCCGACTCCGCACGGTCCCTTTTGACGACCCGCTTCTTTGACCCAAAGCGCTACGACATGGCGCCAGTTGGTCGTTACAAGACTAACAAGAAGCTGCAAATGAAGTACCGTTTGTTAGGTCTGACCCTGGCTGAAACCCTGGCCGACCCAGAAACCGGTGAAATTATCGCCAAGGACGGGGACGTCATCACTAAGGAAGTCTTAAAGGAACTCGAACCGGTTCTGGAACAAGACGACTTTAAGATGATCACCTACACGCCATCCGATGAAGCAGTGGTAACCGCGCCGGTTCAACTGCAAAAGATCATGGTTTACTCCAAGAACGACCCTGAACGCAAGGTGCCGGTGGTATCTAACGGTCACATCTCCTTGGACTTAAAGCACATCCAACCAGCCGACATCCTGGCTTCGATCAACTACTTCTTGAACTTACAAGAAGGGATCGGGACTACCGATGACATCGACCACTTGGGTAACCGGCGGATTCGTTCCGTTGGGGAACTGTTGCAAAACCAATTCCGGATCGGGCTCGCCCGGATGGAACGGGTGGTTCGCGAACGGATGTCAATCCAAGACATCAACACCGTAACGCCACAACAACTGATCAACATTCGCCCAGTCGTGGCTTCAATTAAGGAATTCTTTGGTTCCTCCCAACTTTCCCAGTTCATGGACCAGACCAACCCACTGGGTGAATTGACCCACAAGCGGCGTCTGTCCGCCCTGGGACCGGGTGGTTTGACGCGGGACCGGGCCGGTTATGAAGTCCGGGACGTTCACTATACCCACTACGGCCGGATGTGCCCAATCGAAACGCCGGAAGGACCGAACATCGGGTTGATCAACTCGCTGTCCTCTTACGCCCGGGTGAACGCATACGGCTTTATCGAAACGCCGTACCGTCGTGTCTCATGGGCCGATCACAAGGTAACCGACCGGATCGACTACCTGACGGCCGACGAAGAAGATAACTTCATCATCGCCCAGGCCAACACACCACTGAACGAAGATGGTTCCTTTGTTCACGACGAAATCATGTGCCGTGATAAGGAAGACTACATCGAAACGGCGCCAGAAAACGTCGACTACATGGACGTTTCGCCAAAGCAAGTGGTTTCCGTTGCCTCCGCATGTATTCCGTTCTTGGAAAACGACGACTCCAACCGGGCCTTGATGGGTGCCAACATGCAACGGCAAGCCGTTCCATTGATTAACCCACACGCTCCGTTGATCGGGACCGGGATTGAATACAAGGCCGCCCACGACTCCGGGGTTGCTTTGATCGCTAAGAACAGTGGGACCGTTGAATACGTTGACGCCCGCGAAGTACGGGTACGCCAAGAAGACGGAACGTTAGACACTTACAAGCTGATGAAGTTCCGCCGCTCTAACGGTGGTAAGAACTACAACCAACGGCCAATTGTTAAGGTTGGCGAATGGGTTGACGCTGATGACGTCTTAGCCGACGGGCCATCAATGGAACAAGGGGAATTAGCCCTTGGTCAAAACCCACTGATCGCCTTCATGACTTGGCAAGGTTACAACTTCGAAGATGCCATCGCCATTAACGAACGCCTGGTTAAAGACGACGTTTACACTTCGATCCACATCGAATCTTACGAATCCGAAGCCCGCGAAACTAAGCTCGGACCAGAAGAAATGACGCGCGAAATTCCAAACGTCAGTGAAGACGCCCGCAAGAACCTTGATGAATCCGGGGTGATCCGGGTAGGGGCCGAAGTTCACGATGGTGACATTTTGGTTGGTAAGGTAACGCCAAAGGGGGTTACCGAACTATCCGCCGAAGAACGGCTCTTACACGCCATCTTTGGTGAAAAGTCACGCGAAGTCCGTGATACCTCCCTCAGGGTGCCACACGGTGGTGGCGGGATCATCCAAGACGTGAAGGTCTTTACCCGCGAAAACGGTGACGAATTAGCCCCAGGGGTTAACAAGATGGTCCGTGTTTACATCGCCCAGAAGCGGAAGATCCAAGTCGGGGACAAGATGTCCGGTCGTCACGGGAACAAGGGGACGGTTTCGATCGTCGTTCCAGAAGAAGACATGCCGTACATGCCAGATGGGACCCCAATTGACATTATGCTGTCACCAATGGGTGTGCCGTCCCGTATGAACATCGGTCAGGTGATCGAACTTCACTTGGGGATGGCTGCTCGCGAGCTGGGGATCCACATTGCCACGCCAGTCTTTGATGGTGCCAACGACCAAGACGTTTGGGATGCCGTTAAGGAAGCCGGCTTGCCGTCCGATGGGAAGACGATCCTTTACGATGGTCGGACCGGGGAACCATTTGAACAACGGGTTGCCGTTGGGGTCATGCACTACCTGAAGCTGGCCCACATGGTTGACGACAAGATCCACGCCCGTTCGACTGGTCCATACTCACTGGTTACCCAACAACCACTTGGTGGGAAGGCCCAATTCGGGGGACAGCGGTTCGGTGAAATGGAAGTTTGGGCCCTGGAAGCATACGGGGCTGCTTACACCCTGCAAGAAATCTTGACTTACAAGTCTGACGATACGGTCGGCCGGGTAAATACTTACCAAGCCATCATTGACGGGGACCAAATTCCAAAGCCAGGGGTACCGGAATCCTTCCGTGTGCTGGTTAAGGAATTGCAATCCCTTGGGTTAGACATGAAGGTCTTAGATGACAAGCACGAAGAAATCCAGCTTAAGAGCATGGATGAAGACGTTGCTGACGTTCGGAAACTGGCCCGCCGTGGCCACGAAACGCTGGAAGAACAACCAGCGCAAGCGACGAACGCCCAAGACGAAGCCAAGCAAGATTAG------------------------------------------------------------------------------------------------------------------------------------------------------TTGATTGACGTCAATAATTTTGAAAGTATGGAGATCGGTCTGGCTTCCCCAATGAAGATCCGGAGTTGGTCTTACGGTGAGGTTACCAAGCCGGAAACGATCAACTACCGAACTTTAAAGCCAGAAAAAGACGGTCTCTTTGATGAACGAATCTTCGGCCCGACCAAGGACTTTGAATGTGCCTGTGGTCGCTACAAGCGGGCGCGTTACAACAAGCGGGTCTGTGAGCGTTGTGGGGTTGAAGTAACCTCTGCCAAGGTCCGCCGGGAACGGATGGGTCACATTGAACTGGCGGCTCCTGCTTCTCACATCTGGTACTTCAAGGGGATCCCGAGCCGGATGGGGCTGGTCTTGGACATGAGCCCACGGGAACTGGAAGAAGTAATCTACTTTGCTTCTTACGTCGTTTTAGACGCCGGGGACACGGGACTGGAAAAGAAGCAATTGCTTTCCGAACCACGTTACCGGGAACTCAAGGAAGAATATGGCAACCGTTTCACCGCTGAGATGGGGGCCGAGGCGATCCAAAAGCTACTGGCCGACGTAGACCTGGCCAAGGAAGCAACCGAATTAAAGGCAGTCTTAAAGGAAGCAACTGGGCAAAAGCGGACCCGCGCGGTTCGGCGCCTGGATATCTTGGAAGCCTTTCTCAAGTCCGGGAACAAGCCTGAATGGATGGTGATGGACGTAATTCCGGTTATGCCACCCGACTTACGGCCGATGGTTCAACTGGAAGGTGGCCGCTTTGCCACTTCCGACTTGAACGACTTGTACCGGCGGGTCATTAACCGGAACAACCGGTTGAAGCGCCTGTTAGAATTAAACGCTCCGGGCATCATCGTTCAAAACGAAAAGCGGATGCTCCAAGAAGCCGTTGACGCCCTGATTGATAACGGTCGCCGTGGCCGTCCGGTTGCCGGTCCTGGTAACCGTCCGCTTAAGTCCTTGTCCCACTTACTTAAGGGGAAGCAAGGACGGTTCCGTCAAAACCTGCTCGGGAAGCGGGTCGACTACTCTGGTCGTTCCGTTATCGATGTTGGTCCATCCATGAAGATGAACCAAATGGGGTTGCCGGTTCCAATGGCGATGGAACTCTTCAAGCCATTTATCATTCACGAACTGACCAAGCGTAACCTGGCTACCAACGTTAAGGCAGCCAAGCGGATGATCGACAAGCGTGACGAAAAGGTCTTCGATGTCTTAGAAGACGTGATCAAGGAACACCCTGTTCTCTTGAACCGCGCCCCTACCCTGCACCGGTTAGGGATCCAAGCCTTCGAACCAATCCTAGTTTCCGGGAAGGCCATGCGTTTGCACCCACTGGTTTGTGCCGCTTACAACGCCGACTTCGACGGGGACCAGATGGCCATCCACGTACCACTGTCCGATGAAGCCCAGGCCGAAGCGCGTCTGTTAATGTTAGCCGCTCACCACATCCTTTCACCTCGTGACGGGGAACCAATCGTGGCCCCATCCCAGGATATGGTTATCGGTAACTACTACATGACGACTGAAGACAAGGCCCGTGAAGGGGAAGGCATGATCTTTAAGGACACCAACGAAGCCCGGATGGCCTACCGTAACGGTTACGTGGCCTTACAAACCCGGGTTGGGGTGCTGACTTCTTCCTTTGACAAGAAGCCGTTCACCGCTGAACAACGCCAAAAGATCATGGTGACCTCGGTTGGGAAATTGCTCTTCAACAACATCATGCCTGAAGATTACACTTACATTAACGAACCGACCGCCGACAACCTGCAAAACGGGGTTCCGGACAAGTACTTCTTGGAACCTGGTGAAGACATTCACGCCTACTTAGAAAACGCGCCGCTGGTGCCGCCGTTTAAGAAGGGCTTCTTGTCGGACATCATTGCCGATGTTTACAAGATCTACAAGGTGACCGTCACCTCCCAACTTCTTGACCGGATCAAGGACCTTGGTTACTACGAATCCACGATTTCCGGGTTAACCGTCGGGATCGCCGACGTGACCGACTTAAAAGAAAAGCCGGAAATCATCGAAAAGGCGCACAAGCAAGTGGCCCTGGTTACGAAGCAATTCCGCCGTGGTTTGATCACCGACAACGAACGTTACGAACGGGTCATTGGGATCTGGAACGATGCCAAGGATGAAGTTCAAAACAAGCTGATCGAACACATGGATATCCACAACCCAATCAACATGATGTCCGACTCTGGGGCCCGGGGGAACATCTCCAACTTTACCCAGCTGGCCGGAATGCGTGGGTTGATGGCTTCCCCATCCGGGAAGATCATGGAACTGCCGATCCTTTCTAACTTCCGGGAAGGCCTTTCCGTCTTGGAAATGTTTATCTCTTCCCACGGGGCACGGAAGGGGATGACCGACACGGCCTTGAAGACCGCCAACTCTGGTTACTTGACCCGGCGGCTGGTTGACGTGGCCCAAGATGTGATCGTTCGCGAAAAGGACTGTGGCACCGACCGTGGTCTGGAAGTGACCGCCATCACTAACGGGAACGAAATGATCGAACCGTTATACGACCGGATTTTAGGTCGTTACACGATGAAGTCCGTCTTTAATCCGGAAACCGGGGAAAAGATCGTCGGTAAAAACGTCCTCTTGAACGAAGAGATGGCGCAAAAGATTATCGATGCGGGCGTTCAAAAGGTGACGATTCGCTCCGCTTTCACTTGCAACACCGAACACGGGGTTTGTGAACGTTGTTACGGACGCAACGCCGCTACCGGGGACCAAGTGGAAGCCGGGGAAGCAATCGGGACGGTGGCCGCACAGTCAATCGGTGAACCAGGGACCCAGCTGACGCTGCGGAACTTCCACACCGGTGGGGTGGCCGGTAACGACGACATCACCCAAGGGCTTCCGCGTATCCAAGAAATTGTGGAATCACGGAACCCGAAAGGGAAGGCCACGATCTCCGAAGTTACTGGTCAGGTGGTTTCCATCGAAGAAAACCCAGCTGAACAAACTAAGGACGTTACGATCAAGGGTGAAACCGACACGCGGACTTACACCCTGCCAATCACGGCCCGGATGCGGGTGGCCGAAGGTGATGATATTCACCGTGGTCGCGCCATCAACGAAGGGTCAATTGATCCAAAGGAAATGATTCGGGTTCGCGACGTTTTGTCCACGGAAACCTACCTGCTCTCCGAAGTGCAAAAGGTTTATCGTATGCAGGGGATTGACCTGCTCGACAAGCACGTTGAAATCATGATTCGCCAAATGATGCGTAAGGTGCGGGTGATGGATCCTGGTGATACTGATGTTTTACCGGGTGAACTGTTGGACATTAGCCAATTCCGCGATGCTAACTACCAAACCTTGATTTCCGGGGGAATTCCGGCCACTGCCCGGCCAGTTATCCTCGGGATCACTAAGGCTGCTCTTGAAACTAACAGTTTCCTTTCGGCCGCTTCCTTCCAAGAAACGACGCGTGTCCTTACCGACGCCGCCATCCGGGGCAAGAACGACCCGCTGGTGGGGCTCAAGGAAAACGTTATTATCGGGAAGATCATTCCAGCCGGAACGGGGATGGGTGCTTACCGCAACATCAAGCCCAAGGAAGTCAGTGTCAACACTGGCGCAACCGATGGGGCAATTACCTCCATCCGCAAAATGGAAGAACAACTAAAGGATCAAGACTAA------------------------------------------------------------------------------------------------------------------------------------------------------ATGACCAAAGGAATCTTAGGCAAGAAGGTCGGGATGACTCAAGTCTTCACTGACAACGGTGAATTGGTTCCAGTTACTGTTATTGACGTAACGCCAAACGTTGTTATGCAAGTTAAGACCCTTGAAAATGACGGTTACAGTGCCGTTCAACTCGGGTTCGACGACAAGCGCGAAGTTCTGAGCAACAAGCCCGAACAAGGTCATGCAGCAAAGGCTAACACGACTCCTAAGCGCTTCATCGGTGAAATCCGCGACGCTGAATTAGGAGACGACATCAAAGTTGGGGATAAGGTAGCAGCCGACATTTTCGCAGAAGGCGAAACGGTCGACGTTACTGGTACCACCAAGGGTCATGGTTACCAAGGTAACATTCACAAGGACGGCCAACGGCGTGGACCAATGGCGCACGGTTCTCGTTACCACCGTCGCCCAGGTTCACTTGGTGCCATCATCAACCACGTGTTCAAGGGTAAGAAGCTGCCAGGTCGGATGGGTAACAATACCCGGACTGTGCAACACCTGCGGATCGTTAAGGTCGACACTGAAAACAACGTTCTCTTAATCAAGGGTAACGTTCCTGGTGCCAACAAGTCCTTTGTTACGATCAAGAACTCCGTTAAGGCTAACACTAAGAAGAGCCTTAGCAAGCAATCCAACAAGTAA------------------------------------------------------------------------------------------------------------------------------------------------------ATGACTAGTGTTGCATTATTCAAGCAAGACGGTAGCCAAAACGGCACTGTTGAACTGAACGACAGCGTATTTGCTGTTGAAGCAAACGAATCCGCTGAATTCGATGCGATTCTTCGCCAACGTGCTTCCCTGCGTCAAGGGACTCACGCAGTTAAGAACCGTTCCGCAGTTCGCGGTGGTGGGAAGAAGCCTTGGCGTCAAAAGGGTACTGGTCGTGCCCGTCAAGGTTCCATCCGCGCACCTCAATTCCGTGGCGGTGGGATCGTCTTTGGCCCAACCCCTCGTTCCTACAACTACGCATTACCACGTAAGGTTCGTCAATTAGCCATCAAGTCAGCCCTTTCCCAAAAGGTTGCCAACGACAAGTTCGTTGTTGTTGATGGTTTGAACTTTGACGCACCAAAGACGAAGGAATTTGCTGGCGTAATGAACAACCTCAAGGTTAGCGAAAGGGTCTTAGTTGTGGTTACTGACGAAGACAAGAACGCTCAATTATCAGCACGCAACCTGCCGAAGACGACGGTTGTGACGCCAGCTGGTGTGAACATCTTGAACGTCGTTGACGCCCAAAAGATCATCATTACCCAGTCAGCTCTTTCTCAAGTAGAGGAGGTGCTCGCATAA------------------------------------------------------------------------------------------------------------------------------------------------------GTGGGAATTCGCAAATACAAAGGCACCACTAACGGACGCCGTAACATGAACGGTTACGACTTCGCGGAAATCACGAAGACGACGCCGGAAAAGTCGTTATTGGCTCCGCTCAAGCACACCGCTGGTCGTAACAACGCTGGTAAGATGACCGTTCGTCACCGTGGTGGTGGTACGAAGCGTCAATACCGGATTATCGACTTCAAGCGGATCAAGGATGATGTTCCAGCAACTGTTCAGGCCATTGAATATGACCCGAACCGAACTGCTAACATCGCATTGCTTGGTTACGCTGACGGGACTAAGTCTTACATCCTTGCACCGAAGGGTCTCAAGGTTGGGATGACTGTTCAATCTGGTCCGGATGCAGATATCAAGGTTGGTAACACGTTACCGCTGAAGAACATTCCAGTTGGTACTGTTATTCACAACATCGAACTTAAGCCGGGTAAGGGTGGTCAATTGACCCGTTCTGCCGGTACTTCTGCTCAACTTCTTGGTAAGGAAGAAAAGTACGTTCTGGTACGTCTTTCTTCTGGTGAAGTTCGGATGATCCTGGCTGCTTGCCGGGCAACGATTGGTTCGATCGGTAACGATGAACACGGTCTGCTCGTTAAGGGTAAGGCTGGTCGTTCCCGTTACGCTGGTCAACGTCCTCACGTTCGTGGTTCTGTTATGAACCCTAACGATCACCCACATGGTGGTGGTGAAGGTAAGGCTCCAGTTGGTTTACCATCTCCACTCTCCCCATGGGGTAAGAAGACTGTTGGTAAGAAGACTCGTTCACACAAGGCTCGTTCCAACAAGTTCATTGTTCGTGGGCGTAAGCGTGGTCCACACACGCGTTAA------------------------------------------------------------------------------------------------------------------------------------------------------ATGGCTGAAAACGTTACTTCAGCTAAGGCAACTGCTAAGATGGTCCGTGTATCATCTCGCAAGGTACGCCTGGTGCTTGACACCATCCGTAACAAGTCCGTTGCCGAAGCATTTGCTATTCTGAAGTTCACTCCAAATGGGGCTGCTTCAGACGTCGAAAAAGTTTTGAAATCTGCTGTTGCAAACGCTGAAAACAACTTTGACCTGGACCAAGCATCCTTGGTTGTAAGCGAAGCCTTTGCTAACGAAGGACCAACCTTAAAGCGGTTCCGTCCACGCGCCAAGGGTTCTGCTTCTCCAATTAACAAGCGGACCAGTCACATCACAGTGGTTGTTGCAGAAAAGTAG------------------------------------------------------------------------------------------------------------------------------------------------------GTGGGTCAAAAGATTAATCCTAATGGTTTCCGTGTTGGGGTCATTCGCGACTGGACTGCTAAGTGGTACGCAGATAAGAACTACGCCGCTTACCTGAACGAAGACCTTCGGATCCGTAAATACATCGAAAAGCGACTTGCTGACGCCTCTGTATCAACCGTGGAAATTGAACGTGCTGCTAACCGCGTAAACGTATCAATTCACACTGCCAAGCCAGGGATGGTTATTGGTAAGGGTGGTTCAGAAGTTGAAGCACTTCGCAAGGAACTTAACAACCTGACCAACAAGCGGGTTCACATCAACGTGGTTGAAATTAAGAAGCCAGACCTTGATGCACACCTGGTTGGTGAAAGTGTTGCTGAACAACTTGAAAACCGGATTGCATTCCGTCGTGCGATGCGTGGTGCTATGCAACGTGCTATGCGTGCCGGTGCCAAGGGGATCAAGATTCAAGTTGCCGGCCGTTTGAACGGTGCCGACATGTCTCGGATCGAATCCTACTCTGATGGGACTGTTCCTTTGCACACGCTTCGCGCAGATATCGACTACTCCTGGGACGAAGCTCACACTACCTACGGGGTTCTGGGGATCAAGACCTGGATCTACCGTGGTGAAGTTCTCCCAGCTAAGAAGAACAACGAAGCTAAGGGAGGGAACTAA------------------------------------------------------------------------------------------------------------------------------------------------------GTGATTCAACAAGAAAGTCGGTTGAAGGTCGCAGATAACTCCGGTGCCCGCGAAATCCTGGTCATCAAGATTTTGGGTGGTTCCCGTGTTAAGACCGGTAATATTGGTGACATTATTGTTGCTACTGTAAAACAAGCAACACCAGGTGGCGTTGTCAAAAAGGGTGACGTTGTGAAGGCCGTTGTCGTACGGACTAAGCATGGTCTGCACCGTAAGGATGGTTCCTACATCAAGTTTGATGAAAACGCAGCCGTTTTGATCAACAACGACAAGAGCCCAAAGGGTACCCGTATTTTTGGCCCAATCGCTCGTGAGTTACGTGACGATGACTACATGAAGATCATCTCACTGGCCCCAGAAGTTCTGTAA------------------------------------------------------------------------------------------------------------------------------------------------------ATGGAAAACCGTTTAAAAGCTAAGTACGAAAACGAAGTTCGCCCATCTTTGATTGAAAAGTTTGATTACTCTTCAGTTATGGCTGCTCCCAAGCTCGAAAAGATCGTCTTGAACATGGGGGTTGGGGACGCAACGCAAAACTCCAAGAACCTTGACGAAGCCGTTGAAGAACTTGGGCTTATCTCCGGTCAAAAGCCACTGATCACTAAGGCCAAGAAGTCCATCGCCGGCTTCCGTCTTCGTGAAGGGATGGCTATCGGTGCCAAGGTTACTCTGCGGGGCACGCGGATGTACGACTTTTTGGACAAGTTAGTTAACGTTTCCTTGCCACGGGTTCGTGACTTCCGTGGGGTTTCCAACAAGGCCTTTGATGGTCGTGGTAACTACACGTTGGGTGTTCGGGAACAACTGATCTTCCCAGAAATCGATTACGATAACGTTAACCGTGTTCGTGGTTTGGACATCGTCATCGTTACGACTGCTAACAGCGACGAAGAAGCTCACGAATTACTGGCCCAATTAGGGATGCCATTTGCTAAGTAA------------------------------------------------------------------------------------------------------------------------------------------------------ATGTCTATGAGTGATCCAATCGCAGATTTCTTAACTCGGATCCGCAATGCCAACATGGCACACCACGATTCAGTTGAAGCACCTGCATCCAAGATGAAGAAGGACATCGCCGAAATCTTGAAGCAAGAAGGTTTCATCCGCGATGTTGAATACGTTGAAGACAACAAGCAAGGCATCATCCGCGTATTCTTGAAGTACGGCCAAGACGGCGAACGCGTTATTTCCGGTTTAAAGCGGATTTCCAAGCCGGGTCTTCGCTCCTACGTTAAGGCAGACGCTGTGCCGAAGGTCTTAAACGGCTTAGGGATTGCCATCATTTCTACGTCCAACGGCGTGGTTACTGATAAGGTTGCCCGTGCTAAGAAGGTCGGCGGCGAAGTCGTTGCCTACATTTGGTAA------------------------------------------------------------------------------------------------------------------------------------------------------ATGAGTCGTATTGGTTACAAGGAAATTGATTTGCCAGCAGGTGTTGAAGTTTCTCAAGAAGGTAACGTGGTTACTGTTAAGGGACCAAAGGGGACCCTTTCTCGTGAAATTTCTCCGCTGATCACGATGTCCGTTGAAGGCAACGTGGTTAAGTTCGAACGTTCTGGCGAAGATAACAAGGTCCGTGCCCTGCACGGGACTACCCGCGCCAACGTTAACAACATGGTTGAAGGGGTCGTTAATGGATTCAAGAAGACCTTGAAGCTCGTCGGGGTTGGGTACCGTGCCCAATTCAAGGGTGACAAGTTGATCTTGACTGTTGGTTACTCCAACCCAGTTGAAATGACGAAGCCTGCTGAAGTGGAAGTTGCTGTTCCAGACAACACCACGATTGAAATCAGTGGGATTGACAAGCAAGAAGTCGGTGACTTCGCTGCTGAAGTTCGTGCCGTTCGTTCACCTGAACCATACAAGGGTAAGGGTATTCGTTACGAAAACGAACACATCGTCCGCAAGGAAGGTAAGACTGGTAAGTAA---------------------------------------------------------------------------------------------------------------------------------------------------------------------------------------------------ATGGCATCATCATCATACATTGATCCAGCTAAGTTGGATCTTGACGATCAAGTTGTTTCCATCAACCGGATTACCAAGGTTGTTAAGGGTGGTCGTCGTCTCCGCTTTGCAGCCCTCGTGGTTGTCGGTGACCACAATGGCCACGTCGGCTTCGGTACTGGGAAGGCCCAAGAAGTTCCGGAAGCAATCCGCAAGGCTTCTGCAGCCGCTCAAAAGAACCTGATCAAGGTTCCAACCGTTGGAACGACCATTCCGCACGAAGTTATCGGTACTTACGGCGGTGGGAAGATCATGTTAAAGCCAGCCGTTGAAGGTTCCGGGGTTACCGCCGGTGGGGCCGTTCGTAACGTGATGGAACTTGCAGGGGTTAACGACGTTACCTCAAAGCGGTTAGGTTCCAACACGCCGATCAACGTTGTTCGTGCTACTTTTGAAGGTCTCAAGGCCTTGAAGAGTGCCGAAGAAGTTTCCAAGCTGCGCGGCGTATCCGTTGACCACCTGGCAGAATAG------------------------------------------------------------------------------------------------------------------------------------------------------ATGGCTCGTATCGCAGGTGTCGATTTACCTCGTGACAAGCGAATCGTAATCGGCTTAACTTACATTTTTGGGATTGGGAACACGACTGCACAAAAGATCCTGGCTAACGCTGGGGTTTCCGAAGACATTCGGGTTCGCGACTTAACGCCGGATCAAGAAGAAAAGATCCGTGCAGAAGTTGACCAAATCAAGGTTGAAGGTGACCTTCGCCGTGAAGTATCCCTCAACATCAAGCGTCTTCAAGAAATCGGCTCTTACCGTGGCATGCGTCACCGTCATGGGTTACCAGTTCGTGGTCAACACACGAAGAACAACGCCCGGACTCGTAAGGGGAAGGCCGTTGCCATTGCCGGCAAGAAGAAGTAA------------------------------------------------------------------------------------------------------------------------------------------------------ATGGCAACCAAAAAGGGTACGCGTAAGCGTCGGGTAAAGAAGAACATTGAAACTGGTGTTGCCCACATCCACTCAACGTTCAACAACACTCTGATTATGATTACCGATGTTCAAGGGAACGCAGTTGCTTGGTCCTCTGCCGGGGTCCTTGGCTTCAAGGGTAGTCGTAAGTCAACGCCATTTGCTGCACAAATGGCTTCTGAAGCCGCTGCTAAGCAAGCAATGGAACACGGTATGAAGACCGTCGAAGTTGAAGTTAAGGGGCCAGGTTCCGGTCGTGAATCTGCCATCCGGGCACTTCAAGCAACTGGTCTTGAAGTTACTGTCATTCGGGACGTAACTCCAGTACCACACAACGGTTCTCGTCCTCCAAAGCGTCGTCGTGTTTAA---------------------------------------------------------------------------------------------------------------------------------------------------------------------ATGGCAAAACCTGGTCAAGTTGACCGTAAGTGGTACGTTGTTGATGCTAAGGGCATTTCCCTTGGTCGTTTGGCTTCTACTGTCGCATCTATTTTACGCGGTAAGAACAAGCCAACCTTCACTCCGCACGTTGACACCGGTGACTACGTGATCGTTATTAACGCCGCAGAAGTTAAGTTAACTGGTAAGAAGGCAACTGGGAAGATCTACTACCGTCACTCCAACCACCCGGGTGGTTTGAAGCAGCGCACGGCCGGTGACTTCTTAGCTAAGGATCCTGAAAAGATGGTTGAACAAACTATCAAGGGGATGCTTCCTCACACCTCGCTTGGTCGGAAGATGGGGATGAAGCTGCACGTTTACGCTGGTGAAAGCCACAACCAAGCAGCTCAAAAGCCTGAAGTACTCGACATTACTAACTTAATCTAA------------------------------------------------------------------------------------------------------------------------------------------------------TTGGCTCAACAAGTACAATACAGTGGTACTGGACGTCGTAAGGATGCAACCGCACGCGTTCGCTTGGTACCTGGTTCTGGTAACATTACTATGAACGGCAAGGCAATCGAAGACTACATTCCGTTTGCCAACTTACGCGCCATCGTGAACCAACCATTTGCCGCTACTAAGACGGAAGGTCAATACGACGTCTTGGTAAACGTAAACGGTGGGGGCTTCTCTGGTCAAGCCGGTGCAACCCGTCACGGGATCGCCCGCGCTCTTTTGACCGTTGACCCTGACTTCCGCGATGCCCTGAAGAAGGCTGGTCTCTTAACCCGGGACCCACGGATGAAGGAACGTCGTAAGCCAGGTCTCAAGAAGGCCCGTAAGGCTTCTCAATTCAGCAAGCGTTAA------------------------------------------------------------------------------------------------------------------------------------------------------TTGATACCAAGGTGGTACCGTGCATTTTGCACCCTTGTCTTTTGCAGGGGTGCTTTTTTTGTTGAGAGCCTGAGGAGGAAACACATGCGCTATCAACGGCCAAAAGGGACGGCCGACATCTTGCCAGGGGATAGTCAAACCTGGCAATACGTTGAAGGCCAAGCCCGCCAAATTTTTAAAACCTATGGCTACCGAGAAATTCGAACACCGCTCTTTGAATCCTACGACATCTTCTCCCGTTCGGCCGGTGACACGTCCGACGTGGTGACCAAGGAAATGTACGACTTCAAGGATAAGGGGGATCGCCACATCGCCCTGCGCCCGGAAGGAACGGCCGGCGTCGTGCGGGCCTTTGTCGAAAATAAGCTGTACGGCCCGGAATTTAATAAGCCTTACAAGGTCTACTACATCGGACCAATGTTTCGTTACGAACGGCCGCAATCGGGGCGCCAACGTGAATTTCACCAGATTGGGGTGGAAGCCTTTGGGGCCGACAACCCGGCCGTGGACGTGGAAGTCATCACGATGGCTCTGCGGTTCTTTAAAAAGCTCGGCCTCTCTGATTTGCGGGTGGCCGTTAACTCTTTGGGGGACCAGGAAAGCCGGGCCAACTACCGCCAGGCGTTGATCGACTACTTAAAGCCCCACTACGATGAATTGAGTGAAGACTCCAAGGAACGGCTGGAAAAGAACCCGCTGCGGGTGCTCGATTCTAAGGACGAACGCGACCAGCAATTCGTGGAAAACGCCCCGTCAATCCTTGATTACTTGACCCCGGCGGCCGCAGAACGTTTTGACCAGGTCAAGGAAATGTTAGACAGTTTGGGGATCGACTATGTAGTTGACGCTACGATGGTCCGGGGCCTGGATTACTACAACCACACCATCTTTGAAGTAATGGTTAAGGCCAAGTCACTGGGCCACGGCTACACCACCATCTGCGGTGGGGGCCGATACTCAGGACTGGTGGAAGAACTCGGGGGCCCGGACGAACCCGGCGTCGGCTTCGGGATTGGTCTGGAACGGCTGATCTTGCTGTTGGGCGACGAAGGGGTCGAACTGCCAACGGAAGACGGCTTAGACGTTTACGTGGTCGGGATCGGTGAAGCGACCAACCTGGAGAGCTTCCGGCTGGTAACCGCCGCCCGGGATGCTGGGCTGGTGGCCGAACGCGACTACCTAAACCGTAAGCCAAAGGCCCAGTTCAAGACGGCGGCCAAGGAAGCCGCCAAGGTAACGTTGACGGTCGGCCAACGCGAAATCGAAGAGGGAACGGTCCACTTTAAGGTGATGGCAACCGGTAAGGAAGTCTCCGTTCCCCTGGCAGACTGCTTAGCAGACTTTGGCAAGGTTTATCAAGAACACGTGGAGGAAGGTTAA------------------------------------------------------------------------------------------------------------------------------------------------------ATGTTAGACATCAAGCAAATTCGCCAACAACCGGACTGGTTCAAAGAAAAGCTGGCCACCCGGGGCGTTCAACCAGAAGAAATCGACGCCGTGCTGGAACTGGACGCCAAGCGGCGCGAACTCCTGCAACAAACCGAAACCCTGAAGGCCAAGCGTAACGAAGCCTCCAAGAAGATCGGGGAAGCTAAGCGGGCCAAGCAATCCGCTGACGAAGCAATTGCCGAGATGCGCCAAGTCGGCGAAGACATCAAGGCCTTAGACGAACAGGTGGAAGCAAACGACAAGGACCTCTTTGACAAGTTAGCCCACCTGCCGAACGTCCCTCACGAAGGGGTGCCGGTTAGCCTGACCGAAGATGGGGCCGAAGAACTGCGTAAGGTAGGTCAAGCCCGTCAATTCGACTTTGAACCAAAGCACCACTGGGAAATCGGCGAAAAGCTCGGGATTTTAGACTTTGAACGGGCCGGCAAGGTTTCCGGCTCCCGCTTCGTCTACTACGTCGGCCTCGGGGCCCAATTGGAACGGGCGCTGTACAACTTCATGCTCGATGAACACATGAAGGAAGGCTACACCGAAGTCTTGCCGCCATACATCGTCAACGCCCACGCGATGTACGGGACCGGTCAATTCCCGAAGTTTAAGCAGGACGTCTACCAGGTGAACGGTGAAGACATGACCCTGATCCCGACCGCCGAAGTTCCGTTGACCAACTACTTTGCCGGCGAAGTGATCCCCGCAGAAAAGCTGCCGGTTTACGTGACGGCCTTGACGCCAAGCTTCCGTTCCGAAGCCGGGTCAGCGGGGCGCGATACCCGTGGGTTGATCCGGATGCACCAATTCAACAAGGTCGAAATGGTTAAGTACACCAAGCAAGATCAATCCTGGGAAGAACTCGACAAGATGACGGCCAACGCCGAAAACATCCTCCAAAAGCTCGGCCTGCCGTACCACGTCATCACCCTGACGACTTCGGACATGAGCTTCACGGCCTCCGAAACCCACGACCTGGAACTGTGGATGCCGGCCCAAAACAAGTACCGGGAAGTTTCCTCTTGCTCCAACTGCTTGGACTTCCAAGCCCGGCGCCTGCACATGCAATACCGGGACGAAAACGGTAAGCTCCAATACGTGCACACCCTGAACGGTTCTGGTTTAGCCGTTGGGCGGACGTTGGCGGCCATCTTAGAAAACTACCAAAACGAAGACGGCTCCGTGACGATTCCAGAAGTGCTGGTACCGTACTTCCACGGCATCACCAAGATCACCAAGGAAAACGCCGTGCCGTTTAACAACAAGTAA------------------------------------------------------------------------------------------------------------------------------------------------------GTGGCGGGTCTTCCAAAATTTGAAAGGTGGGAAACATTCATGGCTATCTCAAAGGAAAAGAAGAACGAAATCATCAAGCAATTCGCTACTCACGAAGGGGACACTGGTTCAACCCAAGTTCAAGTGGCTGTTTTAACTGCAGACATTAACGAACTGAACGAACACCTTCGCGAACACAAGCACGATTACCACTCACAACGTGGTTTGATGAAGAAGATCGGTCACCGTCGTAACCTTTTGGCTTACCTTCGTCGGACTGACCTTCCTGCTTACCGGGAACTGATCAAGGCCCTTGGTCTTCGTCGGTAA------------------------------------------------------------------------------------------------------------------------------------------------------ATGGGTCGTAGTTTAAAGAAGGGACCTTTTGCAGATGCTTCTTTATTAAAGAAGGTTGAAGCTCAAGCAGATAGCGACAAGAAGACCGTCATTAAGACCTGGTCACGTCGGTCCACGATCTTCCCGAGCTTTATCGGATACACGTTCGCAGTATATGATGGTCGGAAGCACGTGCCAGTTTACGTACAAGAAGACATGGTAGGTCACAAGCTTGGTGAATTCGTACCAACGCGGACTTTCCGTGGTCACGCTGCCGATGACAAGAAGACTGGTCGTAAGTAA------------------------------------------------------------------------------------------------------------------------------------------------------ATGAGTGACGAACGTAATGCACGTAAGGTGTACCAAGGTCGCGTTGTTTCTGACAAGATGGACAAGACGATCACGGTCGTAATTGACACCTACAAGAGCGCGCCGATCTACGGCAAGCGGGTTAAGTACTCCAAGAAGTACTACGCTCACGACGCTAACAACGAAGCCCACGTTGGTGATACTGTTCAAATCATGGAAACGCGGCCGCTGTCTGCTAAGAAGCGTTTCCGGCTTGTTAAGGTCGTAGAAAAGGCCGTTATCTTATAA------------------------------------------------------------------------------------------------------------------------------------------------------ATGCTAGTACCAAAGCGAGTAAAGCACCGTAAGGTTCAACGCGGTAAGATGCGTGGGGAAGCCAAGGGTGGTAAGACCGTTACTTTTGGTGAATTCGGTCTGCAAGCTCTCGATTCTCACTGGATTTCTAACCGTCAGATCGAAGCCGCTCGTATTGCCATGACGCGTTACATGAAGCGTGGTGGTAAGGTTTGGATCAAGATCTTCCCACACCTTTCTTACACTAGTAAGGGTGTTGGTACCCGGATGGGTAACGGTAAGGGTGCTCCTGAAGGTTGGGTAGCCCCTGTTAAGCGTATGAAGGTGATGTTCGAAGTTGCTGGGGTTCCTGAAGAAGTTGCCCGTGAAGCCCTTCGTCTTGCCGGAACCAAGTTGCCAGTTCGCACTAAGATCGTTAAGCGTGAGGAAGTAGGTGGACAATCTAATGAAGACTAA------------------------------------------------------------------------------------------------------------------------------------------------------ATGCAATTAAACGAATTAAAGCCTGTTGCTGGCTCACGTTTCAAGCGGCTTCGTAAGGGTCGTGGTCTTTCTTCCGGTCACGGTTTCACTTCTGGTCGTGGGACGAAGGGTCAAAAGGCGCACGGTAAGACCCGTCTTGGGTTTGAAGGGGGCCAAATGCCTCTCTACCGGCAAAAGCCAAAGCGTGGTTTCATCAGCATGAACCACAAAGACTTCGCCCTTGTTTCCCTGACGACGCTTAACCAATTTGAAGACGGCGCTGAAGTTACGCCAGAAGTTCTGGTTGCAAACGGCGTGATCAAGAACGTTAAGAGTGGCGTTAAGGTTTTGGCAACTGGGAAGCTTGAAAAGAAGCTGACCGTTAAGGCTAACAAGTTCTCTGCTTCAGCCGTTAAGGCAATTGAAGCTGCCGGTGGTACGACTGAGGTGATCTAA------------------------------------------------------------------------------------------------------------------------------------------------------ATGTTCACAACCGTCAAAAACGCGTTCCGGGTTAAAGAAATTCGACACCGGATCTTCTTTACCCTGTTCGTGTTGATTGTTTACCGGTTGGGAGCTTCGATCACCGTTCCGGGAGTTAACGCTGCGGCCTTGCAGCAACTCTCGTCATCGGGATTAGCATCTATTCTTAATACCTTTAGTGGTGGGGGGTTGGAAAACTACTCCCTCTTTGCGATGGGGGTTTCGCCGTACATTACGGCCCAAATTGTCGTTCAACTGCTACAAATGGACATCGTGCCGAAGTTCGTTGAATGGTCAAAACAGGGTGAAGTTGGACGGCGGAAATTAAACCAGGCGACTAGGTGGTTAACGATTGTGTTGGGCTTTGTCCAGTCGATCGGAATCACCGCCGGGTTCAACGCCCTCTCCACCATTAAACTGGTGAATAATCCGGGGATGAAGACCTACCTCACGATTGGTCTCATCCTGACGGCTGGAACAATGTTTGCGACCTGGATGGGGGACATGATTACCGAGCGGGGACTTGGGAACGGGGTTTCCATGTTGATCTTTGCCGGGATCATCGCCCAGATGCCAAGCGCAATCCAGCAGTTGTGGACGGATCAAATCACTGGCGAATCCGGGAGTGCCCTTTGGATGGGCATCGGGTTCATTGCGCTGGTTGTGGTGGCTTTGCTGATCATCGTTGCCTTTGTAACGTGGGTTCAGCAAGCTGAACGGCGTTTGCCGATTCAGTACACCCGGCGGACGACCGTCTCGCCGGCCAATAGCTACCTGCCATTAAAGATTAACGTTTCCGGGGTGATCCCGGTTATCTTTGCCGGTTCGGTTATTTCGACGCCGCAAACGATTTTAATGGCCTTTCAGCAAAATCATTCCGGGGATACTTGGTACCAAGTTATGACCAGTATCTTTAACCTTCAATCGGGTCCCGGGATAACCCTGTACATCTTCTTGATCGTTGTGTTTACCTTCTTCTACGCCTTTGTTCAGGTTAACCCGGAAAAATTAGCCGAAAACTTGCAAAAGCAAGGCTCCTACATTTCGGGGGTTTGGCCGGGGAAGGGGACCCAAGACTTTGTCTCGGGGCTCCTGATGCGGCTATCGACCGTTGGGTCCCTTTTCTTGGGCCTGATTTCTCTGATTCCATTGATTGCTTCCAACGTTTGGAACTTAAGCCAATCAATCGGGCTTGGGGGAACGAGTTTACTGATCGTCGTCCAAATCGCCTTGGACGTCGTCCGGCAACTAAACGGGTTGACGATGAAGCGTGAATACATTGGGTTTATCCATGAATAG------------------------------------------------------------------------------------------------------------------------------------------------------ATGATCGAATTTGAAAAACCAAACATCCACAAAGTTGAAGAAACAGACAACTACGGTAAGTTTGTCGTAGAACCGTTGGAACGCGGTTACGGGACGACTCTGGGTAACTCTCTTCGGCGTGTTATGCTGGCATCCCTGCCAGGGGCAGCCATCACCAGCATTCAAATTGATGGTGTTCTGCATGAATTCAGCACGGTTCAAGGGGTTACGGAAGACGTTACGCAGATTATCTTGAACTTAAAGCAAGTTGCTTTAAAGATTGATTCTGAGGACGCTAAGGACCTTGAAATTGACGTTAAGGGTCCGGCCGAAGTAACGGCTGCCGACATCCAAGGTGACGGCGATGTTACTATCCTGAACTCTGACCTTCACATTGCGACGGTTTCCGACGGTGCCGAATTGCACGTTAAGATGACCGCTGATAAGGGTCGTGGTTACTCATCTGCTGATGATAACAAGACTCGTATGGAGGGCTTGGCAATTGGTGTCTTACCAATTGATTCCATCTACACCCCGATCGAACGTGTTAACTACACGGTGGAAAACACCCGGGTGGGGCAAAGCAACGACTACGATAAGCTGACTCTTGACGTTTGGACTAATGGTTCCTTAACGCCAACCGAAGCAATCAGTCTTGCTGCTAAGATCCTCACTGAACACCTGACGATGTTCGTCAACCTCACCGAAGAAGCACAAGCAACTCAAGTGATGGTTGAACGGGAAGAAACCCACCAAGAAAAGGTGCTTGACAAGACCATCGAAGAACTTGACCTGTCTGTACGTTCATACAACTGTTTGAAGCGTGCTGACATCCAAACCGTAAAGGACTTAACTGAACGGACCGAAGCCGACATGATGAAGGTTCGGAACCTTGGGACGAAGTCATTGGATGAAATCAAGCTCAAGTTGGCTGAACTTGGCGTTGGGTTTCGCCAAGAAGATTAA------------------------------------------------------------------------------------------------------------------------------------------------------ATGTTGAAAATATACAACACACTCACCCGGCAAAAAGAAGAATTTCACCCCCAACAAGCAGGGATCGTTAACATGTACGTCTGTGGTCCGACCGTCTACAATTATATTCACATCGGCAACGCCCGGAGCGTGGTCGCCTTTGATACGGTGCGCCGCTACCTAGAGTTTTCTGGCTACCAAGTTAATTACGTCTCCAACTTCACCGATGTTGATGACAAGATGATAAAGGCCGCCAAGGAGCAGGGGATCACGGTGCCAGAGTTGGCGGATAAGTACATCCAAGCCTACATGGAAGACACCGCCGCTTTGAACGTCGAACCCGCCACTACCCACCCCCGGGCAACCGAAAACATTGACGGGATTATTTCCTTTATTGAAGACCTGATTGAAAAGGGCTACGCCTACCAAAGTGGGGGCGACGTGTACTACCGGGCCCGCAAGTTTGCCCACTATGGTCAACTGTCCGGTCAGTCCCTAGACGACCTGGAAGTCGGAGCTAGCGAACACGTTTCAACAGAAGAGGTGGCCAAAAAAG-AGGACCCGCTCGATTTCGCCCTCTGGAAGGCGGCCAAGCCCGACGAGATCAAGTGGGACTCC-CCGT-GGGGGGCCGGGCGCC-CGGGCTGGCATATTGAGTGCTCGGTGATGTCAACCAAGTACCTGGGTGATACCCTAGACATTCACGCCGGTGGTCAGGACCTCGAGTTCCCCCACCACGAAAATGAAATCGCCCAGAGCGAAGCCAAGACGGGCCACCGCTTCGTTAACTACTGGATGCACAACGGCTTTGTAACGATCGGTAGGGACAACGAAAAGATGAGCAAGTCCCTGGGCAACTTCGTCACGGTGCACGACTTAATTAAGGAAGTTGACCCCCAGGTGTTACGGTTCTTCATGTCAACGACCCAGTACCGGCGCCCAATTCAATACAGTCAAGAAAGCTTGGTGGAAGCCCAAGCTAACTTAGAGCACTTAAAAAACACTTACGACAACCTGGCTTACCGGCTCAAAGACGCTACGTCTGGGACCGATGGCGGCGTGCAACGGCAACTAGCGGACTTTCGGGCCCGCTTTGTGGCAGCCATGGATGATGATATTAACGTTCAAAACGGTATTGCCGTGGTTTACGAGTTGATGCGCTTTGCTAACCAGTACGTTGAACAACGCCTGGTGCAGCGCGAACCAATCGTTGCCATTCAATTAATGTTAAAACGGTTAGTAGCGGTCTTTGGGGTTGACCTGGCCGTTTCCGCTACTGAAATTAACGACGAAAAAATTAAGGAACTGATCGAAAAGCGCAACGCCGCCCGGGCGGAAAAAGACTTCGCTTTAAGTGACCAGATCCGCGACCAGTTAAGGGACCAGGGGATCATTTTAGAGGACACCCCCCAGGGGACCCGTTACAGAAAGGAATCAAATTAG---------------------------------------------------------------------------------------------------------------------------------------------------------------GTGATTTCTAAACCAGACAAGAACAAGATCCGTCAACGCCGTCACATGCGCGTTCGCGGTAAGATCTCTGGTACTGCAGAGCGCCCACGTTTAAGTGTTTACCGTTCTAACAAAAACATTTACGCTCAATTAATTGATGACGTAAAGGGTGTGACGCTCGCAAGTGCCTCAACCCAAGATACTGAAGTAAGTGGTAAGACTAAGACCGAACAAGCTGCCGGTGTTGGTGCCCTGATCGCTAAGCGTGGGGTTGAAAAGAACGTTACCACTGTTGTGTTTGACCGTGGGGGTTACCTTTACCATGGTCGGGTACAAGCTTTAGCAGAAGCCGCTCGTGAAAACGGGCTTCAATTCTAA---------------------------------------------------------------------------------------------------------------------------------------------------------------TTGATCATGGCATACGATCACAAAGCGATTGAAAAGAAATGGCAACGCTACTGGAAGCAACACAAGACCTTTAAGGCCACTTTGGACAAGGACCAAAAGAAGTACTACGCCTTAGACATGTTCCCGTACCCGTCTGGTCAAGGGTTACACGTTGGTCACCCGGAAGGTTACACGGCCACCGACGTGATGTCACGGCTCAAGCGGATGCAGGGCTTCAACGTCTTACACCCGATGGGCTGGGACGCCTTTGGGCTGCCGGCGGAACAATACGCCTTAAAGACCGGTCACAACCCGGCTGACTTCACTAACCAAAACGTTGACCACTTCCGCGACCAAATTCAATCACTTGGTTTTTCCTACGATTGGGACCGCGAAGTTAACACGACCGATCCGAACTACTACAAGTGGACCCAGTGGATCTTTGAGCAGCTCTACAAGAAGGGTTTAGCCTACGAAGATGAAATCATGGTTAACTGGGCACCCGACTTCATGGGCGGGACCGTGGTTGCCAACGAAGAAGTCGTCGATGGTAAGACCGAACGGGGTGGTTACCCAGTTTACCGGGTACCGATGCGTCAGTGGGTCTTAAAGATCACCGCTTACGCCGACCGTTTGATCGATGATTTGGACCTGGTTGACTGGCCGGAAAGCGTTAAGGAAATGCAACGCAATTGGATCGGCCGTTCAGAGGGGGCCAGCGTCAAGTTTAAGGTGGTTGGCCACGACGGGGTCGAAATTGAGGTCTTTACCACCCGGGCCGATACCCTCTTTGGTGCTTCCTACGTGGTGCTGGCACCGGAAAACAAACTGGTTGACCAACTGACGACGCCGGAACAAAAGGCCGCCGTTGACGCCTACAAGGAAGAGGCGTCCCGGCGTTCCGACCTGGAACGGACCGAGTTAAGCAAGGAAAAGACCGGGGTCTTCACCGGTTCCTACGTCATCAACCCGGTTAACGGCGAACAGTTACCAATCTGGACGGCCGACTACGTCTTGAACTCCTACGGGACCGGGGCGGTCATGGCGGTGCCATCCGGTGATCAACGGGACTTTGAGTTCGCCACTAAGTTTAACCTGCCAATCACGCCGGTGGTCGAAGGCTTCAACGGGGAAGAGGCCTACACCGAAGATGGTGCCCACGTCAACTCCGGCTTCTTGGACGGCTTAAACATCAAGGAAGCTAAGGCCAAGATGGTGGAATGGCTGGAAGAACACGACTGCGGGGGCAAGAAGGTTAACTACCGGCTCCGTGACTGGATCTTCTCGCGCCAACGTTACTGGGGTGAACCGATCCCGGTTATCCACTGGGACGACGGCACGACCTCATTAGTGCCAGAAGACGAGTTGCCGTTGCGCCTGCCGGAAACCGACAACATTGAACCGTCCGGGACCGGGGAAAGCCCGTTAGCTAACATCGAAGACTGGGTCAACGTCTACGATGAAAACGGCCGCCACGGGAAGCGGGAAACCAACACGATGCCACAGTGGGCCGGCTCTTCTTGGTACTGGCTGCGTTACACCGACCCGACCAACGACAAGGAGTTCGCTTCCAAAGAAGCCCTCGACTACTGGTCACCGGTTGACCTTTACGTGGGGGGAGCCGAACACGCCGTCTTACACCTCTTGTACGCCCGTTTCTGGCACAAGGTCCTCTACGACCTTGGCTTGGTACCAACTAAGGAACCGTTCATGAAGTTGGTTAACCAGGGGATGATCCTGGGCTCCAACCACGAAAAGATGTCCAAGTCCAAGGGCAACGTGGTGAACCCGGATGACATCGTCGACCAATACGGGGCCGATACCCTGCGCCTGTACGAAATGTTCATGGGACCGCTGGAAGAATCGGTGCCGTGGGATGAAAAGGGCCTGCACGGGGCCAACAAGTGGGTGCAACGGGTTTGGCGCCTCTTGATGGACGACAACAACCACCTACGCGACCGGGTGTCCACCTACAACGACGGTAAGTTGACCAAGGTCTACAACCAAACCGTTAAGAAGGTGACCGACGACTTTGAACGGATGCACTTTAACACCGCCATTTCCCAACTGATGGTCTTTGTCAACGAAGCTTACAAGGTTGACGACTTGCCGTTAGAGTACATGGAGGGCTTTGTTAAGATGATTGCGCCGTTGATGCCGCACCTGGCCGAAGAACTGTGGAGCCAATTCAACGAATCAGAAACCATCACTTACCAACCGTGGCCAACCTATGACGAAAAGGCCCTGGTGGAAGATGAGGTCGAAATGATCGTCCAGGTTAACGGGAAGGTCCGGGCCAAGATTAAGATGGCTAAGGACGCCGATAACAAGGACGTTGAAGACGCTGCCTTGGCTAACGAGCACGTTCACTCCTTTGTGGACGGCAAGGACGTCAAGAAGGTGATCGTGATTCCAAACCGGATCGTTAACATCGTCGTGAAGTAG------------------------------------------------------------------------------------------------------------------------------------------------------ATGTCACGTTACACTGGCCCAAGCTGGCGTCTTTCCCGGCGCCTGGGCATTTCACTTTCTGGTACTGGTAAGGAACTTGCTCGTCGTCCGTACGCTCCTGGTGACCACGGGAACGACCGTCGCGGTAAGCTTTCCGAATACGGGACCCAACTTCGCGAAAAGCAAAAGCTTCGTTTCATGTACGGGATGACCGAACGGCAATTCTCTAACCTATTCGTTCGCGCCGGCAAGATCAAGGAAGGTACTCACGGTACCAACTTCATGGTTCTGCTTGAACGTCGTCTGGACAACATGGTTTACCGTCTTGGTTTAGCTACCACGCGTCGTCAAGCACGCCAACTGGTTAACCACGGTCACATCACTGTTGACGGCAAGCGCGTTGACATTCCTTCCTACGAAGTTAAGGTTGGTCAAGTCATCGCCGTTCGTGAAAAGTCCAAGAACTTGGACGTTATCAAGAGTGCTGTTGAAGCCGTTGTTGCTCGCCCGGCTTACGTTGAATTCGACGCTGACAAGCTCGAAGGTAAGTTGACCCGTCTTCCGCAACGTGAAGACATGAACGCCGACATCGACGAAGCCCTGATCGTTGAATTCTACAACAAGTAA------------------------------------------------------------------------------------------------------------------------------------------------------ATGACCGAAAAAGAAATGGCAACCAAATTCGACCCCCAAGCGGTCGAAGAAGGGCGCTACCAATGGTGGATCGACCAAGGTTTTTTCAAGCCGTCTGGGGATAAAAAGGCGCACCCATACTCCATCGTTATCCCGCCGCCAAACGTGACCGGGAAGCTGCACCTGGGCCACGCTTGGGACACGACCTTACAAGATATTATCATTCGCCAAAAGCGGATGCAGGGCTACGACGTCTTGTGGCTGCCGGGGATGGACCACGCCGGGATTGCCACCCAGGCCAAGGTGGAAGCCCGGTTGGCCAAGCAAGGGGTTTCCCGCTACGACCTGGGTCGCAAAAAGTTTGTTAAGCAGGTTTTGGACTGGAAGGACGAATACGCCGCCATCATTCACCAGCAATGGGCCAAGATGGGGATCTCCGTTGATTACGACCGGGAACGCTTTACCTTAGACGAAGGGTTAAACAAGGCCGTGCGCAAGGTCTTCGTTGACCTTTACAACAAGGGTTTGATTTACCGGGCCACTTACATCATCAACTGGGACCCGAAGGCGCGGACCGCCTTATCCGACATCGAAGTCGAACACAAGGACGATAAGGGCGCCTTTTACCACGTTAAGTACCCGTTCACCGACGGGACGACCTTCAACGGCAAGGACTACATCGAAATCGCCACCACCCGGCCAGAAACGATGTTTGGTGACGAAGCCGTCGCCGTGAATCCAAGCGACGAACGCTACAAGGAACTGGTCGGCAAGCACGTAATGGTGCCACTGGTTAACCGCGAAATCGAAATTATTGCCGACGATTACGTGACGCCGGACTTTGGGACTGGGATGGTAAAGATCACGCCGGCCCACGACCCGAACGACTTCCAAGTTGGTAAGCGCCACAACCTGCCGGAATTAAACACGATGAACGAGGATGCCTCGATGAACGAAAACGCCGGCAAGTACGTCGGCATGGACCGGTTTGACGCCCGGGAAGCGATCGTCAAGGACCTCCAAGACCAGGGTTACATGCTCAAGATCGACCCAATCGTGCACTCCGTTGGTCACTCCGAACGGACCGGGGTGCAAGTCGAATCCCGCCTGTCGACCCAGTGGTTCGTGAAGATGAAGCCGCTGGCAGAACGGGCCTTGGCTAACCAAAAGACCGATGACCGAGTCAGCTTCATTCCGGAACGGTTTGAACACACCTTCAACCAGTGGATGGAAAACGTTCACGACTGGGTGATCTCCCGTCAACTCTGGTGGGGGCACCAAATCCCGGCCTGGTACCACAAGGAAACCGGCGAGATGTACGTCGGAATGGAAGCCCCAGCCGATGCGGAAAACTGGGTTCAAGACAAGGACGTCTTAGATACCTGGTTCTCCAGCGCCCTGTGGCCATTTTCGACGATGGGCTGGCCAAACACCGATGCCGAAGACTTCAAGCGCTACTTCCCAACCACCACGCTGGTAACGGGTTACGACATCATTTTCTTCTGGGTCTCCCGGATGATTTTCCAATCCCTGGAGTTCACCGGCAAGGCGCCGTTTAGAAACGTCCTCTTGCATGGTTTGATCCGTGACGAACAAGGGCGTAAGATGTCTAAGTCCCTGGGTAACGGGATCGACCCGATGGACGTGGTAGAAAAGTACGGGGTTGACGCCCTGCGCTGGTTCTTGGTAACTGGTTCAACGCCGGGCCAAGACATCCGCTTCTCTTACAAGAAGATGGACGCCTCTTGGAACTTCATCAACAAGATCTGGAACGCCAGCCGGTACGTGATCATGAACCTCGGTGACATGCCGGCGCCACAACTGCCGGACCAAAGCAAGTGGGACCTGGCCGACCGCTGGATCCTGAGCCGCTTGAACACGACCGTCAAGGACGTTACCGCCAAGTTCGAGAAGTTTGAATTCGGGGAAGCTGGCCGTGACCTATACAACTTCATTTGGAACGACTTCTGTGACTGGTACATCGAAATGACCAAGGAGAAGTTGACCAACGGGACTGACGAAGAAAAGGACGCCACCAAGAACATCTTGGGTTACGTCTTAGACCAGACCCTGAAGCTGATCCACCCAATCATGCCGTTCGTAACTGAAAAGCTGTGGCAGGCAATGCCCCACGATGGTCAATCGATCATGGTAGCGGACTACCCGGTTGAACACGCCGAACTGGCCAACCAAAAGGCCGAAGGGGAAATGGAAGACCTGATCGAACTGATCAAGGCCGTTCGTAACATCCGGAACCAAGCGGGCGCCCCAATGTCGTCACCGGTTAAAATGATGATTAAGGTGGATGATCAGGCCCACGCCGCCGTCTTCAACGAAAACCGGGATTACCTTGACCGCTTCTGCCACCCGTCAGACCTAACGATTGCCACCGAAGTCGACGTGCCGAAGCTGGCGATGAGTGGGATCTTGGCCGGCGCCACGGTTTACATCCCGATGGCCGAACTGGTGGACCTGGACGAAGAACGGGCCCGGATGGAAAAGGAAATTACCAAGCTAGAAAAAGAGGTTGCTCGTTCAACCAAGAAGCTGGGGAACGAAAATTTCGTCAACAGCGCCCCTGAACAGGTGGTGGCCAAGGAACGGGCCAAGGCCGAAGAGTGGCAACAAAAGCTAGCGAGCGCCAAGGAACGCTTGGCGAGCCTGCAAGAAGGATAA------------------------------------------------------------------------------------------------------------------------------------------------------------ATGGTAAAACGAAACCTGATCTTGGCCTTTGAATCGAGTTGTGATGAAACCAGCGTGGCGGTGATCGAAGATGGTCACCGTGTGTTATCAAACATCGTGGCGACGCAGATTGCTAGTCACCAACGCTTTGGTGGGGTGGTGCCGGAAGTGGCCAGCCGCCACCACATTGAACAGATTACCAAGTGTACCAAGGAGGCCCTGGAGCAAGCCGGAGTTAGTTATCAAGACCTAACGGCGGTGGCGGTTACCTATGGCCCGGGGTTAGTCGGTTCCCTTTTGATTGGGGTGACGGCCGCTAAGACGATCGCATGGGCCCACCAATTACCGCTCGTGCCGGTCAACCACATGGCCGGTCACTTATACGCGGCACGGTTCGTGAGTGACTTTACCTACCCGATGCTTGGGTTGTTGGTTTCCGGTGGTCACACGGAGCTGGTCTACATGAAAGAAGAGCACGATTACCAAATCATCGGTGAAACCCGCGATGACGCCGCTGGTGAGGCCTACGATAAGGTTGGCCGGGTGATGGGAATCAATTATCCGGCCGGGAAAACCGTCGATCAGTGGGCAGCCAAGGGGCATGACACCTTCAACTTTCCGCGGGCGATGGAAAAAGAGGATAACTTTGATTTCTCCTTTTCTGGCCTTAAATCGGCCTTTATCAACACGGTTCATAACGCCGACCAACGGGGCGAAGATCTGGATAAATATGACCTGGCGGCGAGTTTCCAGCAGAGTGTCGTTGACGTCTTAGTCGCCAAAACCATTCGGGCGTTAGATGAATTCCCGGTAAAGCAACTGATCTTGGCCGGGGGGGTGGCCGCTAATCAGGGGCTCAGAAAGCAGCTAAGCGCCAGTCTACAAGCCAAGCATCCCGAGGTGCAATTACTTCAGGCCCCGCTCAAGTATTGTGGAGATAACGCCGCCATGATCGGGGCGGCCGGCTACGTTAACTACTTACACGGGGATCGGGCCGATGGTTCCTTAAACGCCGTGCCAGGCTTGTCCTTTGCCCACCTGAAAGAAGAAAACTAA------------------------------------------------------------------------------------------------------------------------------------------------------------------------------ATGGCATTTGAAGGTTTAACGGAACGCCTGCAAAAGGCAATGGAAAAACTGCGGCGCAAGCCCAAGGTGACCGAAGCCGATCTACGCGAAACGATGCGCGAAATCCGGCTCGCCCTGCTGGAAGCCGACGTCAACTTTAAGGTCGTTAAAGACTTCGTCAAGACGGTGCGCGAAAAGGCCGCCGGCGCGGAGGTTTTAAAGGGTTTAAATCCGGCTCAGCAAATCGTCAAGATCGTTAACGATGAACTGACCGAAATGATGGGTGAAACGGCAACGCCCCTCAATAAATCCGCTCACATCCCGACCGTCATCATGATGGTCGGGCTGCAAGGGGCCGGGAAGACGACGACGGCCGGTAAGTTGGCCAAGCGCCTCAAAAAAGAAGAAAACGCCCGCCCACTCTTCATTGCGGCCGACGTTTACCGGCCAGCCGCCATTACCCAGCTGCAACAAGTGGCGGCTAGCATTGACGTGCCGGTCTTTGAAATGGGGACCGACGTCGATCCGGTCGAAATCGTGCGCCAGGGGATGGAAGTCGCTAAGGAAAAGCACAACGACTACGTGATCATCGATACGGCCGGGCGCCTGCAAATCGATGAACAACTGATGGAAGAACTGGCTAAAATCAAGGAACTCGCTAAGCCAGACGAAATCCTCCTGGTGGTCGACGCCATGACCGGGCAAAACTCCGTCAATACTGCCCAAGGGTTTGACGACCAGTTAGACATCACTGGGGTAGTCTTGACCAAGTTGGATGGGGACACCCGTGGTGGGGCCGCCATGTCCATCCGGGCCGTCACCGGTAAGCCAATTAAGTTTGTCGGTGAAGGGGAAAAGATGGACAACTTGGACGTCTTCCATCCGGACCGGATGGCCTCCCGGATCCTGGGGATGGGGGACATGATGACCCTGATCGAAAAGGCCCAGGAAAACTTTGACCAGGAACAAGCCACCCAGGCGATGGCTAAGATGAAGGAAAATTCCTTTGATTTCAACGACTTCTTGGACCAAATGGACCAGATCACTAAGATGGGACCGCTGGAAGACCTCTTGAAAATGATGCCGGGGATGGCCAACAACCCGGCCTTACAAAACATCAACCTGGACCCGAAGCAGTTCGCCCACATCAAGGCGATTATCTACTCGATGACCCCCGAGGAACGGGAAAACCCGGACATGATGAACCCAAGCCGGCGCCGGCGGTTAGCAGCCGGGTCCGGGCGGCCAATCGTTGAAGTCAACCGGATGATCAAGCAGTTTAATCAAATGCGCAAGATGATGCGCCAGGTCACCAACGGGAACCTCAGCGGGATGGAAAACCTGATGGGCGGCCAGATGCCAGGCGGTCGCCTCGGTAAGTTGGCGATGAACCGGATGGCCCGGCAAATGAAGAAGAATAAAAAGAAGCGCCTGAAGAAAAAGAAGCGCTAA------------------------------------------------------------------------------------------------------------------------------------------------------ATGGGATTATTTGATATTTTTCGGCGCAAGAAACGCGAGGAAGTCGACCAGTCAACCGAAGCAACGGCCCCGGTCAGTGCGGCCACTAGTCCACAAGACCAGGCACCGGTAGCAGAAGCCAGTTCGGCTACGACACTTAACCAGCCAGCATCAGAAAAAGAAAAGACGACCAGCGCGGCGCCGGTAGAGGAAGCGGGCGCAGAAACCGCGGCCCCCAAAGCTGACGACCAAGGGGAAGTGGCACCCGAAAAAGAAGAAGTTGACGACCAGACCCCAGTTGAGGAAGTTGTTAGTGCCGAACCAGAGCAAGTCGTTGAACCTTCGGCGCCGGCGGAAGAGTCCGCTAGTGCCGAGCCAGAGGAGCCAGTAGAAGA---GGATC---CGGCGGTGGCTAGTGCGGTTGCGGAAGAACCGGCCGTCAGTGAGGAACCAGCGCCAAGTGATGCTAGTGACGTGGCTGAAGAAGGTAGTGACGATTCCGCGTCCGCATCCGTGGCCCCGGTAACGGCGGACTGGGTCAACCAGATCGCCAAACCGGAGCCCACTACCCCGGCTTCACCGACCGAGGTGATTGAGGCCCAAGAAGAACTTGAGCAACCCCAAAAAGAGGATCACGACCAAGCAGA------------------------------------AGACGAAACGGAAAAGAAGTACGACCAGGGGCTGGAAAAGTCACGCAACGGCTTCGGGGCGCGGTTAAACCGTTTCCTGGCGAACTTCCGCCACGTCGATGAAGACTTCTTCGATGACCTCGAAGACATGTTGATCGAGTCCGACGTTGGTTACGAAATGGCGATGAAGCTTTCCGATTCCCTGCGCGAAGAGGTCCGGTTGCAAAACGCCAAGAACAAGCAAGACGTGTCCAACGTGATCATCGAAAAGATGGTCGATCTCTACGATGAAGCCGGGGCCGGGGAACAAATTACCCTGACGATGGCCGATCAGGGTCCAACCGTGATCATGTTCGTGGGGGTTAACGGGGCCGGAAAGACGACCACGATTGGGAAGATGGCCGCCCGCTTTAAGGGTCAGGGTAAGCGGGTGCTTTTAGCCGCCGCCGATACCTTCCGGGCCGGGGCTACCGAGCAGTTGGAAGTGTGGGCCCAACGCGACGGGGTTGATATCGTCACCGGGCCGGAAAATAGCGACCCGGCGGCGGTGGTCTTTGACGCCGTGACCAAGGCCAAAAAGGACAATTACGACGTCCTCTTTGTCGACACGGCCGGCCGGTTGCAAAACAAGGTCAACTTAATGAACGAGTTGGCCAAGATGAAGCGAATTTTAACCCGTGAAATTCCGGACGCCCCGCACGAAGTCCTGCTGGTTTTAGACGCCACCACCGGGCAAAACGCCCTGACCCAGGCTAAGTTATTCAAGGAAACGACCGACGTGACTGGGATTGTCTTAACTAAGCTCGACGGGACCGCCCGTGGGGGGATCGTCTTAGCCATCCGTAACGAATTACACCTACCGGTCAAGTTCGTCGGGTTGGGTGAAAAGGTGAGCGACTTAGAAGAATTCAACGCCCAAGACTTCGTTTACGGGCTCTTCAAGGGGCTCGTGACGGTCGATTAG
>1613_SAMN02797777
ATGTCATTAACTGCAGGGATCGTGGGGTTGCCCAACGTCGGGAAGTCAACCCTCTTTAACGCAATTACCAAGGCGGGCGCCGAAATGGCTAACTACCCGTTCGCAACGATTGACCCCAACGTCGGGATGGTCGAAGTGCCGGATAGTCGCCTGGCCCGGATCGATGAGCTGATCCCGGCCAAAAAGATCGTGCCAACCACCTTTGAATTTACCGACATCGCCGGGATCGTCAAGGGGGCGTCCAAGGGGGAAGGGCTTGGGAACAAGTTCTTGGAAAATATTCGCCAAACCGACGCCATTGTTCACGTGGTGCGGGCTTTTGATGACGATGACATCACCCACGTCACTGGGAAGGTCGATCCGGTCGACGACATCGACACGATCAACCTGGAACTGATCATGGCCGACCTCGACTCCGTGAACAACCGCTTGGCCAAGGTGCAACGGGCGGCCAAGGGGCGCGACAAGGACGCCCTGGCCGAACTGGCGGTCCTAGAAAAGCTTAAGCCGGTCTTAGAGGCGGGCAAGCCGGCCCGGTCGGTGGAATTCAGCGCCGAAGAAATGCCGATCGTCAAGGGGCTCTTCTTATTAACCATTAAGCCGGTCCTGTACGTGGCTAACGTGGCCGAAGACGATATGGCCAACCCAGAGGCTTCCAAGTACATGGACGTGATCAAAGAACACGTGGCGGGCGATGGTGAAGTGATTGGGATCGCCGCCGCTGCCGAAGAACAGATCGCCGAAATGGACGAAGAAGAAAAGGCCGACTTCCTGGAAATGGAAGGGGTAGAAGAACCAGGCTTAAACCGCCTGGTTCGGGCCGCTTACCAGCTCTTGGGCCTGGAAACCTTCTTCACCGCCGGGGGCAAGGAAACGCGCGCCTGGACCTTCCGGAAGGGCACTAAGGCCCCGCAGGCCGCCGGGATTATCCACTCCGACTTTGAACGGGGCTTTATCCGCGCCGAGGTCATGTCGTTTGAAGACCTTGACCAATACGGGAGCCACGCCGCCGTTAAGGAAGCCGGTAAGCTACGCCTGGAAGGTAAAGACTACGTGATGCAAGACGGCGACATCGTTGAATTCCGCTTCAACGTCTAG------------------------------------------------------------------------------------------------------------------------------------------------------GTGTTTGGCAATTGTCAAGAACTAGGGTGGTACCGCGAAGCCTCGTCCCTTTTTGGACGGGGCTTTTTCTTTACCATCGAATACAAGGAGGCTTTTATGAGCTTAAAGGAGCGGCTGGAAGAATTACGCCAGCAAGGACTGGAAGAAATCAAGCAAAGTGACGACCTGGACCGGGTCAATGACGTGCGGGTTAAGTTGTTGGGAAAGAAGGGCCCGTTAACCTCAGTCTTACGGGGGATGAAGGACCTGTCCGCCGACGAACGGCCAAAGGTGGGGAAGTTCGCTAACGAAATCCGCGACGAATTAAAAGCAGCGCTAGAAGAAAAGCGGGCCCAACTGGAAAAGGCGGTCTTGGACGCGAAGTTAGCGGCTGAAGCCATTGACGTGACCCTGCCGGGGACCCCGGTGGCCCAAGGTCAGCCCCACGTCTTACAACAAATCATCGACCAACTAGAAGATCTCTTCATCGGGATGGGGTATGAAGTGGCCGTGGGGGACGAAGTGGAACAAGAGGTGTACAACTTTGAAAAGTTGAACCTGCCAAAGGACCACCCGGCCCGCGACATGCAAGACACCTTCTATGTGACCCCGTCTGTTTTGATGCGGACCCAAACGTCGCCAATGCAGGCCCGGATGCTGGAACAACACGACTTCTCCAAGGGGCCGTTGAAGATGATCTCACCGGGGAAGGTTTACCGCCGCGACACCGATGACGCTACCCACAGCCACCAATTCCACCAGGTTGAAGGAATCGTGGTCGGTGAACACGTCACGATGGCCGATTTAAAGGGGACCCTAGAGGCGGTGGCCCAAAACCTGTTTGGCGACCAGCTCAAGGTGCGTCTGCGCCCGAGTTACTTTCCGTTCACGGAACCATCCGTCGAGGCCGACATCACTTGCTTTAATTGCCTGGGGGCCGGTTGCTCAATCTGTAAGGGAATTGGTTGGATCGAGGTGTTGGGGGCCGGAATGGTGCACCCAAACGTCTTGAAGATGTCTGGCGTCGACCCGGAAGTTTACGGCGGCTTTGCCTTTGGGCTGGGCCCGGACCGGTTTGCCATGCTCAAGTACGGGGTGGAAGACATCCGCGACTTCTACCAAAACGACGTCCGCTTCTTGACCCAGTTTGACCAGAAAGGATAA------------------------------------------------------------------------------------------------------------------------------------------------------ATGAACGAACGTCAACAAGTTGCGTCTGCACTGCAAAAGGTGCTGCCAAACCTCAGTGTGGAAGATCTTGAAGCAAAGGTGGAACGCCCAAAGGATGCTAAGAACGGTGATTACGCCTTTCCAACCTTCTTTTTAGCCAAGGAGCTCCACAAGGCGCCGCAAATGATTGCTAGCGAACTGGCTGAGCAAATCGACCAAAGTGGCTTTGAAAAGGTGGTTGTTGCCGGCCCGTACATTAACTTATTCTTGGACAAGGCTAGCGTCGGGGGAGAAATCTTGGCCGCCGTCTTGGCGGACCCAGCTAACTACGGGAGTACCGACCTGGGTCACCAGGGGCACGTGACCATTGACCTGTCCTCGCCAAACATCGCTAAGCCAATGGGGATGGGGCACCTGCGTTCAACCGTGATCGGGAACGCCATTGCCAACATCTTGGCTAAGGTCAACTACGTACCGGTACGGATCAACCACCTTGGTGACTGGGGGACCCAGTTTGGGAAGTTGATGGCCGCCTACGAAATGTGGGGGGACGAAGCAGAGGTGCAAAAGGACCCGATCAACACCCTGCAAAAGTACTACGTTAAGATCAATACCGAAGCCGATGAACACCCTGAATACGATGACCTGGGCCGGGAATGGTTTGCTAAGCTCGAACAGGGCGATCCAGAAGCTCAGCGCCTTTGGAAGTGGTTCCGGGAAGTGTCCTTGCAACGGTTTATGAAGATCTACAACCTCTTGGACATTGATTTCGACTCCTTTAACGGGGAAGCCTTCTACAACGATAAGATGGATGAAGTGGTAACCCTCTTAGAAGACAAGCAGTTACTTAAGGAATCCCGTGGGGCCGAAATCGTCGACCTGGAAAAGTACGACTTAAACCCGGCCATGATCCGCAAGAGCGACGGCTCCACCCTGTACCTGACCCGGGACTTGGCGGCCGCTTTATTCCGTAAGCGGATGTACCACCACGCCCAATCCCTGTACGTGGTGGGGGCCGAACAAAGCAACCACTTTGCCCAATTAAAGGCGGTCCTGTCCGAAATGGGCTTCACCTGGTCAGACCAAATTCACCACATTCCGTTTGGTTTGATGAGCTTAAACGGTAAGAAGATGTCAACCCGGAAGGGGAACATCATCCAATTGGAAGACGTCTTAAACGACTCGATCAAGTTGGCCCGCCAACAAATCGAAGAAAAGAACCCAACCCTGGCCAACGCCGACCAAGTGGCCGAAGAAGTGGGGGTTGGCGCCGTGATCTTCCACGACCTGAAGAACGAACGGACTAACTCAGTGGACTTTAAGTTAGAAGAAGTGGTTAAGTTCGAAGGGGAAACCGGTCCATACGTTCAATACGCCCACGCCCGGGCCGAATCGATCCTCCGCAAGGCCGGCCGCCCATCCTTTGAAGGCGCTACGTTGACCGTCGATGGTCAAGAAGCCTGGGAAGTAGCCAAGAAGATTGGTCAATACCAAGAAACAATCGTCCGGGCCGCTAACGAATACGACCCGTCCTTGATCGGGAAGTACGCCCTGTCCTTGGCTAAGTCCTTCAACCAATACTACGCCCACACCCGGATTCTGGAAGAAGACGACCAAAAGCTCTCCCGCTTAGCCCTCGTCCAAGCCGTTTCCGACGTCCTCAAGTCTGCCTTAGCCCTCCTCGGCGTTAAGGCACCAGACGAAATGTAA------------------------------------------------------------------------------------------------------------------------------------------------------ATGCCTACCATTAACCAATTGGTTCGTAAGGGCCGCAAGAGCCACAAGGGTAAGTCAAAGTCACCTGCCCTGGGCTTTGTATACAACAGTTTTAAGAAGGAAGAAATCAAGAACCCATCACCGCAAAAGCGTGGGGTTGCCACCCGTGTTGGGACGATGACGCCAAAGAAGCCTAACTCCGCCCTGCGGAAATACGCTCGTGTGCGTTTATCTAACCTGATCGAAGTGACGGCTTACATTCCAGGGATTGGCCACAACCTTCAGGAACACTCCGTTGTCCTGATCCGTGGGGGCCGTGTTAAGGACCTTCCTGGGGTTCGTTACCACATCATCCGTGGGACGCTTGATACCGCCGGTGTTGACGGCCGGATGCAAAGCCGTTCCAAGTACGGTGCTAAGAAGCCGAAGAAGTAA------------------------------------------------------------------------------------------------------------------------------------------------------ATGCCACGTAAGGGACATGTAGCAAAGCCGGAAGTTTTACCGGATCCAATTTACAACTCAAAGCTGGTTACCAGCCTGATCAACCACTTGATGCTTGATGGTAAGCGCGGGACCGCTTCTAAGATCCTCTACCAAGCCCTTGACCAAATCAAGGAACAAACTGGTAACGACCCGATCGAAGTGTTCGAACAAGCAATGGAAAACATCAAGCCGGCCCTTGAAGTTAAGGCGCGCCGGATTGGTGGTTCTAACTACCAAGTGCCGATCGAAGTTCGCCCAGAACGTCAACGGACGTTGGCACTTCGTTGGCTCGTGCAATACGCACGTCTTCGTGGGGAACACACGATGGTGGAACGTCTTTCTGGCGAAATCATCGATGCTTCCAACAACACTGGTGCTTCCATCAAGAAGAAGGAAGACACCCTGCGGATGGCCGAAGCTAACCGGGCCTTCGCACACTACCGCTGGTAA---------------------------------------------------------------------------------------------------------------------------------------------------------------------ATGAAGCAATTGCTTGAAGCCGGTGTCCACTTCGGTCACCAAACTCGTCGTTGGAACCCTAAGATGAAGCCATTCATCTTCACGGAACGGAACGGGATCTACATTATTGACCTGCAAAAGACCGTTAAGATGATCGACACTGCCTACAACTACGTTAAAGACGTGGCTGCCGACGGTGGGGTGGTTCTCTTTGTTGGGACCAAGAAGCAAGCTCAAGATTCTATCGAAGAAGAAGCTACGCGTGCCGGTCAATACTACGTTAACCACCGCTGGTTAGGTGGTACCTTGACCAACTGGAAGACGATCCAATCCCGGATCAGCCGTCTGAAGGGACTCAAGAAGATGGCCGAAGATGGTACTTTTGACCGTCTGCCAAAGAAGGAAGTTGCTGTTTTAACTAAGCAACGCGAAAAGCTCGAACGCTTCTTAGGCGGGATCGAAGACATGCCACGGATCCCAGATGTATTGTACATCGTGGACCCGCACAAGGAACAAATTGCGGTTAAGGAAGCCCAAAAGCTTCACATCCCGATCGTTGCCATGGTCGACACGAACACCGACCCAGACGACATCGACGTAATCATTCCTTCTAACGACGACGCAATTCGGGCCGTTCGTCTGATTACTGCCAAGATGGCTGACGCCGTTATCGAAGGCAAGCAAGGCGAAGACGACCAACAAGTTGCCCCTGCAGAAGACGTAGCTGAAGAAGTTTCTGACGAATCCTTACAAGATCTGAAGAACAGCGTCGAAGGCAACGACTAA---------------------------------------------------------------------------------------------------------------------------------------------------------------------------------------------------------------------------------------------------------------ATGGGCTTCACGAAGGAATTCAACGCCCGGACCGCTGATCAAAAGGGGATGCTGATCCCAGTTGTAATCACGGTTTACGAGGATCGTTCCTTCGACTTCATTACGAAGACGCCGCCTGCTGCGGTATTACTCAAGAAGGCCGCTGGTGTTGAACACGGTTCCGGTGAACCTAACACGAACAAGGTTGCAACTGTAACCAAGGACCAAGTTAAGGAAATCGCCGAAACGAAGATGCAAGATCTAAACGCCGCTGACGTTGAAGCAGCGATGCGCATGATTGAAGGTACTGCTCGGAGCATGGGCTTCGTTGTCGAAGGCTAA---------------------------------------------------------------------------------------------------------------------------------------------------------------------------ATGGCTAAAAACCGTGGTAAGAAGTACCAAGACGCCTTAAAGAAGGTTGACAGCAAGAAGGAATACGCTGTTGACGCTGCGGTGGACTTGGTCAAGGAAATCGACTTCGCAAACTTTGACGCAACCGTTGAAGTTGCATTTAACTTAAACGTTGACACTAAGCAAGCTGACCAACAACTTCGGGGTGCCGTTGTGCTCCCGAACGGTACTGGTAAGGACCAAACCGTAATCGTTTTTGCCAAGGGTGAAAACGCTAAGGCGGCCCAAGAAGCCGGTGCTGACTTCGTTGGTGACCAAGACTTAGTTGAAAAGATTCAAGATGGCTGGCTCGACTTCGACGTTGCCATCGCCACTCCAGACATGATGCCACAAGTTGGGCGTCTTGGTCGGGTGCTTGGTCCTAAGGGCCTGATGCCAAACCCGAAGACTGGGACGGTGACGATGGACGTGGCTAAGGCCGTATCTGACGCCAAGGCTGGTCAAGTTACTTACCGGACTGACCGGGATGGAAACGTTGCGGTACCGTTTGGGAAGGTATCCTTTGACACCGCTAAGTTGGTTGAAAACCTGAAGACGATCGAAGACGTTGTTGTTAAGGCACGTCCGGCATCTGTGCGTGGTACTTACATCAAGCACGCTTCCATCGCTTCAACGTTCGGCCCGAGCGTTACCCTTGACCTGACGACTTTTTAA------------------------------------------------------------------------------------------------------------------------------------------------------GTGAATAGTTTGGCTGGACACTTAGTTAAGTACGGTAAGCACCGTACCCGTCGTTCTTACTCCCGAATCAAGGAAGTCTTGGACCTGCCTAACTTGATCGAGATTCAAACCGATTCTTACAATTGGTTTATGGACAAGGGTTTGCGGGAAATGTTTGACGACATTATGCCGATCGATGATTTCCAGGGGAAGCTATCCTTGGAATTCGTTGACTACCAATTGTTGGAACCAAAGTACACGGTCGCTGAAGCGCGTGAACATGACGCAAACTACTCAGCACCACTGCACGTAACGTTACGCCTGACCAACCACGAAACGGGCGAAATCAAGTCCCAAGACGTCTTCTTTGGTGACTTCCCACTGATGACGGACCAAGGGACCTTCATCATCAACGGGGCCGAACGGGTTATCGTATCCCAATTAGTTCGTTCCCCAGGGGTTTACTACAACGAAGAAGCCGACAAGAATGGGCGCCCAAGCTACGGTGCCAACTTCATCCCGAACCGGGGGGCTTGGCTAGAATACGAAACCGATGCTAAGGGAATTTCCTACGTCCGTATCGACCGGACCCGTAAGCTACCAATTACGGAATTAGTTCGGGCCCTTGGTTTTGGTTCCGATGACGAAATTTGGGACATGTTGGGGAGCGAATCAGAATCCCTGAACGCCACCATTGAAAAGGACTTACACAAGGAACCGGAAGACTCCCGGGTTGAAGAATCCTTAAAGGATATCTACGAACGGCTCCGTCCAGGTGAACCGAAGACGGCCGACTCCGCACGGTCCCTTTTGATGACCCGCTTCTTTGATCCAAAGCGCTACGACATGGCGCCAGTTGGTCGTTACAAGACTAACAAGAAGCTGCAAATGAAGTACCGTTTGTTAGGTCTGACCCTGGCTGAAACCCTGGCCGACCCAGAAACCGGTGAAATTATCGCCAAGGACGGGGACGTCATCACCAAGGAAGTCTTAAAGGAACTCGAACCGGTTCTGGAACAAGACGACTTTAAGATGATCACCTACACGCCATCCGATGAAGCAGTGGTAACCGCGCCGGTTCAACTGCAAAAGATCATGGTTTACTCCAAGAACGACCCTGAACGCAAGGTGCCGGTGGTATCTAACGGTCACATCTCCTTGGACTTAAAGCACATCCAACCAGCCGACATCCTGGCTTCGATCAACTACTTCTTGAACTTACAAGAAGGGATCGGGACTACCGATGACATCGACCACTTGGGTAACCGGCGGATTCGTTCCGTTGGGGAACTGTTGCAAAACCAATTCCGGATCGGGCTCGCCCGGATGGAACGGGTGGTTCGCGAACGGATGTCAATCCAAGACATCAACACCGTAACGCCACAACAACTGATCAACATTCGCCCAGTCGTGGCTTCAATTAAGGAATTCTTTGGTTCCTCCCAACTTTCCCAGTTCATGGACCAGACCAACCCACTGGGTGAATTGACCCACAAGCGGCGTCTGTCCGCCCTGGGACCGGGTGGTTTGACGCGTGACCGGGCCGGTTATGAAGTCCGGGACGTTCACTATACCCACTACGGTCGGATGTGCCCAATCGAAACGCCGGAAGGACCGAACATCGGGTTGATCAACTCGCTGTCCTCTTACGCCCGGGTGAACGCATACGGCTTTATCGAAACGCCGTACCGTCGTGTCTCATGGGCCGACCACAAGGTAACCGACCGGATCGACTACCTGACGGCCGACGAAGAAGATAACTTCATCATCGCCCAGGCCAACACGCCACTGAACGAAGATGGTTCCTTTGTTTACGACGAAATCATGTGCCGTGATAAGGAAGACTACATCGAAACGGCGCCAGAAAACGTCGACTACATGGACGTTTCGCCAAAGCAAGTGGTTTCCGTTGCCTCCGCATGTATTCCGTTCTTGGAAAACGACGACTCCAACCGGGCCTTGATGGGTGCCAACATGCAACGGCAAGCCGTTCCGTTGATTAACCCACACGCTCCGTTGATCGGGACCGGGATTGAATACAAGGCCGCCCACGACTCCGGGGTCGCTTTGATCGCTAAGAACAGTGGGACCGTTGAATACGTTGACGCCCGCGAAGTACGGGTACGCCAAGAAGACGGAACGTTAGACACTTACAAGCTGATGAAGTTCCGCCGCTCTAACGGTGGTAAGAACTACAACCAACGGCCAATTGTTAAGGTTGGCGAATGGGTTGACGCTGATGACGTCTTAGCCGACGGGCCATCAATGGAACAAGGGGAATTAGCCCTTGGTCAAAACCCACTGATCGCCTTCATGACTTGGCAGGGTTACAACTTCGAAGATGCCATCGCCATTAACGAACGCCTGGTTAAAGACGACGTTTACACTTCGATCCACATCGAATCTTACGAATCCGAAGCCCGCGAAACTAAGCTCGGACCAGAAGAAATGACGCGCGAAATTCCAAACGTCAGTGAAGACGCCCGCAAGAACCTTGATGAATCCGGGGTGATCCGGGTAGGGGCCGAAGTCCACGATGGTGACATTTTGGTTGGTAAGGTAACGCCAAAGGGGGTTACCGAACTATCCGCCGAAGAACGGCTCTTACACGCCATCTTTGGTGAAAAGTCACGCGAAGTCCGTGATACCTCCCTCAGGGTGCCACACGGTGGTGGCGGGATCATCCAAGATGTGAAGGTCTTTACCCGCGAAAACGGTGACGAATTAGCCCCAGGGGTTAACAAGATGGTCCGTGTTTACATCGCCCAGAAGCGGAAGATCCAAGTCGGGGACAAGATGTCCGGTCGTCACGGGAACAAGGGGACGGTTTCGATCGTCGTTCCAGAAGAAGACATGCCGTACATGCCAGATGGGACCCCAATTGACATTATGCTGTCACCAATGGGTGTGCCGTCCCGTATGAACATCGGTCAGGTGATCGAACTTCACTTGGGGATGGCTGCTCGCGAGCTGGGGATCCACATTGCCACGCCAGTCTTTGATGGTGCCAACGACCAAGACGTTTGGGATGCCGTTAAGGAAGCCGGCTTGCCGTCCGATGGGAAGACGATCCTTTACGATGGTCGGACCGGGGAACCATTTGAACAACGGGTTGCCGTTGGGGTCATGCACTACCTGAAGCTGGCCCACATGGTTGACGACAAGATCCACGCTCGTTCGACTGGTCCATACTCACTGGTTACCCAACAACCACTTGGTGGGAAGGCCCAATTCGGGGGACAGCGGTTCGGTGAAATGGAAGTTTGGGCCCTGGAAGCATACGGGGCTGCTTACACCCTGCAAGAAATCTTGACTTACAAGTCTGACGATACGGTCGGCCGGGTAAATACTTACCAAGCCATCATTGACGGGGACCAAATTCCAAAGCCAGGGGTACCGGAATCCTTCCGTGTGCTGGTTAAGGAATTGCAATCCCTTGGGTTAGACATGAAGGTCTTAGATGACAAGCATGAAGAAATCCAGCTTAAGAGCATGGATGAAGACGTTGCTGACGTTCGGAAACTGGCCCGCCGTGGCCACGAAACGTTGGAAGAACAACCAGCGCAAGCGACGAGCGCCCAAGACGAAGCCAAGCAAGATTAG------------------------------------------------------------------------------------------------------------------------------------------------------TTGATTGACGTCAATAATTTTGAAAGTATGGAGATCGGTCTGGCTTCCCCAATGAAGATCCGGAGTTGGTCTTACGGTGAGGTTACCAAGCCGGAAACGATCAACTACCGAACTTTAAAGCCAGAAAAAGACGGTCTCTTTGATGAACGAATCTTCGGCCCGACCAAGGACTTTGAATGTGCCTGTGGTCGCTACAAGCGGGCGCGTTACAACAAGCGGGTCTGTGAGCGTTGTGGGGTTGAAGTAACCTCTGCCAAGGTCCGCCGGGAACGGATGGGTCATATTGAACTGGCGGCCCCTGCTTCTCACATCTGGTACTTCAAGGGGATCCCGAGCCGGATGGGGCTGGTCTTGGACATGAGCCCACGGGAACTGGAAGAAGTAATCTACTTTGCTTCTTACGTCGTTTTAGACGCCGGGGACACGGGACTGGAAAAGAAGCAATTGCTTTCCGAACCACGTTACCGGGAACTCAAGGAAGAATATGGCAACCGTTTTACCGCTGAGATGGGGGCCGAGGCGATCCAAAAGCTACTGGCCGACGTAGACCTGGCCAAGAAAGCAACCGAATTAAAAGCGGTCTTAAAGGAAGCAACTGGGCAAAAGCGGACCCGCGCGGTTCGGCGCCTGGACATCTTGGAAGCCTTCCTCAAGTCCGGGAACAAGCCTGAATGGATGGTGATGGACGTAATTCCGGTTATGCCACCTGACTTACGGCCGATGGTTCAACTGGAAGGTGGCCGCTTTGCCACTTCCGACTTGAACGACTTGTACCGGCGGGTCATTAACCGGAACAACCGGTTGAAGCGCCTGTTAGAATTAAACGCTCCGGGCATCATCGTTCAAAACGAAAAGCGGATGCTCCAAGAAGCCGTTGACGCCCTGATTGATAACGGTCGCCGTGGCCGTCCGGTTGCCGGTCCTGGTAACCGTCCGCTCAAGTCCTTGTCCCACTTACTTAAGGGGAAGCAAGGACGGTTCCGTCAAAACCTGCTCGGGAAGCGGGTCGACTACTCTGGTCGTTCCGTTATCGATGTTGGTCCATCCATGAAGATGAACCAAATGGGGTTGCCGGTTCCAATGGCGATGGAACTCTTCAAGCCATTTATCATTCACGAACTGACCAAGCGGAACCTGGCTACCAACGTTAAGGCAGCCAAGCGGATGATCGACAAGCGTGACGAAAAGGTCTTCGATGTCTTAGAAGACGTGATCAAGGAACACCCTGTTCTCTTGAACCGCGCCCCTACCCTGCACCGGTTAGGGATCCAAGCCTTCGAACCAATCCTGGTTTCCGGGAAGGCCATGCGTTTGCACCCACTGGTTTGTGCCGCTTACAACGCCGACTTCGACGGGGACCAGATGGCCATCCACGTACCACTGTCCGATGAAGCCCAGGCCGAAGCGCGTCTGTTAATGTTAGCCGCTCACCACATCCTTTCACCTCGTGACGGGGAACCAATCGTGGCCCCATCCCAGGATATGGTTATCGGTAACTACTACATGACGACTGAAGACAAGGCCCGTGAAGGGGAAGGCATGATCTTTAAGGACACCAACGAAGCCCGGATGGCCTACCGTAACGGTTACGTGGCCTTACAAACCCGGGTTGGGGTGCTGACTTCTTCCTTTGACAAGAAGCCGTTCACCGCTGAACAACGCCAAAAGATCATGGTGACCTCGGTTGGGAAGTTGCTCTTCAACAACATCATGCCTGAAGATTACACTTACATTAACGAACCGACCGCCGACAACCTGCAAAACGGGGTTCCGGACAAGTACTTCTTGGAACCTGGTGAAGACATTCACGCCTACTTAGAAAACGCGCCGCTGGTGCCGCCGTTTAAGAAGGGCTTCTTGTCGGACATCATTGCCGATGTTTACAAGATCTACAAGGTGACCGTCACCTCCCAACTTCTTGACCGGATCAAGGACCTTGGTTACTACGAATCCACGATTTCCGGGTTAACCGTCGGGATCGCCGACGTGACCGACTTAAAGGAAAAGCCGGAAATCATCGAAAAGGCGCACAAGCAAGTGACCCTGGTTACGAAGCAATTCCGCCGTGGTTTGATCACCGACAACGAACGTTACGAACGGGTCATTGGGATCTGGAACGATGCCAAGGATGAAGTTCAAAACAAGCTGATCGAACACATGGATATCCACAACCCAATCAACATGATGTCCGACTCTGGGGCCCGGGGGAACATCTCCAACTTTACCCAGCTGGCCGGAATGCGTGGGTTGATGGCTTCCCCATCCGGGAAGATCATGGAACTGCCGATCCTTTCTAACTTCCGGGAAGGCCTTTCCGTCTTGGAAATGTTTATCTCTTCCCACGGGGCACGGAAGGGGATGACCGACACGGCCTTGAAGACCGCCAACTCTGGTTACTTGACCCGGCGGCTGGTTGACGTGGCCCAAGATGTGATCGTTCGCGAAAAGGACTGTGGCACCGACCGTGGTCTGGAAGTGACCGCCATCACTAACGGGAACGAAATGATCGAACCGTTATACGACCGGATTTTGGGTCGTTACACGATGAAGTCCGTCTTTAATCCGGAAACCGGGGAAAAGATCGTCGGTAAAAACGTCCTCTTGAACGAAGAGATGGCGCAAAAGATTATCGATGCGGGCGTTCAAAGGGTGACGATTCGCTCCGCCTTCACTTGCAACACCGAACACGGGGTTTGTGAACGTTGTTACGGACGCAACGCCGCTACCGGGGACCAAGTGGAAGCCGGGGAAGCAATCGGGACGGTGGCCGCACAGTCAATCGGTGAACCAGGGACCCAGCTGACGCTGCGGAACTTCCACACCGGTGGGGTGGCCGGTAACGACGACATCACCCAAGGGCTTCCACGTATCCAAGAAATTGTGGAATCACGGAACCCGAAAGGGAAGGCCACGATCTCCGAAGTTACTGGTCAGGTGGTTTCAATCGAAGAAAACCCAGCTGAACAAACTAAGGACGTTACGATCAAGGGTGAAACCGACACGCGGACTTACACCCTGCCGATCACGGCCCGGATGCGGGTGGCCGAAGGTGATGATATTCACCGTGGTCGCGCCATCAACGAAGGGTCAATTGATCCAAAGGAAATGATTCGGGTTCGCGACGTCTTGTCCACGGAAACCTACCTGCTCTCCGAAGTGCAAAAGGTTTATCGTATGCAGGGGATTGACCTGCTCGACAAGCACGTTGAAATCATGATTCGCCAAATGATGCGTAAGGTGCGGGTGATGGATCCTGGTGATACTGATGTTTTACCGGGTGAACTGTTGGACATTAGCCAATTCCGCGATGCTAACTACCAAACCTTGATTTCCGGGGGAATTCCGGCCACTGCCCGGCCAGTTATCCTCGGGATCACTAAGGCGGCTCTTGAAACTAACAGTTTCCTTTCGGCCGCTTCCTTCCAAGAAACGACGCGTGTCCTTACCGACGCCGCCATCCGGGGCAAGAATGACCCGCTGGTGGGGCTCAAGGAAAACGTTATTATCGGGAAGATCATTCCAGCCGGAACGGGGATGGGTGCTTACCGCAACATCAAGCCCAAGGAAGTCAGTGTCAACACTGGCGCAACCGATGGGGCCATTACCTCCATCCGCGAAATGGAAGAACAACTAAAGGATCAAGACTAA------------------------------------------------------------------------------------------------------------------------------------------------------ATGACCAAAGGAATCTTAGGTAAGAAGGTTGGGATGACTCAAGTCTTCACTGACAACGGTGAATTGGTTCCAGTTACTGTTATTGACGTAACGCCAAACGTTGTTATGCAAGTTAAGACCCTTGAAAATGACGGTTACAGTGCCGTTCAACTCGGGTTTGACGACAAGCGCGAAGTTCTGAGCAACAAGCCCGAACAAGGTCATGCAGCAAAGGCTAACACGACTCCTAAGCGCTTCATCGGTGAAATCCGCGACGCTGAATTAGGAGACGACATCAAAGTTGGGGATAAGGTAGCAGCCGACATTTTCGCAGAAGGCGAAACGGTCGACGTTACTGGTACCACCAAGGGTCATGGTTACCAAGGTAACATCCACAAGGATGGTCAACGGCGTGGGCCAATGGCGCACGGTTCTCGTTACCACCGTCGCCCAGGTTCACTTGGTGCCATCATCAACCACGTGTTCAAGGGTAAGAAGCTGCCAGGCCGGATGGGTAACAACACCCGGACTGTGCAACACCTGCGGATCGTTAAGGTCGACACTGAAAACAACGTTCTCTTAATCAAGGGTAACGTTCCTGGTGCCAACAAGTCCTTTGTTACGATCAAGAACTCCGTTAAGGCTAACACTAAGAAGAGCCTTAGCAAGCAATCCAACAAGTAA------------------------------------------------------------------------------------------------------------------------------------------------------ATGACTAGTGTTGCATTATTCAAGCAAGACGGTAGCCAAAACGGCACTGTTGAACTGAACGACAGCGTATTTGCTGTTGAAGCAAACGAATCCGCTGAATTCGATGCGATTCTTCGCCAACGTGCTTCCCTGCGTCAAGGGACTCACGCAGTTAAGAACCGTTCCGCAGTTCGCGGTGGTGGGAAGAAGCCTTGGCGTCAAAAGGGTACTGGTCGTGCCCGTCAAGGTTCCATCCGCGCACCTCAATTCCGTGGCGGTGGGATCGTCTTTGGCCCAACCCCTCGTTCCTACAACTACGCATTACCACGTAAGGTTCGTCAATTAGCCATCAAGTCAGCCCTTTCCCAAAAGGTTGCCAACGACAAGTTCGTTGTTGTTGATGGTTTGAACTTTGACGCACCAAAGACGAAGGAATTCGCTGGCGTAATGAACAACCTCAAGGTTAGCGAAAAGGTCTTAGTTGTGGTTACTGACGAAGACAAGAACGCTCAATTATCAGCACGCAACCTGCCGAAGGCGACGGTTGTGACGCCAGTTGGTGTGAACATCTTGAACGTCGTTGACGCCCAAAAGATCATCATTACCCAGTCAGCTCTTTCTCAAGTAGAGGAGGTGCTCGCATAA---------------------------------------------------------------------------------------------------------------------------------------------------------------------------------------------------ATGAACGGTTACGACTTCGCGGAAATCACGAAGACGACGCCGGAAAAGTCGTTATTGGCTCCGCTCAAGCACACCGCTGGTCGTAACAACGCTGGTAAGATGACCGTTCGTCACCGTGGTGGTGGCACGAAGCGTCAATACCGGATTATCGACTTCAAGCGGATCAAGGATGATGTTCCAGCAACTGTTCAGGCCATTGAATATGACCCGAACCGAACTGCTAACATTGCATTGCTTGGTTACGCTGACGGGACTAAGTCTTACATCCTTGCACCGAAGAGTCTTAAGATTGGGATGACTGTTCAATCTGGTCCGGATGCAGATATCAAGGTTGGTAACACGTTACCGCTGAAGAACATTCCAGTTGGTACTGTTATTCACAACATCGAACTTAAGCCGGGTAAGGGTGGTCAATTGACCCGTTCTGCCGGTACTTCTGCTCAACTTCTTGGTAAGGAAGAAAAGTACGTTCTGGTACGTCTTTCTTCTGGTGAAGTTCGGATGATCCTGGCTGCTTGCCGGGCAACGATTGGTTCGATCGGTAACGATGAACACGGTCTGCTCGTTAAGGGTAAGGCTGGTCGTTCCCGTTACGCTGGTCAACGTCCTCACGTTCGTGGTTCTGTTATGAACCCTAACGATCACCCACATGGTGGTGGTGAAGGTAAGGCTCCAGTTGGTTTACCATCTCCACTCTCCCCATGGGGTAAGAAGACTGTTGGTAAGAAGACTCGTTCACACAAGGCTCGTTCCAACAAGTTCATTGTTCGTGGGCGTAAGCGTGGTCCACACACGCGTTAA------------------------------------------------------------------------------------------------------------------------------------------------------ATGGCTGAAAACGTTACTTCAGCTAAGGCAACTGCTAAGATGGTCCGTGTATCATCTCGCAAGGTACGCCTGGTGCTTGACACCATCCGTAACAAGTCCGTTGCCGAAGCATTTGCTATTCTGAAGTTCACTCCAAACGGGGCTGCTTCAGACGTCGAAAAAGTTTTGAAATCTGCTGTTGCAAACGCTGAAAACAACTTTGACCTGGACCAAGCATCCTTGGTTGTAAGCGAAGCCTTTGCTAACGAAGGACCAACCTTAAAGCGGTTCCGTCCACGCGCCAAGGGTTCTGCTTCTCCAATTAACAAGCGGACCAGTCACATCACAGTGGTTGTTGCAGAAAAGTAG------------------------------------------------------------------------------------------------------------------------------------------------------GTGGGTCAAAAGATTAATCCTAATGGTTTCCGTGTTGGGGTCATTCGCGACTGGACTGCTAAGTGGTACGCAGATAAGAACTACGCCGCTTACCTGAACGAAGACCTTCGGATCCGTAAATACATCGAAAAGCGACTTGCTGACGCCTCTGTATCAACCGTGGAAATTGAACGTGCTGCTAACCGCGTAAACGTATCAATTCACACTGCCAAGCCAGGGATGGTTATTGGTAAGGGTGGTTCAGAAGTTGAAGCACTTCGCAAGGAACTTAACAACCTGACCAACAAGCGGGTTCACATCAACGTGGTTGAAATTAAGAAGCCAGACCTTGATGCACACCTAGTTGGTGAAAGTGTTGCTGAACAACTTGAAAACCGGATTGCATTCCGTCGTGCGATGCGTGGTGCTATGCAACGTGCTATGCGTGCCGGTGCCAAGGGGATCAAGATTCAAGTTGCCGGCCGTTTGAACGGTGCTGACATGTCTCGGATCGAATCCTACTCTGATGGGACTGTTCCTTTGCACACGCTTCGCGCAGATATCGACTACTCCTGGGACGAAGCTCACACTACCTACGGGGTTCTGGGGATCAAGACCTGGATCTACCGTGGTGAAGTTCTCCCAGCTAAGAAGAACAACGAAGCTAAGGGAGGAAACTAA------------------------------------------------------------------------------------------------------------------------------------------------------GTGATTCAACAAGAAAGTCGGTTGAAGGTCGCAGATAACTCCGGTGCCCGCGAAATCCTGGTCATCAAGATTTTGGGTGGTTCCCGTGTTAAGACCGGTAATATTGGTGACATTATTGTTGCTACTGTAAAACAAGCAACACCAGGTGGCGTTGTCAAAAAGGGTGACGTTGTGAAGGCCGTTGTCGTACGGACTAAGCATGGTCTGCACCGTAAGGATGGTTCCTACATCAAGTTTGATGAAAACGCAGCCGTTTTGATCAACAACGACAAGAGCCCAAAGGGTACCCGTATTTTTGGCCCAATCGCTCGTGAGTTACGTGACGATGACTACATGAAGATCATCTCACTGGCCCCAGAAGTTCTGTAA------------------------------------------------------------------------------------------------------------------------------------------------------ATGGAAAACCGTTTAAAAGCTAAGTACGAAAACGAAGTTCGCCCATCTTTGATTGAAAAGTTTGATTACTCTTCAGTTATGGCTGCTCCCAAGCTCGAAAAGATCGTCTTGAACATGGGGGTTGGGGACGCAACGCAAAACTCCAAGAACCTTGACGAAGCCGTTGAAGAACTTGGGCTTATCTCCGGTCAAAAGCCACTGATCACTAAGGCCAAGAAGTCCATCGCCGGCTTCCGTCTTCGTGAAGGGATGGCTATCGGTGCCAAGGTTACTCTGCGGGGCACGCGGATGTACGACTTCTTGGACAAGTTAGTTAACGTTTCCTTGCCACGGGTTCGTGACTTCCGTGGGGTTTCCAACAAGGCCTTTGATGGTCGTGGTAACTACACGTTGGGTGTTCGGGAACAACTGATCTTCCCAGAAATCGATTACGATAACGTTAACCGTGTTCGTGGTTTGGACATCGTCATCGTTACGACTGCTAACAGCGACGAAGAAGCTCACGAATTACTGGCCCAATTAGGGATGCCATTTGCTAAGTAA------------------------------------------------------------------------------------------------------------------------------------------------------------ATGAGTGATCCAATCGCAGATTTCTTAACTCGGATCCGCAATGCCAACATGGCACACCACGATTCAGTTGAAGCACCTGCATCCAAGATGAAGAAGGACATCGCCGAAATCTTGAAGCAAGAAGGTTTCATCCGCGATGTTGAATACGTTGAAGACAACAAGCAAGGCATCATCCGCGTATTCTTGAAGTACGGCCAAGACGGCGAACGCGTTATTTCCGGTTTAAAGCGGATTTCCAAGCCGGGTCTTCGCTCCTACGTTAAGGCAGACGCTGTGCCGAAGGTCTTAAACGGCTTAGGGATTGCCATCATTTCTACGTCCAACGGCGTGGTTACTGATAAGGTTGCCCGTGCTAAGAAGGTCGGCGGCGAAGTCGTTGCCTACATTTGGTAA------------------------------------------------------------------------------------------------------------------------------------------------------ATGAGTCGTATTGGTTACAAGGAAATTGATTTGCCAGCAGGCGTTGAAGTTTCTCAAGAAGGTAACGTGGTTACTGTTAAGGGACCAAAGGGGATCCTTTCTCGTGAAATTTCTCCGCTGATCACGATGTCCGTTGAAGGCAACGTGGTTAAGTTCGAACGTTCTGGCGAAGATAACAAGGTCCGTGCCCTGCACGGGACTACCCGCGCCAACGTTAACAACATGGTTGAAGGGGTCGTTAATGGATTCAAGAAGACCTTGAAGCTCGTCGGGGTTGGGTACCGTGCCCAATTCAAGGGTGACAAGTTGATCTTGACTGTTGGTTACTCCAACCCAGTTGAAATGACGAAGCCTGCTGAAGTGGAAGTTGCTGTTCCAGACAACACCACGATTGAAATCAGTGGGTTTGACAAGCAAGAAGTCGGTGACTTCGCTGCTGAAGTTCGTGCCGTTCGTTCACCTGAACCATACAAGGGTAAGGGTATTCGTTACGAAAACGAACACATCGTCCGCAAGGAAGGTAAGACTGGTAAGTAA------------------------------------------------------------------------------------------------------------------------------------------------------GTGAAAACGGGCTTCAATTCTAAGGAAAAGGAGGAATTACCCGTAATGGCATCATCATCATACATTGATCCAGCTAAGTTGGATCTTGACGATCAAGTTGTTTCCATCAACCGGATTACCAAGGTTGTTAAGGGTGGTCGTCGTCTCCGCTTTGCAGCCCTCGTGGTTGTCGGTGACCACAATGGCCACGTCGGCTTCGGTACTGGGAAGGCCCAAGAAGTTCCGGAAGCAATCCGCAAGGCTTCTGCAGCCGCTCAAAAGAACCTGATCAAGGTTCCAACCGTTGGAACGACCATTCCGCACGAAGTTATCGGTACTTACGGCGGTGGAAAGATCATGTTAAAGCCAGCCGTTGAAGGTTCCGGGGTTACCGCCGGTGGGGCCGTTCGTAACGTGATGGAACTTGCAGGGGTTAACGACGTTACCTCAAAGCGGTTAGGTTCCAACACGCCGATCAACGTTGTTCGTGCTACTTTTGAAGGTCTCAAGGCCTTGAAGAGTGCCGAAGAAGTTTCCAAGCTGCGCGGCGTATCCGTTGACCACCTGGCAGAATAG------------------------------------------------------------------------------------------------------------------------------------------------------ATGGCTCGTATCGCAGGTGTCGATTTACCTCGTGACAAGCGAATCGTAATCGGCTTAACTTACATTTTTGGGATTGGGAACACGACTGCACAAAAGATCCTGGCTAACGCTGGGGTTTCCGAAGACATTCGGGTTCGCGACTTAACGCCGGATCAAGAAGAAAAGATCCGTGCAGAAGTTGACCAAATCAAGGTTGAAGGTGACCTTCGCCGTGAAGTATCCCTCAACATCAAGCGTCTTCAAGAAATCGGCTCTTACCGTGGCATGCGTCACCGTCATGGGTTACCAGTTCGTGGTCAACACACGAAGAACAACGCCCGGACTCGTAAGGGGAAGGCCGTTGCCATTGCCGGCAAGAAGAAGTAA------------------------------------------------------------------------------------------------------------------------------------------------------ATGGCAACCAAAAAGGGTACGCGTAAGCGTCGGGTAAAGAAGAACATTGAAACTGGTGTTGCCCACATCCACTCAACGTTCAACAACACTCTGATTATGATTACCGATGTTCAAGGGAACGCAGTTGCTTGGTCCTCTGCCGGGGTCCTTGGCTTCAAGGGTAGTCGTAAGTCAACTCCATTTGCTGCACAAATGGCTTCTGAAGCCGCTGCTAAGCAAGCAATGGAACACGGTATGAAGACCGTCGAAGTTGAAGTTAAGGGGCCAGGTTCCGGTCGTGAATCTGCCATCCGGGCACTTCAAGCAACTGGTCTTGAAGTTACTGCCATTCGGGACGTAACTCCAGTACCACACAACGGTTCTCGTCCTCCAAAGCGTCGTCGTGTTTAA---------------------------------------------------------------------------------------------------------------------------------------------------------------------ATGGCAAAACCTGGTCAAGTTGACCGTAAGTGGTACGTTGTTGATGCTAAGGGCATTTCCCTTGGTCGTTTGGCTTCTACTGTCGCATCTATTTTGCGCGGTAAGAACAAGCCAACCTTCACTCCGCACGTTGACACCGGTGACTACGTGATCGTTATCAACGCCGCAGAAGTTAAGTTAACTGGTAAGAAGGCAACTGGGAAGATCTACTACCGTCACTCCAACCACCCGGGTGGTTTGAAGCAACGCACGGCCGGTGACTTCTTAGCTAAGGATCCTGAAAAGATGGTTGAACAAACTATTAAGGGGATGCTTCCTCACACCCCGCTTGGTCGGAAGATGGGGATGAAGCTGCACGTTTACGCTGGTGAAAGCCACAACCAAGCAGCTCAAAAGCCTGAAGTACTCGACATTACTAACTTAATCTAA------------------------------------------------------------------------------------------------------------------------------------------------------------------------------------------------------------------------------------------------ATGAACGGCAAGGCAATCGAAGACTACATTCCGTTTGCCAACTTACGCGCCATCGTGAACCAACCATTTGCCGCTACTAAGACGGAAGGTCAATACGACGTCTTGGTAAACGTAAACGGTGGGGGCTTCTCTGGTCAAGCCGGTGCAACCCGTCACGGGATCGCCCGCGCTCTTTTGACCGTTGACCCTGACTTCCGCGATGCCCTGAAGAAGGCTGGTCTCTTAACCCGGGACCCACGGATGAAGGAACGTCGCAAGCCAGGTCTCAAGAAGGCCCGTAAGGCTTCTCAATTCAGCAAGCGTTAA------------------------------------------------------------------------------------------------------------------------------------------------------------------------------------------------------------------------------------------ATGCGCTACCAACGGCCAAAAGGGACGGCCGACATCTTGCCAGGGGATAGTCAAACCTGGCAATACGTTGAAGGCCAAGCCCGCCAAATTTTTAAAACTTATGGCTACCGAGAAATTCGAACACCGCTCTTTGAATCCTACGACATCTTCTCCCGTTCGGCCGGTGACACGTCCGACGTGGTGACCAAGGAAATGTACGACTTCAAGGATAAGGGGGATCGCCACATCGCCCTGCGCCCGGAAGGAACGGCCGGCGTCGTGCGGGCCTTTGTCGAAAATAAGCTGTACGGCCCGGAATTTAATAAGCCTTACAAGGTCTACTACATCGGACCAATGTTTCGTTACGAACGGCCGCAATCGGGGCGCCAACGTGAATTTCACCAGATTGGGGTGGAAGCCTTTGGGGCCGACAACCCGGCCGTGGACGTGGAAGTCATCACGATGGCTCTGCGGTTCTTTAAAAAGCTCGGCCTCTCTGATTTGCGGGTGGCGGTTAACTCTTTGGGGGACCAGGAAAGCCGGGCCAACTACCGCCAGGCGTTGATCGACTACTTAAAGCCCCACTACGATGAATTGAGTGAAGACTCCAAGGAACGGCTGGAAAAGAACCCGCTGCGGGTGCTCGATTCTAAGGACGAACGCGACCAGCAATTCGTGGAAAACGCCCCGTCAATCCTTGATTACTTGACCCCGGCGGCCGCAGAACGTTTTGACCAGGTCAAGGAAATGTTAGACAGTCTGGGGATCGACTATGTAGTTGACGCTACGATGGTCCGGGGCCTGGATTACTACAACCACACCATCTTTGAAGTAATGGTTAAGGCCAAGTCACTGGGCCACGGCTACACCACCATCTGCGGTGGGGGCCGATACTCAGGACTGGTGGAAGAACTCGGGGGCCCGGACGAACCCGGCGTCGGCTTCGGGATTGGTCTGGAACGGCTGATCTTGCTGCTGGGCGACGAAGGGGTCGAACTGCCAACGGAAGACGGCTTAGACGTTTACGTGGTCGGGATCGGCGAAGCGACCAACCTGGAGAGCTTCCGGCTGGTAACCGCCGCCCGGGATGACGGGCTGGTGGCCGAACGCGACTACCTAAACCGTAAGCCAAAGGCCCAGTTCAAGACGGCGGCCAAGGAAGGCGCCAAGGTAACGTTGACGGTCGGCCAACGCGAAATCGAAGAGGGAACGGTCCACTTTAAGGTGATGGCAACCGGTAAGGAAGTCTCCGTTCCCCTGGCAGACTGCTTAGCAGACTTTGGTAAGGTTTATCAAGAACACGTGGAGGAAGGTTAA------------------------------------------------------------------------------------------------------------------------------------------------------ATGTTAGACATCAAGCAAATTCGCCAACAACCGGACTGGTTCAAAGAAAAGCTGGCCACCCGGGGCGTTCAACCAGAAGAAATCGACACCGTGCTGGAACTGGACGCCAAGCGGCGCGAACTCCTGCAACAAACCGAAACCCTGAAGGCCAAGCGTAACGAAGCCTCCAAGAAGATTGGGGAAGCTAAGCGGGCCAAGGAATCCGCTGACGAAGCAATTGCCGAGATGCGCCAAGTCGGTGAAGACATCAAGGCCTTAGACGAACAGGTGGAGGCAAACGACAAGGACCTCTTTGACAAGTTAGCCCACCTGCCGAACGTCCCTCACGAAGGGGTGCCGGTCAGCCTAACCGAAGACGGGGCCGAAGAGCTGCGTAAGGTAGGTCAAACCCGTCAATTCGACTTTGAACCAAAGCACCACTGGGAAATCGGCGAAAACCTCGGGATTTTGGACTTTGAACGGGCCGGTAAGGTTTCTGGCTCCCGCTTCGTCTACTACGTCGGCCTCGGGGCCCAATTGGAACGGGCGCTGTACAACTTCATGCTCGATGAACACATGAAGGAAGGCTACACCGAAGTCTTGCCGCCGTACATCGTCAACGCTCACGCGATGTACGGGACCGGTCAATTCCCGAAGTTCAAGCAGGATGTTTACCAAGTGAACGGCGAAGACATGACCCTGATTCCGACCGCCGAAGTTCCGTTGACCAACTACTTTGCCGGCGAAGTGATCCCCGCAGAAAAGCTGCCGGTTTACGTGACGGCCTTGACGCCTAGCTTCCGTTCCGAAGCTGGGTCAGCTGGTCGCGATACCCGCGGGTTGATCCGGATGCACCAATTCAATAAGGTCGAAATGGTTAAGTACACCAAGCAAGATCAATCCTGGGAAGAACTCGACAAGATGACGGCCAACGCCGAAAACATCCTCCAAAAGCTCGGCCTGCCGTACCACGTCATCACCCTGACGACTTCGGACATGAGCTTCACGGCCTCCGAAACCCACGACCTGGAACTGTGGATGCCGGCCCAAAACAAGTACCGGGAAGTTTCCTCTTGCTCCAACTGCTTGGACTTCCAAGCCCGGCGCCTACACATGCAATACCGGGACGAAAACGGTAAACTCCAATACGTGCACACCCTGAACGGTTCTGGTTTAGCCGTTGGGCGGACGTTGGCAGCTATTTTGGAAAACTACCAAAACGAAGACGGCTCCGTGACGATTCCAGAAGTGCTGGTACCGTACTTCCACGGCATCACCAAGATCACCAAGGAAAACGCCGTGCCGTTTAACAACAAATAA---------------------------------------------------------------------------------------------------------------------------------------------------------------------------------------------ATGGCTATCTCAAAGGAAAAGAAGAACGAAATCATCAAGCAATTCGCTACTCACGAAGGGGACACTGGTTCAACCCAAGTTCAAGTGGCTGTTTTAACTGCAGACATTAACGAACTGAACGAACACCTTCGCGAACACAAGCACGATTACCACTCACAACGTGGTTTGATGAAGAAGATCGGTCACCGTCGTAACCTTTTGGCTTACCTTCGTCGGACTGACCTTCCTGCTTACCGGGAACTGATCAAGGCCCTTGGTCTTCGTCGGTAA------------------------------------------------------------------------------------------------------------------------------------------------------ATGGGTCGTAGTTTAAAGAAGGGACCTTTTGCAGATGCTTCTTTATTAAAGAAGGTTGAAGCTCAAGCAGATAGCGACAAGAAGACCGTCATTAAGACCTGGTCACGTCGGTCCACGATCTTCCCGAGCTTTATCGGATACACGTTCGCAGTATATGATGGTCGGAAGCACGTGCCAGTTTACGTACAAGAAGACATGGTAGGTCACAAGCTTGGTGAATTCGTACCAACGCGGACTTTCCGTGGTCACGCTGCCGATGACAAGAAGACTGGTCGTAAGTAA---------------------------------------------------------------------------------------------------------------------------------------------------------------------------------------------------------------ATGGACAAGACGATCACGGTCGTAATTGACACCTACAAGAGCGCGCCGATCTACGGCAAGCGGGTTAAGTACTCCAAGAAGTACTACGCTCACGACGCTAACAACGAAGCCCACGTTGGTGATACTGTTCAAATCATGGAAACGCGGCCGCTGTCTGCTAAGAAGCGTTTCCGGCTTGTTAAGGTCGTAGAAAAGGCCGTTATCTTATAA------------------------------------------------------------------------------------------------------------------------------------------------------ATGCTAGTACCAAAGCGAGTAAAGCACCGTAAGGTTCAACGCGGTAAGATGCGTGGGGAAGCCAAAGGTGGTAAGACCGTTACTTTTGGTGAATTTGGTCTGCAAGCTCTCGATTCTCACTGGATTTCTAACCGTCAGATCGAAGCCGCTCGTATTGCCATGACGCGTTACATGAAGCGTGGTGGTAAGGTTTGGATCAAGATCTTCCCACACCTTTCTTACACTAGTAAGGGTGTTGGTACCCGGATGGGTAACGGTAAGGGTGCTCCTGAAGGTTGGGTAGCCCCTGTTAAGCGTATGAAGGTGATGTTCGAAGTTGCTGGGGTTCCTGAAGAAGTTGCCCGTGAAGCCCTTCGTCTTGCCGGAACCAAGTTGCCAGTTCGCACTAAGATCGTTAAGCGTGAGGAAGTAGGTGGACAATCTAATGAAGACTAA------------------------------------------------------------------------------------------------------------------------------------------------------ATGCAATTAAACGAATTAAAGCCTGTTGCTGGCTCACGTTTCAAGCGGCTTCGTAAGGGTCGTGGTCTTTCTTCCGGTCACGGTTTCACTTCTGGTCGTGGGACGAAGGGTCAAAAGGCGCACGGTAAGACCCGTCTTGGGTTTGAAGGGGGCCAAATGCCTCTCTACCGGCAAAAGCCAAAGCGTGGTTTCACCAGCATGAACCACAAAGACTTCGCCCTTGTTTCCCTGACGACGCTTAACCAATTCGAAGACGGCGCTGAAGTTACGCCAGAAGTTCTGGTTGCAAACGGCGTGATCAAGAACGTTAAGAGTGGCGTTAAGGTTTTGGCAACTGGGAAGCTTGAAAAGAAGCTGACCGTTAAGGCTAACAAGTTCTCTGCTTCAGCCGTTAAGGCAATTGAAGCTGCCGGTGGTACGACTGAGGTGATCTAA------------------------------------------------------------------------------------------------------------------------------------------------------ATGTTCACAACCGTCAAAAACGCGTTCCGGGTCAAAGAAATTCGACACCGGATCTTCTTTACCCTGTTCGTGTTGATTGTTTACCGGTTGGGAGCTTCGATCACCGTTCCGGGAGTTAACGCTGCGGCCTTGCAGCAACTCTCGTCATCGGGATTAGCATCTATTCTTAATACCTTTAGTGGTGGGGGGTTGGAAAACTACTCCCTCTTTGCGATGGGGGTTTCGCCGTACATTACGGCCCAAATTGTCGTTCAACTGCTACAAATGGACATCGTGCCGAAGTTCGTTGAATGGTCAAAACAGGGTGAAGTTGGACGGCGGAAATTAAACCAGGCGACTAGGTGGTTAACGATTGTGTTGGGCTTTGTCCAGTCGATCGGGATCACCGCCGGGTTCAACGCCCTCTCCACCATTAAACTGGTGAATAATCCGGGGATGAAGACCTACCTCACGATTGGTCTCATCCTGACGGCTGGAACAATGTTTGCGACCTGGATGGGGGACATGATTACCGAGCGGGGACTTGGGAACGGGGTTTCCATGTTGATCTTTGCCGGGATCATCGCCCAGATGCCAAGCGCAATCCAGCAGTTGTGGACGGATCAAATCACTGGCGAATCCGGGAGTGCCCTTTGGATGGGCATCGGGTTCATTGCGCTGGTTGTGGTGGCTTTGCTGATCATCATTGCCTTTGTAACGTGGGTTCAGCAAGCTGAACGGCGTTTGCCGATTCAGTACACCCGGCGGACGACCGTCTCGCCGGCCAATAGCTACCTGCCATTAAAGATTAACGTTTCCGGGGTGATCCCGGTTATCTTTGCCGGTTCGGTTATTTCGACGCCGCAAACGATTTTAATGGCCTTTCAGCAAAATCATTCCGGGGATACTTGGTACCAAGTTATGACCAGTATCTTTAACCTTCAATCGGGTCCCGGGATAACCCTGTACATCTTCTTGATCGTTGTGTTTACCTTCTTCTACGCCTTCGTTCAGGTTAACCCGGAAAAATTAGCCGAAAACTTGCAAAAGCAAGGCTCCTACATTTCGGGGGTTTGGCCGGGGAAGGGGACCCAAGACTTTGTCTCGGGGCTCCTGATGCGGCTATCGACCGTTGGGTCCCTTTTCTTGGGCCTGATTTCTCTGATTCCATTGATTGCTTCCAACGTTTGGAACTTAAGCCAATCAATCGGGCTTGGGGGAACGAGTTTACTGATCGTCGTCCAAATCGCCTTGGACGTCGTCCGGCAACTAAACGGGTTGACGATGAAGCGTGAATACATTGGGTTTATCCATGAATAG------------------------------------------------------------------------------------------------------------------------------------------------------ATGATCGAATTTGAAAAACCAAACATCCACAAAGTTGAAGAAACAGACAACTACGGTAAGTTTGTCGTAGAACCGTTGGAACGCGGTTACGGGACGACTCTGGGTAACTCTCTTCGGCGTGTTATGCTGGCATCCCTGCCAGGGGCAGCCATCACCAGCATTCAAATTGATGGTGTTCTGCATGAATTCAGCACGGTTCAAGGGGTTACGGAAGACGTTACGCAGATTATCTTGAACTTAAAGCAAGTTGCTTTAAAGATTGATTCTGAGGACGCTAAGGACCTTGAAATTGACGTTAAGGGTCCGGCCGAAGTAACGGCTGCCGACATCCAAGGTGACGGCGATGTTACTATCCTGAACTCTGACCTTCACATTGCGACGGTTTCCGACGGTGCCGAATTGCACGTTAAGATGACCGCTGATAAGGGTCGTGGTTACTCATCTGCTGATGATAACAAGACTCGTATGGAGGGCTTGGCAATTGGTGTCTTACCAATTGATTCCATCTACACCCCGATCGAACGTGTTAACTACACGGTGGAAAACACCCGGGTGGGGCAAAGCAACGACTACGATAAGCTGACCCTTGACGTTTGGACTAATGGTTCCTTAACGCCAACCGAAGCAATCAGTCTTGCTGCTAAGATCCTCACTGAACACCTGACGATGTTCGTCAACCTCACCGAAGAAGCACAAGCAACTCAAGTGATGGTTGAACGGGAAGAAACCCACCAAGAAAAGGTGCTTGACAAGACCATCGAAGAACTTGACCTGTCTGTACGTTCATACAACTGTTTGAAGCGTGCTGACATCCAAACCGTAAAGGACTTAACTGAACGGACCGAAGCCGACATGATGAAGGTTCGGAACCTTGGGACGAAGTCATTGGATGAAATCAAGCTCAAGTTGGCTGAACTTGGCGTTGGTTTTCGCCAAGAAGATTAA------------------------------------------------------------------------------------------------------------------------------------------------------ATGTTGAAAATATACAACACACTCACCCGGCAAAAAGAAGAATTTCACCCCCAACAAGCAGGGATCGTTAACATGTACGTCTGTGGTCCGACCGTCTACAATTATATTCACATCGGCAACGCCCGGAGCGTGGTCGCCTTTGATACGGTGCGCCGCTACCTAGAGTTTTCTGGCTACCAAGTTAATTACGTCTCCAACTTCACCGATGTTGATGACAAGATGATAAAGGCCGCCAAGGAGCAGGGGATCACGGTGCCAGAGTTGGCGGATAAGTACATCCAAGCCTACATGGAAGACACCGCCGCTTTGAACGTCGAACCCGCCACTACCCACCCCCGGGCAACCGAAAACATTGACGGGATTATTTCCTTTATTGAAGACCTGATTGAAAAGGGCTACGCCTACCAAAGTGGGGGCGACGTGTACTACCGGGCCCGCAAGTTTGCCCACTATGGTCAACTGTCCGGTCAGTCCCTAGACGACCTGGAAGTCGGGGCTAGCGAACACGTTTCAACAGAAGAGGTGGCCAAAAAAG-AGGACCCGCTCGATTTTGCCCTCTGGAAGGCGGCCAAGCCCGGCGAGATCAAGTGGGACTCC-CCGT-GGGGGGCCGGGCGCC-CGGGCTGGCATATTGAGTGCTCGGTGATGTCAACCAAGTACCTGGGTGATACCCTAGACATTCACGCCGGTGGTCAGGACCTCGAGTTCCCCCACCACGAAAATGAAATCGCCCAGAGCGAAGCCAAGACGGGCCACCGCTTCGTTAACTACTGGATGCACAACGGTTTTGTAACGATCGGTAGGGACAACGAAAAGATGAGCAAGTCCCTGGGCAACTTCGTCACGGTGCACGACTTAATTAAGGAAGTTGACCCGCAGGTGTTACGATTCTTCATGTCAACGACCCAGTACCGGCGCCCAATTCAATACAGTCAAGAAAGCTTGGTGGAAGCCCAAGCTAACTTAGAGCACTTAAAAAACACTTACGACAACCTGGCTTACCGGCTCAAAGACGCTACGTCTGGGACCGATGGCGGCGTGCAACGGCAACTAGCGGACTTCCGGGCCCGCTTTGTGGCAGCCATGGATGATGATATTAACGTTCAAAACGGGATTGCCGTGGTTTACGAGTTGATGCGCTTTGCTAACCAGTACGTTGAACAACGCTTGGTGCAGCGCGAACCAATCGTTGCCATTCAATTAATGTTAAAACGGTTAGTGGCGGTCTTTGGGGTTGACCTGGCCGTTTCCGCTACTGAAATTAACGACGAAAAAATTAAGGAACTGATCGAAAAGCGCAACGCCGCCCGGGCGGGAAAAGACTTCGCTTTAAGTGACCAGATCCGCGACCAGTTAAGGGACCAGGGGATCATTTTAGAGGACACCCCCCAGGGGACCCGTTATAGAAAGGAATCAAATTAG---------------------------------------------------------------------------------------------------------------------------------------------------------------GTGATTTCTAAACCAGACAAGAACAAGATCCGTCAACGCCGTCACATGCGCGTTCGCGGTAAGATCTCTGGTACTGCAGAGCGCCCACGTTTAAGTGTTTACCGTTCTAACAAAAACATTTACGCTCAATTAATTGATGACGTAAAGGGTGTGACGCTCGCAAGTGCCTCAACCCAAGATACTGAAGTAAGTGGTAAGACTAAGACCGAACAAGCTGCCGGTGTTGGTGCCCTGATCGCTAAGCGTGGGGTTGAAAAGAACGTTACCACTGTTGTGTTTGACCGTGGGGGTTACCTTTACCATGGTCGGGTACAAGCTTTAGCAGAAGCCGCTCGTGAAAACGGGCTTCAATTCTAA------------------------------------------------------------------------------------------------------------------------------------------------------TTGGAGGATTTGATCATGGCATACGATCACAAAGCGATTGAAAAGAAATGGCAACGCTACTGGAAGCAACACAAGACCTTTAAGGCCACTTTGGACAAGGACCAAAAGAAGTATTACGCCTTAGACATGTTCCCGTACCCGTCTGGTCAAGGGTTACACGTTGGTCACCCGGAAGGTTACACGGCCACCGACGTGATGTCACGGCTCAAGCGGATGCAGGGCTTCAACGTGCTGCACCCGATGGGCTGGGACGCCTTTGGACTGCCGGCGGAACAATACGCCTTAAAGACCGGCCACAACCCGGCTAACTTCACTAACCAAAACGTTGACCACTTCCGCGACCAAATTCAATCACTTGGTTTTTCCTACGATTGGGACCGTGAAGTTAACACGACCGATCCGAACTACTACAAGTGGACCCAGTGGATCTTTGAGCAGCTCTACAAGAAGGGCTTGGCCTACGAAGACGAAATCATGGTTAACTGGGCACCCGACTTCATGGGCGGGACCGTGGTTGCCAACGAAGAAGTCGTCGATGGTAAGACCGAACGGGGTGGTTACCCAGTTTACCGGGTACCGATGCGTCAGTGGGTCTTAAAGATCACCGCTTACGCCGACCGTTTGATCGATGATTTGGACCTGGTTGACTGGCCGGAAAGCGTTAAGGAAATGCAACGCAACTGGATCGGCCGTTCAGAGGGGGCCAGCGTCAAGTTTCAGGTGGTTGGCCACGACGGGGTCGAAATTGAGGTCTTCACCACCCGGGCCGACACCCTCTTTGGTGCTTCCTACGTGGTGCTGGCGCCGGAAAACGAACTGGTTGACCAACTGACGACGCCGGAACAAAAGACCGCCGTTGACGCCTACAAGGAAGAGGCGTCCCGGCGTTCCGACCTGGAACGGACCGAGTTAAGCAAGGAAAAGACTGGGGTCTTCACCGGTGCCTACGTCATCAACCCGGTTAACGGCGAACAGTTACCAATCTGGACGGCCGACTACGTCTTGAACTCCTATGGGACCGGGGCGGTCATGGCGGTGCCATCCGGTGATCAACGGGACTTTGAGTTCGCCACTAAGTTTAACCTGCCAATCACGCCGGTGGTCGAAGGCTTCAACGGGGAAGAGGCCTACACCGAAGATGGTGCCCACGTCAACTCCGGCTTCTTGGACGGCTTAAACATCAAGGAAGCCAAGGCCAAGATGGTGGAATGGTTGGAAGAACATGACTGCGGGGGCAAGAAGGTTAACTACCGGCTCCGTGACTGGATCTTCTCGCGCCAACGTTACTGGGGTGAACCGATCCCGGTCATCCACTGGGACGACGGCACGACTTCCTTAGTGCCAGAAGACGAGTTGCCGTTGCGCCTGCCGGAAACCGACAACATTGAACCGTCCGGGACCGGGGAAAGCCCGTTAGCTAACATCGAAGACTGGGTCAACGTCTACGATGAAAACGGCCGCCACGGGAAGCGGGAAACTAATACGATGCCACAGTGGGCCGGCTCTTCTTGGTACTGGCTGCGCTACACCGACCCGACCAACGACAAGGAGTTCGCCTCCAAAGAAGCCCTCGACTACTGGTCACCGGTTGACCTTTACGTGGGGGGAGCCGAACACGCCGTCTTACACCTCTTGTACGCCCGTTTCTGGCACAAGGTCCTCTACGACCTTGGCTTGGTACCAACTAAGGAACCGTTCATGAAGTTGGTTAACCAGGGGATGATCCTGGGCTCCAACCACGAAAAGATGTCCAAGTCCAAGGGCAACGTGGTGAACCCGGATGACATCGTCGACCAATACGGGGCCGACACCCTGCGCCTGTACGAAATGTTCATGGGGCCGCTGGAAGAATCGGTGCCGTGGGATGAAAAGGGTCTGCACGGGGCCAACAAGTGGGCCCAACGGGTTTGGCGCCTCTTGATGGACGACAACAACCACCTGCGCGACCGGGTGTCCACCTACAACGACGGTAAGTTGACTAAGGTGTACAACCAAACCGTTAAGAAGGTGACCGACGACTTTGAACGGATGCACTTTAACACCGCCATCTCCCAACTGATGGTCTTTGTCAACGAGGCCTACAAGGCGGATGTCTTACCGGTTGAATACATGGAAGGCTTCGTTAAGATGATTGCGCCGTTGATGCCGCACCTGGCCGAAGAACTGTGGAGCCAGTTTAACGAATCAGAAACCATCACCTACCAACCGTGGCCAACTTACGACGAAAAGGCCCTGGTGGAAGACGAGGTCGAAATGATCGTCCAGGTTAACGGGAAGGTCCGGGCCAAGATCAAGATGGCTAAGGACGCCGATAACAAGGACGTTGAAGACGCTGCCTTGGCTAACGAGCACGTTCACTCCTTTGTGGACGGCAAGGACGTTAAGAAGGTGATCGTGATTCCAAACCGGATCGTCAACATCGTCGTGAAGTAG------------------------------------------------------------------------------------------------------------------------------------------------------ATGTCACGTTACACTGGCCCAAGCTGGCGTCTTTCCCGGCGCCTGGGCGTTTCACTTTCTGGTACTGGTAAGGAACTTGCTCGTCGTCCGTACGCTCCTGGTGACCACGGGAACGACCGTCGCGGTAAGCTTTCCGAATACGGGACCCAACTTCGCGAAAAGCAAAAGCTTCGTTTCATGTACGGGATGACCGAACGGCAATTCTCTAACCTGTTCGTTCGCGCCGGCAAGATCAAGGAAGGTACTCACGGTACCAACTTCATGGTTCTGCTTGAACGTCGTCTGGACAACATGGTTTACCGTCTTGGTTTAGCTACCACGCGTCGTCAAGCACGCCAACTGGTTAACCACGGTCACATCACTGTTGACGGCAAGCGCGTTGACATTCCTTCCTACGAAGTTAAGGTTGGTCAAGTCATCGCCGTTCGTGAAAAGTCCAAGAACCTGGACGTTATCAAGGCTGCTGTCGAAGCCGTTGTTGCTCGCCCGGCTTACGTTGAATTCGATGCTGACAAGCTCGAAGGTAAGCTGACCCGTCTTCCGCAACGTGAAGACATGAACGCCGACATCGACGAAGCCCTGATCGTTGAATTCTACAACAAGTAA------------------------------------------------------------------------------------------------------------------------------------------------------ATGATCGAAAAAGAAATGGCAACCAAATTTGACCCCCAAGCGGTCGAAGAAGGGCGCTACCAATGGTGGATCGACCAAGGTTTTTTCAAGCCGTCTGGGGATAAAAAGGCGCACCCTTACTCCATCGTGATCCCGCCGCCAAACGTGACCGGGAAGCTGCACCTAGGCCACGCTTGGGACACGACCTTACAAGACATGATCATTCGCCAAAAGCGGATGCAGGGCTACGACGTCTTGTGGCTGCCGGGGATGGACCACGCCGGGATTGCCACCCAGGCCAAGGTGGAAGCCCGGTTGGCCAAGCAAGGGGTTTCCCGCTACGACCTGGGTCGCGAAAAGTTTGTTAAGCAGGTTTGGGACTGGAAGGACGAATACGCCGCCATCATTCACCAGCAATGGGCCAAGATGGGGATCTCCGTTGATTACGACCGGGAACGCTTTACCTTAGACGAAGGGTTAAACAAGGCCGTGCGCAAGGTCTTCGTTGACCTTTACAACAAGGGTTTGATTTACCGGGCCACTTACATCATCAACTGGGACCCGAAGGCGCGGACCGCCTTATCCGACATCGAAGTCGAACACAAGGACGATAAGGGCGCCTTTTACCACGTCAAGTACCCGTTCACCGACGGGACGACCTTCAACGGCAAGGACTACATCGAAATCGCCACCACTCGGCCAGAAACGATGTTTGGTGACGAAGCTGTCGCCGTGAATCCAAGCGACGAACGCTACAAGGAACTGGTCGGCAAGCACGTAATGGTGCCGCTGGTTAACCGAGAAATCGAAATCATTGCCGACGATTACGTGACGCCGGACTTTGGGACTGGGATGGTGAAGATCACGCCGGCCCACGACCCGAACGACTTCCAAGTTGGTAAACGCCACAACCTGCCGGAATTAAACACGATGAACGAGGATGCCTCGATGAACGAAAACGCCGGCAAGTACGTCGGTATGGACCGGTTTGACGCCCGGGAAGCGATCGTCAAGGACCTCCAAGACCAGGGTTACATGCTCAAGATCGACCCAATCGTGCACTCCGTTGGTCACTCCGAACGGACCGGGGTGCAAGTCGAATCCCGCCTGTCGACCCAGTGGTTCGTGAAGATGAAGCCGCTGGCAGAACGGGCCTTGGCTAACCAAAAGACCGATGACCGGGTCAACTTCATTCCGGAACGGTTTGAACACACCTTCAACCAGTGGATGGAAAACGTTCACGACTGGGTGATCTCCCGTCAACTCTGGTGGGGGCACCAAATCCCGGCCTGGTACCACAAGGAAACCGGCGAGATGTACGTCGGAATGGAAGCCCCAGCCGATGCGGAAAACTGGGTTCAAGACAAGGACGTCTTAGACACCTGGTTCTCCAGCGCCCTGTGGCCATTTTCGACGATGGGCTGGCCAAACACCGATGCCGAAGACTTCAAACGCTACTTCCCAACTACCACGCTGGTAACGGGTTACGACATCATCTTCTTCTGGGTCTCCCGGATGATTTTCCAATCCCTGGAATTCACCGGCAAGGCGCCGTTTAGAAACGTCCTCTTGCACGGGCTGATCCGTGACGAACAAGGGCGCAAGATGTCTAAGTCCCTGGGTAACGGGATCGACCCGATGGACGTGGTGGAAAAGTACGGGGTTGACGCCCTGCGCTGGTTCTTGGTAACTGGTTCAACGCCGGGCCAAGACATCCGCTTCTCTTACAAGAAGATGGACGCCTCTTGGAACTTCATCAACAAGATCTGGAACGCTAGCCGGTACGTGATCATGAACCTCGGCGACATGCCGGCGCCACAACTGCCGGACCAAAGCAAGTGGGACCTGGCCGACCGCTGGATCCTGAGCCGCTTGAACACGACCGTCAAGGACGTTACCGCCAAGTTCGAGAAGTTTGAATTTGGGGAAGCCGGCCGCGACCTGTACAACTTCATTTGGAACGACTTCTGTGACTGGTACATCGAAATGACCAAGGAGAAGTTGACCAACGGGACTGACGAAGAAAAGGACGCCACCAAGAACATCTTGGGTTACGTCTTAGACCAGACCCTGAAGCTGATCCACCCAATCATGCCGTTCGTAACTGAAAAGTTGTGGCAGGCCATGCCGCACGATGGTCAATCGATCATGGTAGCGGACTACCCAGTTGAACACGCCGAACTGGCCAACCAAAAGGCCGAAGGGGAAATGGAAGACCTGATCGAACTGATCAAGGCCGTTCGTAACATCCGGAACCAAGCGGGCGCCCCAATGTCGTCACCGGTTAAAATGATGATTAAGGTGGATGATCAGGCCCACGCCGCCGTCTTCAACGAAAACCGGGATTACCTTGACCGCTTCTGCCACCCGTCAGACCTAACGATTGCCACCGAAGTCGACGTGCCGAAGCTGGCGATGAGTGGGATCTTGGCCGGCGCCACGGTTTACATCCCGATGGCCGAACTGGTGGACCTGGACGAAGAACGGGCCCGGATGGAAAAGGAAATTACCAAGCTAGAAAAAGAGGCTGCTCGTTCAACCAAGAAGCTGGGGAACGAAAAGTTCGTCAACAGCGCCCCTGAACAGGTGGTGGCCAAGGAACGGGCTAAGGCCGAAGAGTGGCAACAAAAGCTGGCGAGCGCCAAGGAACGCTTGGCGAGCCTGCAAGAAGGCTAA---------------------------------------------------------------------------------------------------------------------------------------------------------------------------------TTGGCCTTTGAATCGAGTTGTGATGAAACCAGCGTGGCGGTGATCGAAGATGGTCACCGTGTGTTATCAAACATCGTGGCGACGCAGATTGCTAGTCACCAACGCTTTGGTGGGGTGGTGCCGGAAGTGGCCAGCCGCCACCACATTGAACAGATTACCAAGTGTACCAAGGAGGCCCTGGAGCAAGCCGGAGTTAGTTATCAAGACCTAACGGCGGTGGCGGTTACCTATGGCCCGGGGTTAGTCGGTTCCCTTTTGATTGGGGTGACGGCCGCTAAGACGATCGCATGGGCCCACCAACTACCGCTCGTGCCGGTCAACCACATGGCCGGTCACTTATACGCGGCACGGTTCGTGAGTGACTTTACCTACCCGATGCTTGGGTTGTTGGTTTCCGGTGGTCACACGGAGCTGGTCTACATGAAAGAAGAGCACGATTACCAAATCATTGGTGAAACCCGCGATGACGCCGCTGGTGAGGCCTACGATAAGGTGGGCCGGGTGATGGGAATCAATTATCCGGCCGGGAAAACCGTCGATCAGTGGGCAGCCAAGGGGCATGACACCTTCCACTTTCCGCGGGCGATGGAAAAAGAGGATAACTTTGATTTCTCCTTTTCTGGCCTTAAATCGGCCTTTATCAACACGGTTCATAACGCCGACCAACGGGGCGAAGTTCTGGATAAATATGACCTGGCGGCGAGTTTCCAGCAGAGTGTCGTTGACGTCTTAGTCGCCAAAACCATTCGGGCGTTAGATGAATACCCGGTAAAGCAACTGATCTTGGCCGGGGGGGTGGCCGCTAATCAGGGGCTCAGAAAGCAGCTAAGTGCCAGTCTACAAGCCAAGCATCCCGAGGTGCAATTACTTCAGGCCCCACTCAAGTATTGTGGAGATAATGCCGCTATGATCGGGGCGGCCGGCTACGTTAACTACTTACACGGGGATCGGGCCGATGGTTCCTTAAACGCCGTGCCAGGCTTGTCCTTTGCCCACCTGAAAGAAGAAAACTAA------------------------------------------------------------------------------------------------------------------------------------------------------------------------------ATGGCATTTGAAGGTTTAACGGAACGCCTGCAAAAGGCAATGGAAAAACTTCGGCGCAAGCCCAAGGTGACCGAAGCCGATCTACGCGAAACGATGCGCGAAATCCGGCTCGCCCTGCTGGAAGCCGACGTCAACTTTAAGGTCGTTAAAGACTTCGTCAAGACGGTGCGCGAAAAGGCCGCCGGCGCGGAGGTTTTAAAGGGCTTAAATCCGGCTCAGCAAATCGTCAAGATCGTTAACGATGAACTGACCGAAATGATGGGTGAAACGGCAACGCCCCTCAATAAATCCGCCCACATCCCGACCGTCATCATGATGGTCGGGCTACAAGGGGCCGGGAAGACGACGACGGCCGGTAAGTTGGCCAAGCGCCTCAAAAAAGAAGAAAACGCCCGCCCACTTTTCATTGCAGCCGACGTTTACCGGCCAGCCGCCATTACCCAGCTGCAACAAGTGGCGGCTAGCATTGACGTACCGGTCTTTGAAATGGGGACCGACGTCGATCCGGTCGAAATTGTGCGCCAGGGGATGGAAGTCGCCAAGGAAAAGCATAATGACTACGTGATCATCGATACGGCCGGGCGCCTGCAAATCGATGAACAACTGATGGAAGAACTGGCTAAGATCAAGGAACTCGCTCACCCAGACGAAATCCTCCTGGTGGTCGACGCCATGACCGGGCAAAACGCCGTCAATACCGCCCAAGGGTTTGACGACCAGTTAGACATCACTGGGGTAGTCTTGACCAAGTTGGATGGGGACACCCGTGGTGGGGCCGCCATGTCCATCCGGGCCGTCACCGGTAAGCCAATTAAGTTTGTCGGTGAAGGGGAAAAGATGGACAACTTGGACGTCTTCCACCCCGACCGGATGGCCTCCCGGATCCTGGGGATGGGGGACATGATGACCCTGATCGAAAAGGCCCAGGAAAACTTCGATCAGGAACAAGCCGCCCAAGCGATGACCAAGATGAAGGAGAATTCCTTTGACTTCAACGACTTCCTAGACCAAATGGACCAGATCACTAAGATGGGACCGCTGGAAGACCTCTTGAAAATGATGCCGGGGATGGCCAACAACCCGGCCTTACAAAACATCAACCTGGACCCGAAGCAGTTCGCCCACATCAAGGCGATTATCTACTCGATGACCCCCGAGGAACGGGAAAACCCGGACATGATGAACCCAAGCCGGCGCCGGCGGTTAGCGGCCGGGTCCGGGCGGCCAATCGTTGAAGTCAACCGGATGATCAAGCAGTTTAATCAAATGCGCAAGATGATGCGCCAGGTCACCAACGGGAACCTCAGCGGGATGGAAAACCTGATGGGCGGCCAGATGCCAGGCGGTCGCCTCGGCAAGTTGGCGATGAACCGGATGGCCCGGCAAATGAAGAAGAATAAAAAGAAGCGCCTGAAGAAAAAGAAGCGCTAA------------------------------------------------------------------------------------------------------------------------------------------------------ATGGGATTATTTGATATTTTTCGGCGCAAGAAGCGCGAGGAAGTCGACCAGTCAACCGAAGCAACGGCCCCGGTCAGTGCGGCCACTAGTCCACAAGACCAGGCACCGGCAGCAGAAGCCAGCTCGGCTACGACACTTGACCAGCCAGCATCAGAAAAAGAAAAGACGACCAGCGCGGCGCCGGTAGAGGAAGCGGGCGCAGAAACCGCGGCCCCCAAAGCTGACGACCAAGGGGAAGTGGCACCCGAAAAAGAAGAAGTTGACGACCAGGCCCCAGTTGAGGAAGTTGTTAGTGCCGAACCAGAGCAAGTCGTTGAACCTTCGGCGCCGGCGGAAGAGTCCGCTAGTGCCGAGCCAGAGGAGCCAGTAGAAGA---GGCTC---CGGCGGTGGCTAGTGCGGTTGCGGAAGAACCGGCCGTCAGTGAGGAACCAGCGCCAAGTGATGCTAGTGACGTGGCTGAAGAAGGTAGTGACGATTCCGCGTCCGCATCCGTGGCCCCGGTAACGGCGGACTGGGTCAACCAGATCGCCAAACCGGAGCCCACTACCCCGGCTTCACCGACCGAGGTGATTGAGGCCCAAGAAGAACTTGAGCAACCCCAAAAAGAGGATCACGACCAAGCAGA------------------------------------AGACGAAACGGAAAAGAAGTACGACCAGGGGCTGGAAAAGTCACGCAACGGCTTCGGGGCGCGGTTAAACCGTTTCCTGGCGAACTTCCGCCACGTCGATGAAGACTTCTTCGATGACCTCGAAGACATGTTGATCGAATCCGACGTTGGTTACGAAATGGCGATGAAGCTTTCCGATTCCCTGCGCGAAGAGGTCCGGTTGCAAAACGCCAAGAACAAGCAAGAAGTGTCCAACGTGATCATCGAAAAGATGGTCGATCTCTACGATGAAGCCGGGGCCGGGGAGCAAACCACCTTGACGATGGCCGATCAAGGGCCAACGGTGATCATGTTCGTGGGGGTCAACGGGGCCGGCAAGACGACCACGATTGGGAAGATGGCCGCCCGCTTTAAGGGCCAGGGTAAGCGGGTGCTTTTAGCCGCCGCCGATACCTTCCGGGCCGGGGCTACCGAGCAGTTGGAAGTGTGGGCCCAACGCGACGGGGTTGACATCGTCACCGGGCCGGAAAACAGCGACCCGGCGGCGGTGGTCTTTGACGCCGTCACCAAGGCCAAAAAGGACAATTACGACGTCCTCTTTGTTGACACGGCCGGCCGGTTACAAAACAAGGTCAACTTAATGAACGAGTTGGCCAAGATGAAGCGGATTTTAACCCGTGAAATTCCGGACGCCCCGCACGAAGTCCTGCTGGTTTTAGACGCCACCACCGGGCAAAACGCCCTGACCCAGGCTAAGTTATTCAAGGAAACGACCGACGTGACTGGGATTGTCTTAACTAAGCTCGACGGGACCGCCCGTGGGGGGATCGTCTTAGCCATCCGTAACGAATTACACCTACCGGTCAAGTTCGTCGGGTTGGGTGAAAAGGTGAGCGACTTAGAAGAATTCAACGCCCAAGACTTCGTTTACGGGCTCTTCAAGGGGCTCGTGACGGTCGATTAG
>1613_SAMN03197989
[truncated: 816,499 more chars]
