# Supplementary material for: Strain dynamics of contaminating bacteria modulate the yield of ethanol biorefineries
Source: Nat Commun. 2024 Jun 22;15:5323. doi: 10.1038/s41467-024-49683-2 (PMC11193817; doi:10.1038/s41467-024-49683-2)
Supplement: Supplementary file 10 — Source Data [file 41467_2024_49683_MOESM10_ESM.zip › Source_data/Figure5.xlsx]

## Sheet: Sheet1
Time	B2	B3	B4	B6	B7	B8	C2	C3	C4	C6	C7	C8	D2	D3	D4	D6	D7	D8	E2	E3	E4	E6	E7	E8
13.3571	0.971	1.069	1.08	0.169	0.17	0.17	0.332	0.318	0.33	0.185	0.189	0.188	0.814	0.812	0.795	0.172	0.175	0.175	0.199	0.209	0.219	0.158	0.173	0.158
13.8714	0.999	1.112	1.106	0.168	0.17	0.171	0.366	0.352	0.367	0.184	0.189	0.189	0.937	0.934	0.917	0.172	0.175	0.175	0.216	0.229	0.242	0.158	0.173	0.159
14.3857	1.03	1.143	1.159	0.168	0.17	0.17	0.41	0.386	0.398	0.185	0.19	0.189	1.06	1.054	1.033	0.172	0.176	0.175	0.237	0.253	0.267	0.158	0.173	0.158
14.9	1.056	1.173	1.195	0.168	0.17	0.171	0.454	0.431	0.45	0.184	0.19	0.189	1.16	1.15	1.134	0.172	0.176	0.175	0.26	0.281	0.299	0.159	0.173	0.158
15.4143	1.083	1.196	1.22	0.169	0.17	0.17	0.506	0.484	0.497	0.185	0.19	0.189	1.249	1.23	1.211	0.173	0.175	0.175	0.291	0.315	0.34	0.158	0.173	0.159
15.9286	1.108	1.224	1.235	0.168	0.171	0.17	0.575	0.542	0.56	0.185	0.191	0.189	1.332	1.291	1.276	0.173	0.175	0.175	0.328	0.357	0.387	0.158	0.172	0.159
16.4429	1.142	1.237	1.259	0.168	0.171	0.171	0.64	0.61	0.62	0.185	0.19	0.189	1.369	1.339	1.325	0.172	0.175	0.175	0.369	0.402	0.437	0.158	0.172	0.159
16.9571	1.168	1.224	1.256	0.169	0.171	0.171	0.713	0.677	0.687	0.184	0.19	0.188	1.386	1.344	1.34	0.173	0.175	0.175	0.414	0.452	0.492	0.159	0.173	0.158
0.0202546
0.041088
0.0619213			1481.14
0.0827546
0.103588
0.124421
0.145255
0.166088
0.186921
0.207755
0.228588
0.249421
0.270255
0.291088
0.311921
0.332755
0.353588
0.374421
0.395255
0.416088
0.436921
0.457755
0.478588
0.499421
0.520255					conversion factor	0.693
0.541088
0.561921					growth rate	e value/0,693
0.582755
0.603588
0.624421
0.645255
0.666088
0.686921
0.707755
0.728588
0.749421
0.770255
0.791088					Temp	Doubling time
0.811921					37	L. amylovorus	L. fermentum strain A	L. fermentum strain B	L. fermentum strain C
0.832755						13.5616	3.23077	4.69194	3.36571
0.853588						17.5443	3.26425	4.98561	3.19797
0.874421						15.75	3.37226	4.83264	3.03548
0.895255						15.6186	3.28909	4.83673	3.19972
0.916088						1.62856	0.0603769	0.119925	0.134822
0.936921
0.957755
0.978588
0.999421					30	L. amylovorus	L. fermentum strain A	L. fermentum strain B	L. fermentum strain C
1.02025						7.79625	21.25	8.58814	8.32321			0.0888889	0.0326118	0.0806926	0.0832612
						20.7004	19.6823	8.23755	8.81191			0.0334776	0.0352092	0.084127	0.0786436
						20.4361	21.3444	8.65314	8.7318			0.0339105	0.0324675	0.0800866	0.0793651
						16.3109	20.7589	8.49294	8.6223			0.0520924	0.0334295	0.0816354	0.0804233
						6.02175	0.76222	0.18253	0.214008			0.0260197	0.00125982	0.0017791	0.0020282
					fold increase temp	1.04432	6.31143	1.75593	2.69471
					Temp	growth rate
					37	L. amylovorus	L. fermentum strain A	L. fermentum strain B	L. fermentum strain C
						0.0511	0.2145	0.1477	0.2059
						0.0395	0.2123	0.139	0.2167
						0.044	0.2055	0.1434	0.2283
		0.0511	0.0395	0.044		0.0448667	0.210767	0.143367	0.216967
						0.00477517	0.00383087	0.00355184	0.00914671
		0.0888889	0.0334776	0.0339105
		0.0326118	0.0352092	0.0324675
		0.2145	0.2123	0.2055	30	L. amylovorus	L. fermentum strain A	L. fermentum strain B	L. fermentum strain C
		0.0806926	0.084127	0.0800866		0.0888889	0.0326118	0.0806926	0.0832612
		0.1477	0.139	0.1434		0.0334776	0.0352092	0.084127	0.0786436
						0.0339105	0.0324675	0.0800866	0.0793651
					Av	0.0520924	0.0334295	0.0816354	0.0804233
					Std	0.0260197	0.00125982	0.0017791	0.0020282
					fold increase temp	0.861291	6.3048	1.75618	2.69781
		0.0832612	0.0786436	0.0793651	0.0804233
		0.2059	0.2167	0.2283
