# Supplementary material for: Strain dynamics of contaminating bacteria modulate the yield of ethanol biorefineries
Source: Nat Commun. 2024 Jun 22;15:5323. doi: 10.1038/s41467-024-49683-2 (PMC11193817; doi:10.1038/s41467-024-49683-2)
Supplement: Supplementary file 10 — Source Data [file 41467_2024_49683_MOESM10_ESM.zip › Source_data/Supplementary_Figure3.xlsx]

## Sheet: Sheet1
Supplementary Information 4. L.fermentum strains used in phylogenomic analysis.
Clade	Strain name	Name used	NCBI BioSample ID	Origin
1	FTDC8312	FTDC8312 (i)	SAMN02469912	Human digestive tract
	FTDC 8312	FTDC8312 (ii)	SAMN06703219	Human digestive tract
	3872	-	SAMN02314197	Human breastmilk
	Lf1	-	SAMN02053534	Human digestive tract
	L930BB	-	SAMEA3158477	Human digestive tract
	ATCC 14931	ATCC14931	SAMN00001473	Human vaginal tract
	CECT 5716	CECT5716	SAMN02604100	Human digestive tract; Human oral cavity
	IFO 3956	IFO3956	SAMD00060917	Human digestive tract; Bird digestive tract
2	39	-	SAMN03452287
	NB-22	-	SAMN02470787
	UCO-979C	-	SAMN04100088	Human digestive tract
	SNUV175	-	SAMN06174220	Human vaginal tract
	47-7	-	SAMN05893390	Human digestive tract
	LfQi6	-	SAMN03372370	Human breastmilk
3	28-3-CHN	-	SAMN02463745	Human vaginal tract
	90 TC-4	90TC-4	SAMN03452288
	F-6	-	SAMN02603935	Dairy product
	NCC2970	-	SAMN05510874
4	DSM 20055	DSM20055	SAMN02797777	Sugar beet fermentation process
	RI-508	-	SAMN05717758	Cacao bean fermentation process
	779_LFER	-	SAMN03197989	Human respiratory tract
	222	-	SAMEA3158475	Cacao bean fermentation process
