# Supplementary material for: Strain dynamics of contaminating bacteria modulate the yield of ethanol biorefineries
Source: Nat Commun. 2024 Jun 22;15:5323. doi: 10.1038/s41467-024-49683-2 (PMC11193817; doi:10.1038/s41467-024-49683-2)
Supplement: Supplementary file 10 — Source Data [file 41467_2024_49683_MOESM10_ESM.zip › Source_data/Supplementary_Figure5to8.xlsx]

## Sheet: Supplementary Figure 5A
Maximum Optical Density (OD600) of Saccharomyces cerevisiae
	diluted sugarcane molasses			molasses previously fermented with L. fermentum strain (orange)			molasses previously fermented with Added Sugar (to restore the original sugar titres) (green)			fresh molasses spiked with key bacterial metabolites (blue)
	I	II	III	I	II	III	I	II	III	I	II	III
Strain A	0.859967	0.821067	0.822567	0.465767	0.465967	0.459967	0.652667	0.676433	0.689133	0.737367	0.741633	0.770933
Strain B	0.859967	0.821067	0.822567	0.4808	0.512933	0.4961	0.628233	0.6655	0.6671	0.748367	0.7913	0.783167
Strain C	0.859967	0.821067	0.822567	0.508067	0.5089	0.526067	0.683067	0.684033	0.712367	0.737867	0.7699	0.762467

## Sheet: Supplementary Figure 5B
Maximum Specific Growth Rates of Saccharomyces cerevisiae
	diluted sugarcane molasses			molasses previously fermented with L. fermentum strain (orange)			molasses previously fermented with Added Sugar (to restore the original sugar titres) (green)			fresh molasses spiked with key bacterial metabolites (blue)
	I	II	III	I	II	III	I	II	III	I	II	III
Strain A	0.405028	0.396871	0.402638	0.350964	0.342472	0.3449	0.317828	0.329228	0.32943	0.375234	0.373499	0.374474
Strain B	0.405028	0.396871	0.402638	0.373878	0.36375	0.363515	0.340705	0.336346	0.333618	0.371519	0.368005	0.375345
Strain C	0.405028	0.396871	0.402638	0.36845	0.36746	0.346997	0.348339	0.34149	0.339379	0.379786	0.37294	0.37799

## Sheet: Supplementary Figure 6A
Maximum Optical Density (OD600) of each L. fermentum
	diluted sugarcane molasses			molasses previously fermented with S. cerevisiae			molasses previously fermented with Added Sugar (to restore the original sugar titres)			fresh molasses spiked with key yeast metabolites
	I	II	III	I	II	III	I	II	III	I	II	III
Strain A	0.4092	0.449	0.436967	0.314733	0.337533	0.325733	0.3304	0.3725	0.3469	0.483667	0.536967	0.508267
Strain B	0.457867	0.438567	0.461667	0.260767	0.276733	0.271533	0.255133	0.266033	0.261933	0.554367	0.549667	0.658867
Strain C	0.346733	0.3586	0.361167	0.315833	0.306933	0.316133	0.319233	0.341433	0.286033	0.388167	0.4019	0.392533

## Sheet: Supplementary Figure 6B - strai
Growth of each L. fermentum = strain A
	diluted sugarcane molasses			molasses previously fermented with S. cerevisiae			molasses previously fermented with Added Sugar (to restore the original sugar titres)			fresh molasses spiked with key yeast metabolites
time	I	II	III	I	II	III	I	II	III	I	II	III
0	0.1079	0.1177	0.1146	0.141133	0.151333	0.147433	0.132667	0.139867	0.140567	0.108867	0.118367	0.117067
0.500056	0.143033	0.152533	0.147633	0.160967	0.172967	0.169267	0.151467	0.162867	0.162867	0.1487	0.1582	0.1499
1.00011	0.1699	0.1779	0.1768	0.174933	0.185733	0.183033	0.167933	0.180433	0.178233	0.171867	0.185067	0.186967
1.50017	0.190833	0.199033	0.196333	0.177867	0.185967	0.183567	0.1748	0.1872	0.186	0.198267	0.210967	0.201967
2.00022	0.206967	0.214967	0.209367	0.1767	0.1816	0.1816	0.175267	0.188967	0.186567	0.218767	0.231867	0.220167
2.50028	0.217867	0.228267	0.223767	0.173167	0.181167	0.181067	0.174967	0.187567	0.186367	0.235067	0.248567	0.241067
3.00033	0.2308	0.2396	0.234	0.173767	0.181767	0.181967	0.174867	0.188067	0.187067	0.249667	0.266067	0.257267
3.50039	0.2355	0.2493	0.2414	0.1719	0.1869	0.1849	0.176467	0.189667	0.188167	0.259	0.2759	0.2773
4.00044	0.2442	0.2566	0.247	0.175633	0.188733	0.187433	0.178	0.1909	0.1896	0.270467	0.287567	0.286267
4.5005	0.245667	0.260767	0.249867	0.1776	0.1892	0.1889	0.1799	0.1934	0.1912	0.2837	0.301	0.2968
5.00056	0.2446	0.265	0.2546	0.1818	0.192	0.1916	0.1831	0.196	0.1931	0.2905	0.3108	0.3053
5.50061	0.247333	0.267233	0.255733	0.182033	0.193533	0.195033	0.183633	0.198433	0.195933	0.294867	0.324567	0.314167
6.00067	0.249533	0.270733	0.259133	0.182733	0.194433	0.196533	0.185733	0.203033	0.198433	0.298733	0.327933	0.321733
6.50072	0.252767	0.276067	0.264567	0.184633	0.194833	0.197433	0.1885	0.2071	0.2018	0.307067	0.340867	0.323967
7.00078	0.256433	0.282333	0.264033	0.187433	0.196033	0.199633	0.1944	0.2117	0.205	0.3164	0.349	0.3334
7.50083	0.2628	0.2867	0.2737	0.1859	0.1967	0.198	0.197833	0.216933	0.208933	0.327833	0.357333	0.343633
8.00089	0.266667	0.292567	0.278867	0.187567	0.196767	0.201867	0.2013	0.2211	0.2142	0.3346	0.3651	0.3514
8.50094	0.270533	0.300433	0.285333	0.189	0.1974	0.203	0.205067	0.226967	0.218667	0.342833	0.375333	0.358233
9.001	0.278833	0.310433	0.291833	0.1902	0.1971	0.2045	0.208567	0.231967	0.221867	0.3492	0.3832	0.3671
9.50106	0.288633	0.318433	0.299833	0.189833	0.198233	0.206933	0.213633	0.236733	0.226933	0.3546	0.3918	0.3736
10.0011	0.296867	0.324367	0.308467	0.1904	0.1974	0.2067	0.217667	0.240467	0.230867	0.360733	0.395833	0.379333
10.5012	0.304567	0.330167	0.313067	0.190733	0.197633	0.206933	0.2202	0.2432	0.2341	0.365833	0.403133	0.384733
11.0012	0.3113	0.3364	0.3215	0.191933	0.199133	0.208733	0.2241	0.247	0.2373	0.370167	0.408467	0.390467
11.5013	0.318967	0.342367	0.327767	0.192933	0.199033	0.208833	0.227067	0.250367	0.240567	0.374633	0.415333	0.395733
12.0014	0.323867	0.346967	0.333067	0.1949	0.2003	0.2105	0.229533	0.254033	0.242833	0.379667	0.419367	0.399967
12.5014	0.328867	0.351767	0.338967	0.1955	0.1998	0.2124	0.232267	0.256467	0.244467	0.3836	0.4239	0.4044
13.0015	0.3342	0.3577	0.3427	0.195967	0.201667	0.213867	0.2342	0.26	0.2461	0.387367	0.427267	0.408967
13.5015	0.3389	0.3616	0.346	0.197633	0.202433	0.216033	0.235467	0.262167	0.247767	0.3895	0.4318	0.4125
14.0016	0.342067	0.366167	0.350967	0.198733	0.203533	0.217633	0.237933	0.265033	0.249933	0.393267	0.435167	0.415067
14.5016	0.344233	0.369333	0.353433	0.200233	0.205833	0.220033	0.2402	0.2672	0.2515	0.3956	0.4375	0.4176
15.0017	0.348633	0.374433	0.357333	0.2013	0.2065	0.223	0.242433	0.269733	0.253533	0.400133	0.441233	0.421633
15.5017	0.352167	0.378567	0.360867	0.203433	0.209133	0.224433	0.2429	0.272	0.2552	0.402433	0.445033	0.424033
16.0018	0.356433	0.382533	0.365533	0.2062	0.2099	0.2283	0.245067	0.273467	0.256567	0.406567	0.448667	0.427467
16.5019	0.3595	0.3856	0.3672	0.208233	0.212333	0.231533	0.2463	0.2753	0.2585	0.4079	0.4508	0.4292
17.0019	0.363	0.3887	0.3683	0.2108	0.2141	0.2333	0.2488	0.277	0.26	0.4108	0.4534	0.4326
17.502	0.364767	0.391667	0.370067	0.2127	0.2172	0.2366	0.249667	0.278867	0.261867	0.412633	0.455833	0.434533
18.002	0.366967	0.395067	0.372567	0.2146	0.2198	0.2393	0.2508	0.2803	0.2633	0.416167	0.458467	0.437767
18.5021	0.369333	0.396033	0.376333	0.215067	0.221167	0.240667	0.251867	0.281867	0.264467	0.418733	0.460833	0.439333
19.0021	0.371233	0.398133	0.380033	0.216267	0.223567	0.241967	0.253333	0.283233	0.265733	0.4201	0.4636	0.4418
19.5022	0.374133	0.399233	0.383133	0.217633	0.225133	0.244133	0.254267	0.284667	0.266767	0.422067	0.465067	0.443567
20.0023	0.375567	0.402367	0.384867	0.2191	0.2276	0.2456	0.2564	0.2862	0.268	0.423867	0.467067	0.445367
20.5023	0.376867	0.405667	0.386467	0.2217	0.2294	0.2468	0.257033	0.287733	0.269433	0.425567	0.469367	0.447267
21.0024	0.377467	0.407667	0.386467	0.223067	0.231467	0.248367	0.257967	0.288967	0.270567	0.427267	0.472167	0.449367
21.5024	0.379	0.4095	0.3892	0.225933	0.233533	0.250033	0.258067	0.289867	0.271467	0.429333	0.473133	0.450633
22.0025	0.3825	0.4123	0.3916	0.226633	0.235533	0.250933	0.260367	0.290667	0.272767	0.431133	0.475533	0.452833
22.5025	0.383767	0.415067	0.392667	0.227567	0.236267	0.252367	0.260767	0.291167	0.273567	0.432667	0.477167	0.454167
23.0026	0.3845	0.4158	0.3939	0.229033	0.238633	0.253033	0.261567	0.292167	0.274267	0.4338	0.4781	0.4556
23.5026	0.385933	0.417833	0.394533	0.2293	0.2397	0.2533	0.2624	0.2936	0.2752	0.435667	0.480167	0.457367
24.0027	0.386967	0.418067	0.396267	0.2314	0.2415	0.2545	0.263733	0.294933	0.276433	0.436633	0.481033	0.458333
24.5027	0.386667	0.419567	0.396767	0.2328	0.2435	0.2555	0.2643	0.2954	0.2773	0.437467	0.482067	0.459067
25.0028	0.387733	0.422133	0.397633	0.233467	0.244867	0.255867	0.264733	0.296533	0.277633	0.439	0.4838	0.4606
25.5029	0.388033	0.421733	0.399233	0.2353	0.2463	0.2574	0.266	0.2971	0.2792	0.4404	0.4846	0.4621
26.0029	0.3889	0.4237	0.4001	0.235867	0.247967	0.258267	0.2665	0.2976	0.2796	0.441867	0.485867	0.462267
26.503	0.388867	0.423567	0.400467	0.2362	0.2485	0.2588	0.267167	0.298667	0.280067	0.441733	0.486633	0.463033
27.003	0.390467	0.424867	0.402467	0.238267	0.250067	0.259867	0.2677	0.2996	0.2809	0.443867	0.488067	0.464267
27.5031	0.390233	0.425033	0.402533	0.239467	0.250867	0.261267	0.268133	0.299933	0.281633	0.444067	0.489067	0.465267
28.0031	0.391367	0.426667	0.403767	0.240167	0.251967	0.261967	0.268933	0.300933	0.282433	0.4446	0.4897	0.4658
28.5032	0.392	0.4277	0.4044	0.2412	0.2532	0.262	0.269533	0.301333	0.282933	0.4458	0.4909	0.467
29.0033	0.392967	0.429067	0.404667	0.241667	0.253567	0.262767	0.270167	0.302267	0.283567	0.446267	0.490867	0.467567
29.5033	0.392367	0.429167	0.405167	0.242833	0.254533	0.264033	0.271167	0.302967	0.283767	0.447133	0.492133	0.468333
30.0034	0.393667	0.431267	0.405967	0.2436	0.2563	0.2649	0.271267	0.303767	0.284767	0.4476	0.4927	0.4689
30.5034	0.393567	0.432167	0.405667	0.2448	0.2568	0.2657	0.272233	0.304733	0.285333	0.448767	0.493767	0.469367
31.0035	0.3938	0.4328	0.4058	0.245167	0.257467	0.266167	0.272167	0.304967	0.285367	0.448433	0.493933	0.469833
31.5035	0.3945	0.4327	0.407	0.2467	0.2588	0.2673	0.272733	0.306133	0.285433	0.449133	0.494433	0.469933
32.0036	0.3945	0.4326	0.4065	0.2466	0.2594	0.2677	0.2732	0.3065	0.2859	0.449133	0.494633	0.469833
32.5036	0.395033	0.434133	0.406633	0.247433	0.259733	0.268133	0.274	0.3069	0.2865	0.450033	0.495233	0.470733
33.0037	0.3946	0.4345	0.407	0.248467	0.260767	0.268667	0.2737	0.3072	0.2864	0.451	0.4957	0.4708
33.5037	0.3951	0.4362	0.4071	0.2487	0.2609	0.2692	0.2754	0.3084	0.2878	0.451133	0.496333	0.470933
34.0038	0.395067	0.435667	0.407167	0.248733	0.261333	0.269233	0.274633	0.308333	0.288633	0.450733	0.496233	0.470933
34.5039	0.396	0.4379	0.4072	0.249733	0.262833	0.270533	0.2755	0.3086	0.2888	0.451867	0.497167	0.471967
35.0039	0.396	0.4379	0.4077	0.249933	0.263333	0.270833	0.2759	0.3098	0.2889	0.4518	0.4974	0.4716
35.504	0.396533	0.438433	0.407633	0.2507	0.2637	0.271	0.276167	0.309567	0.289067	0.451667	0.497367	0.471067
36.004	0.396167	0.439467	0.407967	0.251133	0.264933	0.271833	0.276667	0.310667	0.289367	0.451767	0.497467	0.472567
36.5041	0.396533	0.439833	0.407933	0.251533	0.265233	0.272133	0.2772	0.3109	0.2899	0.452333	0.498033	0.472633
37.0041	0.396633	0.439833	0.407633	0.251967	0.265567	0.272267	0.2775	0.3113	0.2901	0.453033	0.498333	0.472433
37.5042	0.397867	0.441967	0.408467	0.252867	0.267267	0.272867	0.278	0.3119	0.291	0.452967	0.499067	0.472767
38.0042	0.399567	0.445067	0.409667	0.253267	0.267367	0.273367	0.2775	0.312	0.2906	0.453633	0.499033	0.473033
38.5043	0.3982	0.4432	0.4096	0.253967	0.268167	0.273967	0.278067	0.312467	0.291267	0.4539	0.4998	0.4732
39.0044	0.398933	0.443933	0.409033	0.254	0.269	0.2737	0.278767	0.312967	0.291867	0.453667	0.499267	0.473167
39.5044	0.398367	0.442767	0.408967	0.253967	0.269267	0.273667	0.279733	0.313533	0.291933	0.453333	0.499433	0.473233
40.0045	0.3991	0.4432	0.4086	0.2531	0.2684	0.2735	0.278967	0.313667	0.291967	0.453333	0.499433	0.472933
40.5045	0.398933	0.443333	0.408933	0.254267	0.269867	0.274267	0.280333	0.313933	0.292433	0.453267	0.499367	0.473067
41.0046	0.399267	0.442467	0.409167	0.2537	0.2699	0.2737	0.279667	0.314167	0.292867	0.453767	0.499367	0.473167
41.5046	0.3992	0.443	0.4097	0.254167	0.271467	0.273967	0.279333	0.314333	0.293033	0.4541	0.4994	0.4733
42.0047	0.400133	0.443933	0.409233	0.2544	0.2708	0.2742	0.279533	0.314833	0.293233	0.454	0.4993	0.4729
42.5048	0.4003	0.4432	0.4096	0.254067	0.270667	0.274267	0.28	0.315	0.2943	0.4539	0.5002	0.4733
43.0048	0.4011	0.4436	0.4089	0.2555	0.2713	0.2744	0.2803	0.3149	0.2939	0.454	0.5001	0.4736
43.5049	0.401933	0.444633	0.409533	0.254467	0.271567	0.274367	0.2803	0.3154	0.2932	0.4538	0.5002	0.4735
44.0049	0.401967	0.444167	0.409567	0.256	0.2722	0.2745	0.280767	0.315667	0.293867	0.4539	0.5001	0.4732
44.505	0.400133	0.443433	0.409733	0.254967	0.272267	0.274367	0.2814	0.3157	0.2941	0.454267	0.499967	0.473067
45.005	0.399767	0.444167	0.409767	0.255567	0.273267	0.274967	0.2808	0.3158	0.2943	0.454	0.5001	0.474
45.5051	0.400067	0.444767	0.409767	0.255	0.2727	0.2744	0.280867	0.316267	0.294967	0.4542	0.5006	0.4736
46.0051	0.4008	0.4436	0.4102	0.255833	0.274233	0.275033	0.281267	0.316667	0.295067	0.454	0.5004	0.4736
46.5052	0.402467	0.443267	0.409967	0.2559	0.2739	0.2748	0.281833	0.316433	0.295233	0.454967	0.500867	0.474167
47.0052	0.400833	0.444033	0.409733	0.256267	0.274267	0.274967	0.282167	0.316367	0.294967	0.4545	0.5005	0.4736
47.5053	0.4009	0.444	0.409	0.255733	0.273833	0.274833	0.281867	0.316367	0.294967	0.4539	0.5004	0.473
48.0054	0.400633	0.443533	0.409133	0.2564	0.2747	0.275	0.282	0.3167	0.2953	0.454233	0.501133	0.473633
48.5054	0.400633	0.445033	0.408833	0.255967	0.274467	0.274467	0.282067	0.316967	0.295167	0.453867	0.500867	0.473567
49.0055	0.400967	0.445267	0.408967	0.256467	0.275467	0.275067	0.282167	0.317367	0.295767	0.454567	0.500667	0.473267
49.5055	0.401533	0.444033	0.408433	0.2562	0.2752	0.275	0.282133	0.317333	0.295933	0.454667	0.500567	0.473567
50.0056	0.4023	0.4458	0.4085	0.256567	0.275467	0.275167	0.282233	0.318033	0.295833	0.4547	0.501	0.4739
50.5056	0.403933	0.445433	0.409233	0.256633	0.276533	0.275433	0.282667	0.317767	0.296167	0.454667	0.500967	0.473967
51.0057	0.4033	0.4446	0.4077	0.256267	0.276467	0.275267	0.2824	0.3183	0.2963	0.453967	0.501267	0.473067
51.5057	0.4036	0.4434	0.408	0.2567	0.2766	0.2753	0.282533	0.317633	0.296633	0.4541	0.5008	0.4731
52.0058	0.409133	0.444733	0.410333	0.2573	0.2766	0.2752	0.282767	0.317867	0.296867	0.454833	0.502033	0.474033
52.5059	0.4091	0.4454	0.4088	0.256833	0.277133	0.275433	0.283033	0.318333	0.297233	0.4542	0.5015	0.4734
53.0059	0.4081	0.4458	0.4083	0.256833	0.276933	0.274833	0.2836	0.3187	0.2972	0.4541	0.5016	0.4733
53.506	0.407333	0.447033	0.407933	0.256767	0.276967	0.275267	0.2836	0.3191	0.2972	0.453867	0.500867	0.473067
54.006	0.407667	0.446267	0.408967	0.2574	0.2778	0.2755	0.2834	0.3197	0.2975	0.454467	0.501267	0.473967
54.5061	0.407367	0.445767	0.407867	0.257267	0.278067	0.275167	0.283833	0.319433	0.297433	0.454167	0.500867	0.473267
55.0061	0.407733	0.446233	0.407433	0.2578	0.2785	0.2756	0.283733	0.319533	0.297833	0.4541	0.501	0.4738
55.5062	0.408733	0.446433	0.407433	0.257833	0.278333	0.276633	0.283933	0.320033	0.298133	0.4547	0.5012	0.4739
56.0063	0.408533	0.447033	0.407333	0.2574	0.2784	0.2752	0.2843	0.32	0.298	0.453833	0.501533	0.473433
56.5063	0.4077	0.4457	0.4069	0.257467	0.278267	0.275467	0.284	0.3199	0.2985	0.453233	0.501233	0.472633
57.0064	0.408067	0.446467	0.407467	0.2579	0.2786	0.2754	0.284067	0.319967	0.298567	0.453367	0.501067	0.473167
57.5064	0.407467	0.445867	0.406967	0.259233	0.278933	0.276033	0.284633	0.320833	0.298333	0.454167	0.501467	0.473767
58.0065	0.4081	0.447	0.4077	0.2586	0.2796	0.276	0.285167	0.320867	0.298467	0.454167	0.501167	0.473667
58.5065	0.4084	0.4471	0.4066	0.259133	0.279433	0.276033	0.284733	0.321333	0.298633	0.453533	0.500933	0.473733
59.0066	0.408233	0.447033	0.406733	0.258867	0.279567	0.275867	0.284933	0.321133	0.299733	0.453667	0.501167	0.473667
59.5066	0.407667	0.447767	0.407467	0.259233	0.280233	0.276333	0.285	0.3211	0.2992	0.453533	0.500333	0.473633
60.0067	0.407667	0.447867	0.406567	0.2591	0.2807	0.2766	0.2852	0.3211	0.2991	0.453867	0.500967	0.473767
60.5067	0.4084	0.4484	0.4066	0.259767	0.280267	0.276367	0.284933	0.321733	0.299433	0.453633	0.501133	0.473333
61.0068	0.409067	0.448067	0.406567	0.259533	0.281033	0.276633	0.285733	0.321733	0.299633	0.4534	0.5007	0.4737
61.5069	0.4092	0.449	0.4068	0.260267	0.281867	0.277267	0.285733	0.322433	0.300233	0.454233	0.501433	0.473933
62.0069	0.408367	0.447867	0.406067	0.259967	0.281267	0.277167	0.2859	0.3221	0.3	0.453267	0.500767	0.473667
62.507	0.407967	0.448067	0.406567	0.2601	0.2814	0.2771	0.285767	0.322267	0.300267	0.453533	0.501833	0.473933
63.007	0.4082	0.4477	0.4062	0.261633	0.281933	0.277133	0.285833	0.322333	0.300433	0.4536	0.5015	0.4737
63.5071	0.407833	0.447433	0.406133	0.261033	0.281933	0.277733	0.286467	0.322767	0.300767	0.453933	0.501133	0.473933
64.0071	0.408533	0.447833	0.406533	0.261367	0.282467	0.277767	0.286667	0.323067	0.300967	0.453767	0.501767	0.474667
64.5072	0.407533	0.447833	0.406933	0.261633	0.282733	0.277833	0.286867	0.323167	0.301267	0.4541	0.5014	0.4741
65.0072	0.4078	0.4474	0.4071	0.261133	0.282833	0.277833	0.286833	0.323633	0.301533	0.454067	0.501267	0.474867
65.5073	0.407533	0.446833	0.406733	0.261833	0.283533	0.278033	0.2872	0.3238	0.3016	0.454233	0.501333	0.475033
66.0074	0.4077	0.4473	0.4069	0.261933	0.283533	0.278533	0.288133	0.323533	0.301833	0.453667	0.501967	0.475067
66.5074	0.409167	0.447567	0.407267	0.2625	0.2843	0.2785	0.287567	0.324767	0.302067	0.4543	0.5021	0.4758
67.0075	0.4077	0.4468	0.4068	0.2623	0.2838	0.2787	0.2877	0.3246	0.3023	0.454667	0.501667	0.475167
68.0075	0.406467	0.445967	0.405367	0.261	0.282	0.2767	0.286433	0.323233	0.301133	0.4533	0.5008	0.4747
69.0075	0.406067	0.445667	0.407767	0.263533	0.285333	0.279833	0.2884	0.3259	0.3034	0.454067	0.501067	0.475467
70.0075	0.404633	0.444333	0.408633	0.264233	0.286033	0.280133	0.289167	0.326267	0.304067	0.4546	0.5024	0.4763
71.0075	0.403767	0.444067	0.407167	0.264167	0.285967	0.280467	0.2891	0.3263	0.3046	0.453633	0.501833	0.475733
72.0075	0.403833	0.444133	0.407833	0.265167	0.286767	0.281267	0.289633	0.327333	0.305233	0.454433	0.501833	0.476433
73.0075	0.403133	0.443433	0.407533	0.265767	0.287867	0.281467	0.290533	0.328133	0.305733	0.454067	0.502167	0.477167
74.0075	0.4035	0.4427	0.4074	0.266767	0.288967	0.282367	0.291167	0.329067	0.306667	0.454733	0.502733	0.478233
75.0075	0.403	0.4423	0.4063	0.267	0.2891	0.2825	0.2917	0.3299	0.3075	0.454633	0.502733	0.477333
76.0075	0.4034	0.4425	0.406	0.268033	0.289633	0.283533	0.2921	0.3302	0.3081	0.455033	0.503233	0.478433
77.0075	0.4029	0.4414	0.4056	0.269167	0.291267	0.284467	0.293467	0.331267	0.309067	0.455433	0.504533	0.479133
78.0075	0.4011	0.4415	0.4056	0.270167	0.292267	0.285367	0.294267	0.332467	0.310067	0.455933	0.504533	0.480133
79.0075	0.4022	0.4416	0.4052	0.2714	0.2933	0.2862	0.295167	0.333467	0.310967	0.4568	0.5054	0.4803
80.0075	0.4021	0.441	0.4045	0.271467	0.293567	0.286167	0.2957	0.3346	0.3119	0.457033	0.505633	0.481333
81.0075	0.402167	0.441567	0.404267	0.272867	0.294267	0.286967	0.296467	0.335367	0.313167	0.457667	0.506867	0.482167
82.0075	0.402133	0.441333	0.404933	0.273	0.2952	0.2875	0.2966	0.336	0.3135	0.4583	0.5067	0.4819
83.0075	0.402567	0.440567	0.403767	0.273867	0.295667	0.288367	0.298133	0.337133	0.314633	0.4588	0.5072	0.4829
84.0075	0.4023	0.4407	0.403	0.274633	0.296233	0.288733	0.2986	0.338	0.3152	0.458533	0.507333	0.483133
85.0075	0.4034	0.4403	0.4039	0.275433	0.297733	0.289833	0.299767	0.339367	0.316767	0.4598	0.5093	0.4841
86.0075	0.4034	0.4401	0.4034	0.2768	0.298	0.2905	0.300533	0.339933	0.317633	0.460533	0.510033	0.484733
87.0075	0.403767	0.440467	0.402967	0.2778	0.2992	0.2911	0.301333	0.341433	0.318133	0.4605	0.5091	0.4854
88.0075	0.4039	0.4404	0.4036	0.278	0.3002	0.2915	0.3024	0.3429	0.3192	0.461267	0.509867	0.486267
89.0075	0.402967	0.439767	0.403367	0.279067	0.300867	0.292567	0.303033	0.342633	0.320233	0.461233	0.509933	0.486833
90.0075	0.4032	0.4391	0.4033	0.2799	0.3015	0.2932	0.303767	0.344567	0.320967	0.461867	0.511467	0.487467
91.0075	0.4024	0.438	0.4035	0.2801	0.3016	0.2934	0.304967	0.344967	0.321867	0.462133	0.511733	0.487433
92.0075	0.403167	0.437767	0.403767	0.281733	0.302833	0.294533	0.3056	0.3455	0.323	0.463467	0.511667	0.488667
93.0075	0.402567	0.437367	0.404067	0.282833	0.304133	0.295433	0.306667	0.347067	0.324267	0.463767	0.513367	0.489767
94.0075	0.402067	0.436867	0.403867	0.283433	0.304233	0.295733	0.307233	0.348233	0.324633	0.464167	0.513667	0.489567
95.0075	0.4015	0.4364	0.4033	0.283633	0.304333	0.296033	0.308533	0.348933	0.325233	0.464167	0.514167	0.489667
96.0075	0.402167	0.436167	0.404367	0.2847	0.3058	0.2972	0.309233	0.350433	0.326833	0.4648	0.5147	0.491
97.0075	0.402667	0.436167	0.405367	0.286233	0.306833	0.298033	0.310567	0.351767	0.327867	0.4662	0.5156	0.492
98.0075	0.402233	0.435133	0.404933	0.2874	0.3079	0.2982	0.311267	0.352167	0.328067	0.4662	0.516	0.4925
99.0075	0.401467	0.434367	0.405567	0.2876	0.3089	0.2992	0.3123	0.353	0.329	0.4667	0.5166	0.4928
100.007	0.402	0.4342	0.4065	0.289667	0.309867	0.300567	0.312733	0.354033	0.330033	0.467767	0.517967	0.494067
101.007	0.401567	0.433567	0.407067	0.2902	0.3112	0.3013	0.3137	0.3551	0.3314	0.468467	0.518967	0.495067
102.007	0.401367	0.433167	0.408267	0.291967	0.311767	0.302067	0.314667	0.355967	0.332167	0.469367	0.519367	0.495767
103.007	0.401033	0.432433	0.408833	0.292567	0.312367	0.302467	0.3155	0.3575	0.3334	0.469967	0.520067	0.495967
104.007	0.400967	0.432467	0.409467	0.293433	0.313733	0.303833	0.3166	0.3581	0.3336	0.470367	0.521367	0.497067
105.007	0.399767	0.431367	0.410267	0.293967	0.313867	0.304267	0.317667	0.359067	0.334567	0.470867	0.521767	0.497267
106.007	0.398667	0.430867	0.410767	0.2944	0.3144	0.3047	0.318	0.3593	0.3353	0.471267	0.522067	0.497667
107.007	0.398133	0.429833	0.410933	0.295467	0.315867	0.304967	0.3185	0.3595	0.3354	0.471367	0.522367	0.497667
108.007	0.397767	0.429567	0.411867	0.296733	0.316633	0.306433	0.319267	0.360467	0.336267	0.471867	0.522867	0.498367
109.007	0.397767	0.429867	0.413167	0.297933	0.317933	0.307533	0.32	0.3614	0.3371	0.4731	0.524	0.4999
110.007	0.3975	0.4289	0.4136	0.298467	0.318067	0.307767	0.320367	0.361667	0.337867	0.4733	0.5245	0.5002
111.007	0.397	0.4288	0.4144	0.299367	0.319067	0.309567	0.321267	0.362767	0.338067	0.474033	0.524733	0.500533
112.007	0.3962	0.4289	0.4148	0.299433	0.319533	0.308833	0.321567	0.362967	0.338467	0.474333	0.525333	0.500533
113.007	0.396533	0.428433	0.416033	0.300433	0.320333	0.309433	0.3223	0.3632	0.3392	0.475067	0.526267	0.501267
114.007	0.396333	0.429333	0.416733	0.3013	0.3209	0.3103	0.322633	0.364233	0.339533	0.475967	0.526667	0.501667
115.007	0.396533	0.428833	0.417433	0.302133	0.321433	0.310733	0.323233	0.365133	0.340133	0.4761	0.527	0.5024
116.007	0.396033	0.428733	0.418033	0.302667	0.321667	0.311767	0.3231	0.3651	0.3402	0.476433	0.527733	0.502533
117.007	0.3962	0.4285	0.4185	0.303167	0.322567	0.311867	0.323933	0.365433	0.340733	0.476633	0.528333	0.502833
118.007	0.3965	0.4285	0.4189	0.304133	0.323433	0.312333	0.3245	0.3661	0.3411	0.477033	0.528533	0.503433
119.007	0.3968	0.4292	0.4198	0.303967	0.323767	0.312767	0.325167	0.366267	0.341867	0.4779	0.5286	0.5039
120.007	0.396367	0.428767	0.419867	0.303967	0.323667	0.312767	0.3251	0.3669	0.3414	0.477467	0.529367	0.503767
121.007	0.396567	0.429467	0.420967	0.304733	0.324233	0.313333	0.325567	0.366967	0.342167	0.477833	0.529333	0.504033
122.007	0.3972	0.4305	0.4215	0.305367	0.325167	0.314067	0.326067	0.367167	0.342467	0.478967	0.530367	0.504667
123.007	0.397433	0.430333	0.422033	0.306167	0.325767	0.314967	0.326367	0.367467	0.342867	0.479167	0.530567	0.504867
124.007	0.3969	0.4302	0.422	0.305533	0.325333	0.314833	0.325967	0.367867	0.342967	0.478767	0.530967	0.504467
125.007	0.3974	0.4306	0.4226	0.306733	0.326633	0.315033	0.326767	0.367967	0.343067	0.479333	0.530933	0.505033
126.007	0.3977	0.4314	0.4232	0.307133	0.326833	0.315733	0.3268	0.3678	0.3435	0.479367	0.531667	0.505267
127.007	0.3982	0.4319	0.4238	0.307567	0.327867	0.316167	0.327433	0.368933	0.343933	0.480233	0.531633	0.506033
128.007	0.398033	0.432033	0.423733	0.307333	0.327533	0.316233	0.3276	0.3691	0.3437	0.4793	0.5315	0.5053
129.007	0.3984	0.4326	0.4248	0.307733	0.328933	0.316733	0.327967	0.369267	0.344067	0.480567	0.532767	0.505567
130.007	0.398667	0.432867	0.425167	0.3083	0.3287	0.3174	0.327833	0.369433	0.344233	0.480367	0.532667	0.506067
131.007	0.398433	0.432833	0.425633	0.3084	0.3294	0.3178	0.327833	0.369533	0.345233	0.479767	0.532267	0.505567
132.007	0.399733	0.434333	0.427033	0.309633	0.330333	0.318733	0.328167	0.370167	0.344767	0.4815	0.5333	0.507
133.007	0.3993	0.434	0.4271	0.309433	0.330633	0.318933	0.327967	0.370067	0.344667	0.481433	0.533233	0.505733
134.007	0.399533	0.434633	0.427533	0.309867	0.330567	0.319267	0.3282	0.3703	0.345	0.481333	0.533233	0.505933
135.007	0.400833	0.435733	0.428533	0.310033	0.331433	0.319633	0.328567	0.370767	0.345367	0.482333	0.534333	0.506633
136.007	0.400933	0.435433	0.428033	0.309867	0.331267	0.319767	0.329267	0.370067	0.345267	0.481667	0.532667	0.506567
137.007	0.400367	0.435667	0.428267	0.309967	0.331067	0.319667	0.328933	0.370233	0.345333	0.481367	0.533667	0.506267
138.007	0.400833	0.435833	0.429033	0.310333	0.331833	0.319833	0.3286	0.3705	0.3452	0.481767	0.534567	0.506467
139.007	0.400967	0.436867	0.429467	0.310733	0.332233	0.320733	0.3292	0.3704	0.3454	0.4815	0.5347	0.5065
140.007	0.401333	0.437433	0.429633	0.3102	0.3324	0.3204	0.328767	0.370467	0.345367	0.480933	0.534433	0.506733
141.007	0.401833	0.438233	0.430233	0.311433	0.333633	0.321533	0.3296	0.3709	0.3457	0.481967	0.535067	0.507667
142.007	0.402	0.4386	0.4307	0.311433	0.333533	0.321633	0.329467	0.370967	0.345567	0.482033	0.534933	0.507333
143.007	0.402433	0.439333	0.431433	0.312	0.334	0.322	0.329667	0.371467	0.346267	0.482533	0.535233	0.507733
144.007	0.402433	0.439633	0.431433	0.311833	0.333833	0.321933	0.329133	0.371233	0.345733	0.482067	0.535267	0.507267
145.007	0.4024	0.4397	0.4314	0.3123	0.3337	0.3221	0.3291	0.3708	0.3459	0.482133	0.535033	0.507233
146.007	0.403433	0.441233	0.432833	0.312933	0.334333	0.322933	0.329533	0.371033	0.346233	0.483	0.5352	0.5081
147.007	0.403767	0.441167	0.432967	0.3128	0.3352	0.3235	0.329833	0.371533	0.346333	0.483667	0.536167	0.508167
148.007	0.403833	0.441633	0.433033	0.312167	0.334767	0.322967	0.33	0.3717	0.3462	0.482667	0.535467	0.507667
149.007	0.404333	0.442333	0.434233	0.313033	0.335233	0.323633	0.33	0.3717	0.3466	0.482967	0.535967	0.508067
150.007	0.404167	0.442767	0.433567	0.311667	0.334467	0.323167	0.329767	0.371467	0.346167	0.482333	0.535833	0.507333
151.007	0.4052	0.4438	0.4348	0.313233	0.336133	0.324433	0.3302	0.3725	0.3469	0.4833	0.5363	0.5081
152.007	0.405633	0.444033	0.434633	0.314067	0.336767	0.324667	0.3297	0.3723	0.3464	0.483067	0.535667	0.508167
153.007	0.405	0.4435	0.4347	0.313533	0.336033	0.324133	0.330067	0.371467	0.346267	0.481933	0.535333	0.507433
154.007	0.405833	0.444533	0.435133	0.314167	0.337167	0.325167	0.329933	0.372033	0.346433	0.482767	0.536367	0.508067
155.007	0.405833	0.444733	0.435533	0.314267	0.337167	0.325167	0.3297	0.372	0.3465	0.4824	0.5362	0.5078
156.007	0.4061	0.4453	0.436	0.3136	0.3366	0.3248	0.329733	0.372033	0.346633	0.483167	0.535567	0.507967
157.007	0.406367	0.445467	0.435967	0.313567	0.336367	0.324567	0.329767	0.371767	0.346367	0.482733	0.536033	0.508033
158.007	0.407067	0.446567	0.436967	0.314433	0.337133	0.325333	0.3304	0.372	0.3465	0.483267	0.536967	0.508267
159.007	0.407267	0.447067	0.436967	0.314733	0.337533	0.325733	0.330233	0.372433	0.346733	0.483067	0.536367	0.508267

## Sheet: Página2
Growth of each L. fermentum = strain A
	diluted sugarcane molasses			molasses previously fermented with S. cerevisiae			molasses previously fermented with Added Sugar (to restore the original sugar titres)			fresh molasses spiked with key yeast metabolites
time	I	II	III	I	II	III	I	II	III	I	II	III
0	0.121	0.134	0.132	0.135533	0.150333	0.153133	0.137367	0.147567	0.145667	0.122567	0.126367	0.118167
0.500056	0.148733	0.164233	0.162033	0.155367	0.169967	0.173967	0.157167	0.166567	0.164467	0.1545	0.1595	0.1479
1.00011	0.1808	0.1913	0.1908	0.170733	0.186833	0.191333	0.166933	0.176733	0.174333	0.180267	0.186367	0.179967
1.50017	0.199333	0.214233	0.205933	0.173767	0.187867	0.190967	0.1682	0.1802	0.1767	0.198767	0.206167	0.199167
2.00022	0.213867	0.231167	0.219567	0.1753	0.1872	0.1881	0.168167	0.181367	0.177167	0.220967	0.228567	0.216367
2.50028	0.226067	0.241267	0.228167	0.172867	0.187267	0.189767	0.169767	0.183967	0.181167	0.235767	0.240967	0.234567
3.00033	0.2341	0.2489	0.2417	0.177267	0.187267	0.191167	0.174367	0.184767	0.182767	0.250667	0.254667	0.244167
3.50039	0.2464	0.2613	0.256	0.1823	0.1912	0.1934	0.176967	0.187467	0.185367	0.2623	0.272	0.2591
4.00044	0.2511	0.2721	0.2646	0.182833	0.193833	0.196833	0.1801	0.1903	0.187	0.266767	0.280867	0.267267
4.5005	0.264167	0.281667	0.275067	0.184	0.1959	0.1983	0.1816	0.1915	0.1886	0.2784	0.2948	0.2798
5.00056	0.2686	0.2869	0.2793	0.1868	0.1982	0.2008	0.1835	0.1941	0.1911	0.2897	0.3046	0.2873
5.50061	0.278033	0.294933	0.289033	0.188433	0.200233	0.202033	0.184733	0.195733	0.194033	0.301167	0.311867	0.298367
6.00067	0.283233	0.298133	0.295833	0.189733	0.202433	0.204633	0.186533	0.197133	0.194933	0.308233	0.323833	0.309933
6.50072	0.288267	0.304767	0.300767	0.191733	0.204933	0.207433	0.1889	0.1985	0.1958	0.320467	0.333767	0.317967
7.00078	0.292733	0.309733	0.307133	0.192533	0.206033	0.208733	0.1909	0.2001	0.1975	0.3286	0.345	0.3299
7.50083	0.3001	0.3155	0.31	0.1944	0.2065	0.2095	0.192733	0.201633	0.199933	0.336833	0.355833	0.337333
8.00089	0.304767	0.319467	0.317667	0.195367	0.208667	0.210767	0.194	0.2029	0.2005	0.344	0.3651	0.3459
8.50094	0.308333	0.323833	0.320433	0.1972	0.2103	0.2127	0.196067	0.204667	0.201367	0.351033	0.372533	0.352033
9.001	0.312733	0.328033	0.327133	0.1983	0.2112	0.2137	0.197567	0.206267	0.203767	0.3565	0.3788	0.3562
9.50106	0.317233	0.331833	0.330933	0.198633	0.212933	0.215533	0.199633	0.207733	0.204633	0.3609	0.3856	0.3618
10.0011	0.321267	0.335767	0.335567	0.1991	0.2129	0.2154	0.201567	0.208467	0.206167	0.367733	0.392833	0.367633
10.5012	0.324867	0.339667	0.339767	0.200633	0.214033	0.215533	0.2034	0.2097	0.2078	0.372333	0.398133	0.373833
11.0012	0.3287	0.3433	0.3416	0.202033	0.216533	0.217633	0.2045	0.2112	0.2093	0.378467	0.402267	0.378167
11.5013	0.331867	0.346067	0.345567	0.202733	0.216733	0.217833	0.206567	0.212767	0.209867	0.380933	0.407333	0.381533
12.0014	0.336967	0.350167	0.349267	0.2035	0.2167	0.219	0.208433	0.214133	0.212033	0.387167	0.412167	0.386567
12.5014	0.340067	0.353567	0.353467	0.204	0.218	0.2201	0.209867	0.214967	0.212167	0.3896	0.4161	0.389
13.0015	0.344	0.3572	0.3575	0.206167	0.220067	0.220667	0.2111	0.2159	0.2136	0.392567	0.419867	0.391967
13.5015	0.347	0.3596	0.3607	0.206733	0.220533	0.221333	0.212067	0.217067	0.214467	0.3962	0.4222	0.3939
14.0016	0.349867	0.362567	0.362967	0.207233	0.221433	0.221933	0.213333	0.217533	0.215333	0.399567	0.424767	0.398667
14.5016	0.352733	0.365633	0.366433	0.207833	0.221733	0.222933	0.2148	0.219	0.2163	0.4016	0.4277	0.402
15.0017	0.356133	0.368033	0.368033	0.2086	0.2228	0.2231	0.216133	0.219633	0.216733	0.404033	0.430033	0.404633
15.5017	0.358767	0.371367	0.371467	0.210633	0.223633	0.224233	0.217	0.2204	0.2178	0.406933	0.432133	0.406833
16.0018	0.361233	0.373533	0.373633	0.2108	0.2237	0.2243	0.218067	0.222167	0.218667	0.409367	0.433667	0.408667
16.5019	0.3643	0.3756	0.3752	0.211333	0.224333	0.224833	0.2189	0.2219	0.2192	0.4107	0.4359	0.411
17.0019	0.367	0.3775	0.3769	0.2125	0.2247	0.2255	0.2197	0.2229	0.2205	0.4126	0.4375	0.4131
17.502	0.369267	0.378467	0.379067	0.2123	0.2258	0.2256	0.221267	0.223767	0.221067	0.414333	0.439333	0.415033
18.002	0.370967	0.380367	0.380667	0.213	0.2266	0.2265	0.2217	0.2243	0.2215	0.415667	0.440367	0.416467
18.5021	0.373233	0.381833	0.382233	0.213567	0.226867	0.226967	0.222367	0.224867	0.221967	0.416533	0.441133	0.417533
19.0021	0.375233	0.382933	0.384133	0.214167	0.227367	0.227167	0.223133	0.225233	0.222733	0.4182	0.4425	0.419
19.5022	0.376933	0.384533	0.385133	0.214133	0.227733	0.227533	0.223667	0.225867	0.223067	0.421067	0.443367	0.421067
20.0023	0.377567	0.385967	0.386267	0.215	0.2282	0.2281	0.224	0.2261	0.2236	0.422367	0.444267	0.421367
20.5023	0.378867	0.386167	0.387367	0.2157	0.2286	0.2282	0.224933	0.226833	0.224133	0.423267	0.444867	0.422467
21.0024	0.379367	0.387267	0.388367	0.215367	0.229467	0.228467	0.225767	0.227267	0.224567	0.424867	0.445367	0.423067
21.5024	0.3806	0.3884	0.3895	0.216033	0.230233	0.228933	0.226367	0.227767	0.225267	0.425333	0.445733	0.423533
22.0025	0.3811	0.3894	0.3905	0.216533	0.230433	0.229133	0.226867	0.228067	0.225467	0.426833	0.447033	0.425033
22.5025	0.382467	0.389567	0.391667	0.216367	0.230567	0.229267	0.227567	0.228667	0.225967	0.427867	0.447967	0.425367
23.0026	0.3841	0.3902	0.3924	0.216533	0.231033	0.229533	0.227767	0.228967	0.226467	0.4282	0.4483	0.4265
23.5026	0.386033	0.391233	0.393233	0.2163	0.2304	0.2293	0.2283	0.2289	0.2273	0.429367	0.449367	0.428567
24.0027	0.387567	0.391467	0.393967	0.2165	0.2319	0.2295	0.229033	0.229733	0.227333	0.430033	0.449733	0.429133
24.5027	0.389167	0.392167	0.395667	0.2165	0.2316	0.23	0.2295	0.2302	0.2274	0.430367	0.450567	0.430167
25.0028	0.389433	0.391933	0.397333	0.216267	0.231967	0.229567	0.229633	0.230133	0.227433	0.4314	0.4517	0.4317
25.5029	0.390033	0.392733	0.399333	0.2167	0.2321	0.2299	0.2306	0.2308	0.2282	0.4316	0.4529	0.433
26.0029	0.3912	0.3938	0.4005	0.216767	0.231867	0.229867	0.2309	0.2311	0.2286	0.432667	0.453067	0.433167
26.503	0.390867	0.392967	0.400967	0.2169	0.2317	0.23	0.231367	0.231467	0.229067	0.431833	0.452833	0.433733
27.003	0.391567	0.393367	0.402267	0.217067	0.231967	0.229967	0.232	0.2316	0.2294	0.432967	0.454367	0.434667
27.5031	0.391133	0.393333	0.402533	0.217267	0.231667	0.230067	0.232333	0.231933	0.229333	0.432767	0.453667	0.435667
28.0031	0.391967	0.393467	0.404367	0.217567	0.232167	0.229867	0.232533	0.231833	0.229633	0.4332	0.4543	0.437
28.5032	0.3925	0.3934	0.4045	0.2168	0.2316	0.2297	0.233033	0.232433	0.230033	0.4331	0.454	0.437
29.0033	0.393067	0.393767	0.405667	0.216667	0.231267	0.229867	0.233667	0.232867	0.230167	0.434067	0.454467	0.437867
29.5033	0.393267	0.393967	0.405967	0.217133	0.231633	0.230033	0.234167	0.232867	0.230367	0.432633	0.453533	0.437933
30.0034	0.393367	0.393567	0.406867	0.2172	0.2318	0.23	0.234367	0.232967	0.230467	0.4333	0.4546	0.4387
30.5034	0.392967	0.393667	0.406667	0.217	0.2316	0.23	0.234633	0.233333	0.230833	0.432167	0.454567	0.438267
31.0035	0.3926	0.3932	0.4063	0.217067	0.231467	0.230467	0.235067	0.233567	0.230867	0.431433	0.453633	0.438733
31.5035	0.3926	0.3933	0.407	0.2173	0.2316	0.2301	0.235133	0.233633	0.231133	0.432633	0.453133	0.440333
32.0036	0.3926	0.3933	0.4069	0.2169	0.2313	0.2299	0.2356	0.234	0.2317	0.432433	0.453033	0.440733
32.5036	0.393333	0.393133	0.407233	0.216533	0.231033	0.229733	0.236	0.234	0.2315	0.432233	0.453233	0.440633
33.0037	0.3935	0.3929	0.4076	0.216967	0.231567	0.229867	0.2361	0.234	0.2313	0.4322	0.4532	0.4411
33.5037	0.3939	0.3926	0.4079	0.2164	0.2309	0.2298	0.2367	0.2343	0.2319	0.432533	0.453133	0.441033
34.0038	0.393467	0.392167	0.407867	0.216233	0.230733	0.229133	0.237033	0.234433	0.231933	0.431333	0.452733	0.440933
34.5039	0.3938	0.3923	0.4082	0.216333	0.230633	0.229433	0.2372	0.2344	0.2322	0.432067	0.453267	0.442367
35.0039	0.3948	0.3919	0.4086	0.215933	0.230433	0.229233	0.2374	0.2352	0.2321	0.4321	0.4524	0.4426
35.504	0.393033	0.391633	0.407933	0.2161	0.2302	0.2291	0.237267	0.234567	0.232067	0.430967	0.451967	0.442967
36.004	0.392667	0.391367	0.408467	0.216833	0.230533	0.230033	0.237867	0.234667	0.232467	0.430967	0.452067	0.443367
36.5041	0.392733	0.391433	0.409033	0.215833	0.230333	0.229133	0.2383	0.2351	0.2327	0.431833	0.452533	0.444433
37.0041	0.392533	0.390733	0.408933	0.215567	0.229767	0.228967	0.2382	0.2353	0.2324	0.431833	0.451933	0.444833
37.5042	0.392467	0.390367	0.407867	0.215367	0.229667	0.229167	0.2385	0.2355	0.2329	0.431367	0.450767	0.445367
38.0042	0.392267	0.390567	0.407667	0.215767	0.229867	0.229367	0.2391	0.2356	0.2332	0.430933	0.450633	0.446133
38.5043	0.3923	0.3898	0.4076	0.215667	0.229867	0.229367	0.240167	0.235567	0.232967	0.4299	0.4504	0.4469
39.0044	0.392133	0.389833	0.406133	0.2155	0.2299	0.2292	0.239167	0.235467	0.232767	0.430567	0.450167	0.447367
39.5044	0.391867	0.389667	0.405767	0.215167	0.229667	0.228767	0.239533	0.235733	0.233033	0.431133	0.450133	0.448133
40.0045	0.3914	0.3891	0.4053	0.2149	0.2291	0.2284	0.239467	0.235767	0.233067	0.430433	0.449333	0.448933
40.5045	0.390633	0.388833	0.404833	0.214867	0.229167	0.228567	0.239833	0.236033	0.233233	0.430567	0.448567	0.449267
41.0046	0.390567	0.388667	0.404067	0.2143	0.2287	0.2284	0.239967	0.235967	0.233167	0.429567	0.448467	0.449867
41.5046	0.3906	0.3878	0.403	0.214267	0.228767	0.228167	0.240233	0.235933	0.233133	0.4288	0.4477	0.4504
42.0047	0.391433	0.387833	0.402933	0.2141	0.2284	0.2282	0.240233	0.235933	0.233333	0.4284	0.4471	0.4511
42.5048	0.3919	0.3877	0.4023	0.213667	0.228067	0.228067	0.2408	0.2362	0.2338	0.4279	0.4467	0.4524
43.0048	0.3921	0.387	0.4019	0.2139	0.2281	0.2282	0.2408	0.236	0.2334	0.428	0.4467	0.4541
43.5049	0.390833	0.386933	0.401333	0.213567	0.227567	0.227667	0.2407	0.236	0.2334	0.4276	0.4459	0.4554
44.0049	0.390367	0.386567	0.400867	0.2135	0.2276	0.2277	0.240967	0.236267	0.233567	0.4271	0.4451	0.457
44.505	0.389933	0.386233	0.400033	0.213567	0.227567	0.227667	0.2411	0.2361	0.2336	0.426867	0.445067	0.457767
45.005	0.389467	0.385867	0.400267	0.212767	0.227167	0.227367	0.2413	0.2362	0.2336	0.4264	0.4448	0.459
45.5051	0.389467	0.386067	0.400367	0.2128	0.2271	0.2275	0.241567	0.236267	0.233967	0.4273	0.4447	0.4601
46.0051	0.3887	0.3855	0.3999	0.212633	0.227233	0.227533	0.241667	0.236467	0.233767	0.4258	0.4441	0.4615
46.5052	0.387667	0.384767	0.399267	0.2124	0.2267	0.2273	0.241733	0.236233	0.233733	0.425267	0.444267	0.463267
47.0052	0.387433	0.384533	0.398233	0.212367	0.226867	0.227267	0.241767	0.236067	0.233567	0.4247	0.4438	0.4647
47.5053	0.3882	0.3841	0.3983	0.212333	0.226533	0.227233	0.241867	0.236167	0.233867	0.4246	0.4438	0.4663
48.0054	0.387933	0.383933	0.397733	0.212	0.2264	0.2271	0.242	0.2363	0.2334	0.425033	0.444033	0.466733
48.5054	0.388633	0.383933	0.397633	0.211267	0.225867	0.226567	0.241867	0.236367	0.233367	0.425467	0.444167	0.467267
49.0055	0.387067	0.383967	0.396567	0.211467	0.226067	0.226567	0.242267	0.236467	0.233567	0.424367	0.443967	0.468367
49.5055	0.386933	0.383133	0.395933	0.2114	0.2261	0.2267	0.242233	0.236033	0.233233	0.424867	0.444567	0.469567
50.0056	0.3865	0.3827	0.3955	0.211267	0.225767	0.226467	0.242533	0.236233	0.233433	0.4244	0.4451	0.4716
50.5056	0.386133	0.382533	0.396133	0.211233	0.225833	0.226633	0.242567	0.236167	0.233467	0.424667	0.445967	0.472267
51.0057	0.3862	0.3824	0.3949	0.211067	0.225767	0.226367	0.2427	0.2362	0.2331	0.425067	0.446667	0.472267
51.5057	0.3854	0.3815	0.3938	0.2109	0.2257	0.2265	0.242633	0.235933	0.233133	0.4242	0.447	0.4751
52.0058	0.384433	0.381133	0.394033	0.2107	0.2254	0.2263	0.243067	0.235867	0.233567	0.424333	0.445933	0.478133
52.5059	0.3836	0.3809	0.393	0.210833	0.225133	0.226333	0.243033	0.235733	0.233233	0.424	0.4469	0.4796
53.0059	0.3835	0.3804	0.3936	0.210933	0.225033	0.226233	0.2433	0.2357	0.2331	0.4255	0.4478	0.4805
53.506	0.383333	0.380533	0.392733	0.210467	0.225067	0.226967	0.2431	0.2358	0.2331	0.426667	0.448567	0.480867
54.006	0.382367	0.379767	0.392467	0.2104	0.2251	0.226	0.2434	0.2359	0.2329	0.427367	0.449567	0.482467
54.5061	0.382167	0.379467	0.391767	0.210267	0.225067	0.225967	0.243333	0.235833	0.232833	0.428767	0.450367	0.483167
55.0061	0.381733	0.378933	0.391333	0.2102	0.2248	0.2258	0.243233	0.236033	0.233033	0.4289	0.4508	0.485
55.5062	0.381333	0.378633	0.391033	0.210733	0.224833	0.226133	0.243733	0.235733	0.232933	0.4298	0.4515	0.4863
56.0063	0.381333	0.378733	0.391133	0.21	0.2246	0.2257	0.2436	0.2358	0.2333	0.430633	0.452433	0.486933
56.5063	0.3803	0.3778	0.3904	0.210167	0.224767	0.225867	0.2437	0.2358	0.2336	0.430233	0.452833	0.487733
57.0064	0.380767	0.377967	0.390467	0.2095	0.2245	0.2256	0.243767	0.235767	0.232567	0.431567	0.453667	0.488467
57.5064	0.379567	0.377167	0.389467	0.210133	0.224533	0.225733	0.243933	0.235833	0.232633	0.431967	0.454167	0.488767
58.0065	0.3793	0.377	0.3894	0.21	0.2244	0.2257	0.243467	0.235767	0.232467	0.432367	0.455167	0.489767
58.5065	0.3794	0.3766	0.3895	0.209733	0.224533	0.225533	0.244133	0.235733	0.232633	0.434333	0.455333	0.489933
59.0066	0.378933	0.376233	0.388933	0.209567	0.224167	0.225667	0.244033	0.235233	0.232533	0.434367	0.456267	0.491367
59.5066	0.378667	0.376367	0.388567	0.209833	0.224633	0.225933	0.2439	0.2355	0.2324	0.435033	0.456833	0.491333
60.0067	0.378567	0.375867	0.388567	0.2098	0.2246	0.2258	0.2438	0.2351	0.232	0.436267	0.457967	0.491867
60.5067	0.3784	0.3758	0.3878	0.210067	0.224367	0.226167	0.244133	0.235133	0.233333	0.436833	0.459033	0.493433
61.0068	0.377667	0.375267	0.387567	0.210033	0.224433	0.225933	0.244333	0.235033	0.232033	0.4375	0.4593	0.494
61.5069	0.3775	0.3748	0.3878	0.210067	0.224767	0.226267	0.244533	0.235233	0.232033	0.438233	0.459833	0.494433
62.0069	0.376967	0.374567	0.387167	0.210067	0.224967	0.226167	0.2445	0.2351	0.2317	0.438767	0.461467	0.495367
62.507	0.376767	0.373867	0.386167	0.2101	0.225	0.2261	0.244567	0.235067	0.231767	0.439333	0.461133	0.496433
63.007	0.3771	0.3744	0.3865	0.209933	0.224833	0.226133	0.244833	0.235133	0.231533	0.4406	0.462	0.4967
63.5071	0.376233	0.373533	0.386333	0.210133	0.224833	0.225833	0.244867	0.235167	0.231267	0.441233	0.463333	0.497433
64.0071	0.376033	0.373433	0.385633	0.210267	0.225067	0.226067	0.245067	0.235267	0.231567	0.442467	0.463667	0.499167
64.5072	0.376033	0.373033	0.385833	0.210433	0.226033	0.226433	0.245667	0.235067	0.231567	0.4437	0.4646	0.5006
65.0072	0.3749	0.3724	0.3847	0.210433	0.225233	0.226233	0.244933	0.235233	0.231733	0.443567	0.465667	0.502867
65.5073	0.375033	0.372433	0.385033	0.210633	0.225733	0.226533	0.2452	0.2352	0.2321	0.445533	0.466633	0.503233
66.0074	0.3746	0.3721	0.3843	0.210933	0.225933	0.226533	0.245133	0.234733	0.231733	0.445367	0.467367	0.505067
66.5074	0.374467	0.371767	0.383467	0.2108	0.2259	0.2264	0.245067	0.235167	0.231567	0.4462	0.4685	0.5053
67.0075	0.3742	0.3715	0.383	0.2112	0.2261	0.2271	0.2453	0.2352	0.2319	0.447167	0.469467	0.506867
68.0075	0.372467	0.369367	0.381267	0.2073	0.2226	0.2231	0.242133	0.232033	0.228733	0.4471	0.4685	0.5074
69.0075	0.373667	0.370767	0.382767	0.211133	0.226233	0.227233	0.2454	0.2345	0.2312	0.449667	0.471167	0.512967
70.0075	0.372933	0.370233	0.382033	0.211633	0.226633	0.227433	0.245367	0.234267	0.231167	0.4519	0.4723	0.5143
71.0075	0.372867	0.369267	0.381867	0.211967	0.227267	0.227867	0.2451	0.2339	0.2306	0.452733	0.473533	0.516033
72.0075	0.372333	0.369033	0.381033	0.212567	0.227867	0.228267	0.245033	0.233833	0.230633	0.455233	0.474933	0.516733
73.0075	0.371333	0.368233	0.380433	0.213067	0.228267	0.228567	0.245133	0.233933	0.230733	0.456767	0.476567	0.519167
74.0075	0.3709	0.3676	0.3796	0.213867	0.228967	0.229067	0.245167	0.233567	0.230667	0.458733	0.478333	0.520533
75.0075	0.3711	0.3672	0.3791	0.2146	0.2302	0.2296	0.2455	0.2338	0.2306	0.460633	0.479933	0.522133
76.0075	0.3704	0.3668	0.379	0.215533	0.230433	0.230133	0.2453	0.2338	0.2303	0.464233	0.481433	0.524633
77.0075	0.3703	0.3663	0.3781	0.216167	0.231367	0.230867	0.245467	0.233567	0.230467	0.466533	0.483333	0.527433
78.0075	0.3698	0.3659	0.3781	0.216967	0.232267	0.231267	0.245567	0.233667	0.230667	0.469733	0.485033	0.529533
79.0075	0.37	0.3653	0.3772	0.2177	0.2333	0.2319	0.245467	0.233667	0.230267	0.4725	0.4868	0.5305
80.0075	0.3701	0.3653	0.3772	0.218367	0.233867	0.232267	0.2455	0.2338	0.2303	0.475633	0.488533	0.532933
81.0075	0.369467	0.364267	0.376767	0.218767	0.234467	0.232767	0.245767	0.233567	0.230667	0.477867	0.490367	0.534967
82.0075	0.369933	0.364033	0.377133	0.22	0.2355	0.2335	0.2455	0.2336	0.2302	0.4805	0.4921	0.5369
83.0075	0.369267	0.363467	0.376367	0.220867	0.236467	0.234067	0.245533	0.233633	0.230433	0.4819	0.4943	0.5408
84.0075	0.3705	0.3637	0.377	0.221533	0.237433	0.234833	0.2456	0.2334	0.2302	0.483533	0.495433	0.541633
85.0075	0.3701	0.3633	0.3769	0.222233	0.238033	0.235233	0.245667	0.233567	0.230567	0.4852	0.4971	0.5445
86.0075	0.3703	0.3634	0.3774	0.223	0.2389	0.2356	0.245833	0.233533	0.230433	0.485733	0.498333	0.546733
87.0075	0.371267	0.363967	0.377767	0.2243	0.24	0.2365	0.245933	0.233733	0.230433	0.487	0.5007	0.5489
88.0075	0.3713	0.3636	0.3782	0.2249	0.2408	0.2369	0.2458	0.2338	0.2303	0.488267	0.501167	0.550267
89.0075	0.372167	0.363667	0.378567	0.225767	0.241567	0.237767	0.245533	0.233633	0.230133	0.489633	0.502333	0.551633
90.0075	0.3731	0.3645	0.3789	0.2266	0.2429	0.2384	0.245767	0.233767	0.230667	0.491267	0.503567	0.553567
91.0075	0.3743	0.364	0.3794	0.2273	0.2433	0.239	0.245767	0.234067	0.230767	0.492933	0.505033	0.556133
92.0075	0.374967	0.363867	0.379767	0.228433	0.244433	0.239533	0.2457	0.2341	0.2307	0.494467	0.506567	0.558667
93.0075	0.375967	0.364767	0.380667	0.229033	0.245133	0.240333	0.245467	0.233867	0.230567	0.496967	0.507567	0.560267
94.0075	0.376567	0.365167	0.381067	0.230133	0.246133	0.241033	0.245333	0.234133	0.230933	0.498767	0.509367	0.561967
95.0075	0.3772	0.3653	0.3821	0.230933	0.247233	0.241833	0.245233	0.234233	0.230833	0.500367	0.511467	0.564067
96.0075	0.378167	0.366167	0.382967	0.2318	0.2481	0.2424	0.245333	0.234333	0.230933	0.5019	0.5134	0.5645
97.0075	0.379367	0.366967	0.383567	0.232933	0.249033	0.243133	0.245067	0.234467	0.230867	0.5042	0.5156	0.5666
98.0075	0.381133	0.367533	0.384633	0.2338	0.25	0.2437	0.245167	0.234967	0.231267	0.5062	0.5175	0.5679
99.0075	0.382067	0.368567	0.385767	0.2348	0.251	0.2447	0.2454	0.2349	0.2317	0.508	0.5196	0.5703
100.007	0.3839	0.3697	0.3873	0.235867	0.252067	0.245667	0.245033	0.235133	0.231733	0.510367	0.521467	0.571567
101.007	0.385367	0.370467	0.388767	0.2366	0.2529	0.2465	0.2451	0.2353	0.2322	0.512267	0.523267	0.572967
102.007	0.386767	0.371667	0.390267	0.237567	0.253667	0.246967	0.244867	0.235367	0.231967	0.513767	0.524767	0.574967
103.007	0.388233	0.372333	0.391633	0.238267	0.254567	0.247367	0.245	0.2356	0.2325	0.515367	0.526367	0.575567
104.007	0.389567	0.373667	0.392567	0.239033	0.255633	0.248333	0.2449	0.2356	0.2327	0.516967	0.527467	0.577067
105.007	0.391067	0.374667	0.393967	0.239567	0.256167	0.249067	0.244967	0.235967	0.232867	0.518067	0.528367	0.578067
106.007	0.392867	0.375767	0.395767	0.2403	0.2568	0.2496	0.2449	0.2364	0.2331	0.519467	0.529667	0.579567
107.007	0.394533	0.377833	0.397733	0.241467	0.258067	0.250567	0.2445	0.2368	0.2333	0.520767	0.529367	0.581767
108.007	0.396367	0.378367	0.399367	0.242433	0.258733	0.251633	0.244667	0.236967	0.233267	0.521867	0.530567	0.584767
109.007	0.397967	0.379367	0.401267	0.243133	0.259533	0.252033	0.2448	0.2376	0.2339	0.5234	0.5311	0.5849
110.007	0.3993	0.3811	0.4037	0.243567	0.260367	0.252967	0.244867	0.237767	0.233967	0.5242	0.531	0.5859
111.007	0.4011	0.3828	0.4057	0.244167	0.261067	0.253467	0.244567	0.237967	0.234167	0.524633	0.531933	0.587533
112.007	0.4035	0.3845	0.4082	0.244933	0.261533	0.254133	0.244667	0.238067	0.234767	0.525833	0.532633	0.589933
113.007	0.405633	0.386333	0.410033	0.245333	0.262033	0.254633	0.2446	0.2385	0.2349	0.526767	0.533367	0.591867
114.007	0.407633	0.388033	0.411733	0.2462	0.2627	0.2552	0.244533	0.238833	0.235533	0.527767	0.534267	0.593767
115.007	0.409733	0.389933	0.413933	0.246833	0.263333	0.256033	0.244533	0.239533	0.236133	0.5282	0.5346	0.5942
116.007	0.412133	0.391333	0.415633	0.247367	0.263767	0.256467	0.2447	0.2398	0.2366	0.529233	0.535433	0.595933
117.007	0.4134	0.393	0.4172	0.247667	0.264467	0.257067	0.244633	0.239933	0.237033	0.530033	0.535533	0.596733
118.007	0.4147	0.394	0.4189	0.248333	0.265133	0.257533	0.2448	0.2407	0.2372	0.531333	0.536433	0.596433
119.007	0.4165	0.3956	0.4209	0.248667	0.266167	0.258167	0.244567	0.241367	0.237767	0.5318	0.5369	0.5968
120.007	0.418167	0.397267	0.422367	0.248867	0.265567	0.258067	0.2446	0.2413	0.2384	0.532367	0.537367	0.597467
121.007	0.419467	0.398467	0.423967	0.249433	0.265933	0.258733	0.244567	0.241867	0.238667	0.533733	0.538633	0.600533
122.007	0.4215	0.4002	0.4256	0.250067	0.266667	0.259567	0.244567	0.242367	0.238767	0.534867	0.539167	0.600767
123.007	0.422933	0.401733	0.426533	0.250567	0.267267	0.260167	0.244467	0.243867	0.239467	0.535267	0.539267	0.600967
124.007	0.4249	0.4035	0.4286	0.250933	0.267733	0.260433	0.244967	0.243467	0.240067	0.535967	0.539867	0.603567
125.007	0.4263	0.4044	0.4295	0.251033	0.267933	0.260733	0.244767	0.243867	0.240467	0.536633	0.540633	0.606133
126.007	0.427	0.4055	0.431	0.251633	0.268433	0.261333	0.2449	0.2442	0.2407	0.537967	0.541067	0.607367
127.007	0.4289	0.4079	0.4324	0.251967	0.268567	0.261467	0.245033	0.245033	0.241133	0.538733	0.541133	0.607333
128.007	0.430533	0.408833	0.433933	0.252333	0.268933	0.261933	0.2451	0.2458	0.242	0.5397	0.5417	0.6086
129.007	0.4319	0.4105	0.4354	0.252633	0.269233	0.262333	0.244967	0.246367	0.242467	0.540467	0.541967	0.609767
130.007	0.433067	0.411567	0.436467	0.2535	0.27	0.2632	0.245233	0.246633	0.243333	0.541467	0.542867	0.612667
131.007	0.434033	0.413133	0.437433	0.2534	0.2702	0.2634	0.245533	0.247133	0.243533	0.542067	0.542167	0.613467
132.007	0.434733	0.414533	0.438933	0.253733	0.270233	0.263533	0.245667	0.247467	0.244167	0.5429	0.5434	0.6172
133.007	0.4362	0.4158	0.44	0.254633	0.271133	0.264333	0.245567	0.247967	0.244867	0.543733	0.543533	0.618133
134.007	0.437233	0.417033	0.441133	0.254967	0.271667	0.264767	0.2459	0.2491	0.2457	0.543733	0.543333	0.620033
135.007	0.438233	0.418333	0.442033	0.255033	0.271533	0.264933	0.246067	0.249367	0.246067	0.544333	0.543133	0.622033
136.007	0.439933	0.419433	0.443433	0.254967	0.271667	0.265167	0.246067	0.250567	0.246867	0.544867	0.543667	0.624467
137.007	0.440667	0.420467	0.444567	0.255567	0.271967	0.265767	0.246233	0.251133	0.247433	0.546067	0.544567	0.626467
138.007	0.441633	0.421633	0.445133	0.255833	0.272333	0.265733	0.2465	0.2514	0.2481	0.546067	0.544467	0.629167
139.007	0.442467	0.422267	0.446367	0.256133	0.272433	0.266033	0.2469	0.2522	0.2487	0.546	0.544	0.6288
140.007	0.443633	0.423533	0.447333	0.2563	0.2727	0.2666	0.247067	0.252767	0.249567	0.546933	0.544633	0.628833
141.007	0.444833	0.424533	0.448333	0.257033	0.273233	0.267033	0.2471	0.2534	0.2503	0.547667	0.544467	0.630467
142.007	0.4456	0.4258	0.4492	0.257033	0.273433	0.267333	0.247267	0.254067	0.250667	0.547633	0.544533	0.630233
143.007	0.445933	0.426233	0.450133	0.2574	0.2737	0.2677	0.247567	0.254867	0.251267	0.548633	0.546033	0.631233
144.007	0.447033	0.427233	0.450733	0.257433	0.273733	0.267533	0.247933	0.255233	0.252033	0.548667	0.544267	0.630767
145.007	0.4474	0.4279	0.4514	0.2579	0.2741	0.2683	0.2484	0.2559	0.2525	0.549633	0.545433	0.633633
146.007	0.448633	0.428833	0.452433	0.257933	0.274133	0.268133	0.248633	0.256533	0.253133	0.55	0.5456	0.6343
147.007	0.449667	0.429567	0.453467	0.2585	0.2746	0.2689	0.249233	0.257233	0.253933	0.550667	0.546367	0.636267
148.007	0.450033	0.430333	0.454033	0.258467	0.274867	0.268867	0.2498	0.2579	0.2545	0.551267	0.546867	0.639567
149.007	0.451033	0.431433	0.455033	0.258733	0.274933	0.269233	0.25	0.2586	0.2555	0.551267	0.546467	0.640567
150.007	0.451667	0.431767	0.455467	0.258767	0.274967	0.269367	0.250167	0.259267	0.255867	0.551433	0.546733	0.643533
151.007	0.4525	0.4334	0.4567	0.259833	0.275833	0.270133	0.2508	0.2599	0.2566	0.5524	0.5477	0.6437
152.007	0.453333	0.433733	0.457133	0.259867	0.275967	0.270267	0.2511	0.2607	0.2573	0.551767	0.547367	0.645167
153.007	0.454	0.4346	0.458	0.259833	0.276133	0.270533	0.251467	0.261267	0.257367	0.552733	0.547633	0.646533
154.007	0.454933	0.435633	0.458633	0.260067	0.276067	0.270767	0.251833	0.261433	0.258133	0.553267	0.548467	0.649367
155.007	0.455233	0.436033	0.459433	0.260767	0.276467	0.271067	0.2527	0.2627	0.2591	0.5539	0.5488	0.6515
156.007	0.456	0.4367	0.4601	0.2599	0.2759	0.2713	0.253433	0.263333	0.259733	0.553867	0.548967	0.653767
157.007	0.456567	0.437467	0.460367	0.260067	0.275967	0.270767	0.253867	0.264067	0.260467	0.554033	0.549133	0.655833
158.007	0.457467	0.437967	0.461267	0.260333	0.276433	0.271233	0.2545	0.2644	0.2609	0.554367	0.549667	0.656567
159.007	0.457867	0.438567	0.461667	0.260633	0.276733	0.271533	0.255133	0.266033	0.261933	0.554367	0.548867	0.658867

## Sheet: Página3
Growth of each L. fermentum = strain A
	diluted sugarcane molasses			molasses previously fermented with S. cerevisiae			molasses previously fermented with Added Sugar (to restore the original sugar titres)			fresh molasses spiked with key yeast metabolites
time	I	II	III	I	II	III	I	II	III	I	II	III
0	0.1354	0.1383	0.1378	0.144833	0.153133	0.157233	0.143667	0.153367	0.151267	0.119867	0.129667	0.126667
0.500056	0.173033	0.176933	0.176933	0.176167	0.184667	0.187967	0.175967	0.187567	0.185867	0.1617	0.1723	0.1661
1.00011	0.1934	0.198	0.198	0.190833	0.199333	0.202033	0.195533	0.208933	0.206033	0.179167	0.190867	0.186767
1.50017	0.208233	0.213133	0.214033	0.194067	0.201067	0.204367	0.2058	0.2203	0.2191	0.194567	0.204467	0.200067
2.00022	0.221967	0.229567	0.228267	0.1912	0.2007	0.2021	0.212367	0.226267	0.225867	0.211167	0.224167	0.214967
2.50028	0.233767	0.244167	0.236767	0.192567	0.199867	0.202967	0.213767	0.230967	0.230267	0.227467	0.237667	0.235167
3.00033	0.2372	0.2468	0.2451	0.192867	0.200867	0.201467	0.214267	0.229467	0.230767	0.241867	0.252667	0.242967
3.50039	0.2448	0.2527	0.2552	0.1923	0.2016	0.2022	0.214167	0.232867	0.233267	0.2479	0.2596	0.2547
4.00044	0.2534	0.2612	0.2628	0.193233	0.204333	0.203533	0.2167	0.2341	0.2349	0.257967	0.264567	0.260467
4.5005	0.258967	0.268467	0.269867	0.1926	0.2051	0.2042	0.2174	0.2353	0.2359	0.2604	0.2776	0.2693
5.00056	0.2669	0.2786	0.2735	0.1922	0.2047	0.2051	0.2185	0.2373	0.2369	0.2743	0.2842	0.2781
5.50061	0.273733	0.280433	0.279333	0.194933	0.206133	0.206333	0.220133	0.239233	0.236733	0.279767	0.288867	0.283967
6.00067	0.273733	0.280833	0.285433	0.192933	0.206433	0.205033	0.220433	0.239833	0.236333	0.283333	0.296933	0.291933
6.50072	0.276967	0.287967	0.289467	0.193133	0.206933	0.205633	0.2209	0.2413	0.2379	0.294267	0.303067	0.295267
7.00078	0.283833	0.292833	0.291833	0.194133	0.211033	0.207233	0.2228	0.2411	0.2389	0.2946	0.3073	0.2999
7.50083	0.2872	0.2961	0.2957	0.1917	0.2082	0.2057	0.222833	0.241833	0.238933	0.297333	0.311233	0.304233
8.00089	0.290167	0.298567	0.301467	0.191867	0.210067	0.207667	0.2236	0.2412	0.2396	0.3032	0.3146	0.3092
8.50094	0.293833	0.303533	0.303033	0.1921	0.2128	0.2081	0.223867	0.241667	0.240767	0.307433	0.319733	0.314233
9.001	0.297133	0.306733	0.308733	0.1923	0.2134	0.2096	0.225967	0.242067	0.241867	0.3102	0.3226	0.3174
9.50106	0.301633	0.308533	0.312433	0.193233	0.212633	0.209233	0.226633	0.242433	0.242433	0.3141	0.327	0.3204
10.0011	0.305667	0.312667	0.316767	0.1934	0.214	0.2096	0.227167	0.242067	0.242367	0.317333	0.331733	0.325033
10.5012	0.307767	0.316167	0.319067	0.193933	0.213733	0.209733	0.2282	0.2419	0.2421	0.322733	0.335033	0.328733
11.0012	0.3107	0.3184	0.3225	0.195333	0.213033	0.210233	0.2284	0.2418	0.2418	0.324767	0.338367	0.332167
11.5013	0.312667	0.321167	0.324967	0.197633	0.214933	0.210533	0.228867	0.242567	0.242367	0.327533	0.342833	0.336633
12.0014	0.316067	0.324467	0.327567	0.1997	0.2162	0.2121	0.229533	0.242533	0.241933	0.332667	0.346067	0.338667
12.5014	0.318267	0.327167	0.330167	0.2002	0.2166	0.212	0.229767	0.242267	0.241767	0.3352	0.349	0.3416
13.0015	0.3215	0.3299	0.3334	0.201667	0.217467	0.213567	0.2304	0.2427	0.2425	0.337467	0.351267	0.344267
13.5015	0.3239	0.3318	0.3349	0.202933	0.217033	0.214333	0.230467	0.242967	0.241867	0.3415	0.3539	0.3469
14.0016	0.325267	0.333867	0.337467	0.204633	0.217233	0.213733	0.230733	0.242633	0.241733	0.343367	0.355767	0.349367
14.5016	0.326933	0.335933	0.339833	0.205933	0.217933	0.214933	0.2312	0.2424	0.2417	0.3462	0.3585	0.3518
15.0017	0.329233	0.338533	0.341233	0.2076	0.2181	0.2168	0.231533	0.242533	0.241533	0.348233	0.360933	0.354233
15.5017	0.330567	0.339967	0.343867	0.209033	0.218833	0.218033	0.2322	0.2428	0.2417	0.350933	0.363633	0.356833
16.0018	0.332533	0.341833	0.345233	0.2098	0.2191	0.2194	0.232467	0.243367	0.241867	0.352567	0.366067	0.358667
16.5019	0.3343	0.3432	0.3466	0.211133	0.220033	0.219633	0.2326	0.2432	0.2414	0.3556	0.3683	0.3611
17.0019	0.3351	0.3449	0.3477	0.2124	0.22	0.2207	0.2331	0.2436	0.2417	0.3576	0.3699	0.3626
17.502	0.335967	0.345767	0.348667	0.213	0.2203	0.2212	0.233267	0.243867	0.242167	0.359933	0.372033	0.364833
18.002	0.338367	0.347567	0.350767	0.2144	0.2211	0.2226	0.2334	0.2444	0.2425	0.360767	0.373567	0.366067
18.5021	0.339433	0.348533	0.351533	0.214967	0.221767	0.223467	0.233967	0.244367	0.242967	0.363133	0.375633	0.367433
19.0021	0.340333	0.349833	0.352833	0.215967	0.222867	0.223967	0.235133	0.244433	0.243833	0.3647	0.3772	0.3691
19.5022	0.342133	0.351133	0.354133	0.217033	0.222933	0.225033	0.234767	0.244867	0.243867	0.365967	0.379167	0.371167
20.0023	0.342067	0.351967	0.354967	0.2181	0.2239	0.2266	0.2352	0.245	0.2444	0.368267	0.380167	0.372967
20.5023	0.342767	0.353167	0.355967	0.2188	0.2243	0.2269	0.235833	0.244933	0.245033	0.369367	0.381967	0.374367
21.0024	0.343267	0.354167	0.356167	0.219867	0.225467	0.227867	0.236167	0.244567	0.245367	0.370067	0.383367	0.375467
21.5024	0.3443	0.3551	0.3573	0.220733	0.226233	0.229033	0.236667	0.244967	0.245867	0.371033	0.384533	0.376633
22.0025	0.3447	0.3553	0.3577	0.221233	0.226233	0.229833	0.236767	0.244867	0.246167	0.371633	0.386233	0.377833
22.5025	0.344967	0.355967	0.358367	0.221967	0.227567	0.230567	0.237167	0.245667	0.246467	0.372467	0.387167	0.378967
23.0026	0.345	0.3566	0.3588	0.223333	0.227733	0.232033	0.237667	0.245267	0.247267	0.3735	0.3886	0.3805
23.5026	0.345733	0.357433	0.359833	0.2236	0.2273	0.2325	0.2379	0.2454	0.2477	0.374667	0.390067	0.381967
24.0027	0.345867	0.357367	0.359667	0.2245	0.228	0.2331	0.238433	0.245933	0.248633	0.375233	0.390933	0.382633
24.5027	0.345867	0.357767	0.360067	0.2252	0.2292	0.2342	0.2388	0.2463	0.249	0.375467	0.391967	0.384267
25.0028	0.346133	0.357833	0.360633	0.225367	0.229967	0.234667	0.239033	0.246633	0.249433	0.3762	0.393	0.3847
25.5029	0.346733	0.358333	0.360933	0.2269	0.2311	0.2361	0.2401	0.2472	0.2498	0.3769	0.3942	0.3861
26.0029	0.3462	0.3586	0.3607	0.228267	0.232067	0.236267	0.2402	0.2483	0.2503	0.377067	0.394967	0.386267
26.503	0.346067	0.358067	0.361167	0.2278	0.233	0.237	0.240467	0.248267	0.250667	0.377433	0.395633	0.386933
27.003	0.346167	0.358267	0.360367	0.228367	0.233667	0.237567	0.2411	0.2488	0.2515	0.378067	0.396667	0.387767
27.5031	0.345733	0.358133	0.360633	0.228967	0.234667	0.237867	0.241433	0.248933	0.250933	0.378367	0.397367	0.388867
28.0031	0.345267	0.358267	0.360467	0.229367	0.234767	0.238367	0.241533	0.249433	0.251333	0.3788	0.3977	0.3894
28.5032	0.3451	0.358	0.3602	0.2296	0.2348	0.2387	0.241633	0.250433	0.251233	0.3784	0.3983	0.3897
29.0033	0.344967	0.357467	0.360367	0.230167	0.235067	0.239267	0.242067	0.250167	0.251567	0.378867	0.398767	0.389967
29.5033	0.345167	0.356867	0.360467	0.230433	0.236133	0.240533	0.242267	0.250367	0.251967	0.379433	0.399033	0.390333
30.0034	0.344967	0.356767	0.359367	0.2312	0.237	0.2409	0.242467	0.250567	0.251967	0.3792	0.3994	0.391
30.5034	0.345367	0.356367	0.358967	0.2312	0.2367	0.2409	0.243233	0.250833	0.252433	0.379567	0.400067	0.390967
31.0035	0.3444	0.356	0.3582	0.231767	0.236867	0.240967	0.242967	0.251167	0.252167	0.379733	0.400133	0.391533
31.5035	0.3436	0.3559	0.3581	0.232	0.2372	0.243	0.243133	0.251133	0.252033	0.379133	0.400233	0.392533
32.0036	0.3434	0.3553	0.3574	0.2325	0.2376	0.2423	0.2435	0.2513	0.2526	0.379133	0.400533	0.392433
32.5036	0.343133	0.355033	0.357033	0.232733	0.237433	0.242633	0.2439	0.2516	0.2524	0.379133	0.400633	0.391933
33.0037	0.3425	0.3548	0.3569	0.233767	0.238467	0.243167	0.2438	0.2514	0.2523	0.3789	0.4019	0.3921
33.5037	0.3424	0.3544	0.3564	0.2336	0.2383	0.2438	0.2446	0.2522	0.2529	0.379433	0.401033	0.391833
34.0038	0.342167	0.353767	0.355767	0.233633	0.238233	0.243433	0.244533	0.252333	0.252733	0.378833	0.400833	0.392233
34.5039	0.3415	0.3542	0.3553	0.234033	0.238333	0.243833	0.2447	0.2527	0.2533	0.378967	0.401267	0.392467
35.0039	0.3415	0.3533	0.3551	0.233933	0.238633	0.243833	0.2449	0.2527	0.2532	0.3792	0.401	0.3922
35.504	0.341033	0.353133	0.354733	0.2352	0.2385	0.2444	0.244867	0.252667	0.253267	0.378367	0.401067	0.391967
36.004	0.340467	0.352467	0.354367	0.235433	0.238933	0.245133	0.245467	0.252867	0.253667	0.378967	0.400767	0.392267
36.5041	0.339833	0.351933	0.355033	0.235733	0.238933	0.245533	0.2461	0.253	0.2534	0.378733	0.400833	0.391733
37.0041	0.338933	0.351433	0.353833	0.235667	0.238967	0.245467	0.2461	0.2533	0.2537	0.378133	0.400533	0.391633
37.5042	0.338867	0.350767	0.352667	0.235667	0.240467	0.245467	0.2463	0.2537	0.2542	0.378667	0.400467	0.391567
38.0042	0.338767	0.350367	0.352667	0.236067	0.240667	0.246267	0.2467	0.2541	0.2544	0.378233	0.400333	0.391333
38.5043	0.3381	0.3502	0.352	0.236367	0.240067	0.246567	0.246667	0.254367	0.253867	0.3778	0.4003	0.3916
39.0044	0.337533	0.350033	0.352033	0.2373	0.241	0.2468	0.247067	0.253967	0.254167	0.377767	0.400267	0.391267
39.5044	0.337167	0.349467	0.351467	0.237167	0.240367	0.247467	0.247433	0.254133	0.254533	0.377033	0.399933	0.391033
40.0045	0.3371	0.3491	0.3511	0.2371	0.2404	0.2474	0.247667	0.254567	0.254567	0.377533	0.399833	0.391133
40.5045	0.336333	0.348533	0.350633	0.237567	0.240867	0.247867	0.248033	0.254733	0.254933	0.377267	0.398967	0.390467
41.0046	0.336167	0.348467	0.349867	0.237	0.2403	0.2476	0.248267	0.254667	0.254867	0.377467	0.399367	0.390467
41.5046	0.3352	0.3479	0.3494	0.237767	0.241167	0.248567	0.248433	0.254833	0.254533	0.3765	0.3987	0.3898
42.0047	0.334933	0.347033	0.348633	0.2375	0.2406	0.2482	0.248233	0.255133	0.254733	0.376	0.3983	0.3899
42.5048	0.3347	0.3467	0.3486	0.237567	0.240367	0.248467	0.249	0.2554	0.2553	0.3761	0.398	0.3891
43.0048	0.334	0.346	0.3479	0.2385	0.2406	0.2496	0.2492	0.2559	0.2547	0.3754	0.398	0.3889
43.5049	0.333733	0.345533	0.347333	0.237867	0.240567	0.248867	0.249	0.2555	0.2547	0.3749	0.3974	0.3888
44.0049	0.332767	0.346067	0.347067	0.2387	0.2406	0.2497	0.249567	0.255967	0.255567	0.3754	0.3969	0.3878
44.505	0.332333	0.344433	0.346633	0.238567	0.240767	0.249967	0.2492	0.2563	0.2555	0.374467	0.396767	0.387867
45.005	0.331767	0.343267	0.345967	0.238767	0.240867	0.250567	0.2499	0.2564	0.2554	0.3748	0.3967	0.3875
45.5051	0.331867	0.342967	0.345867	0.2391	0.2409	0.2507	0.249967	0.256567	0.255967	0.3742	0.3962	0.3872
46.0051	0.3312	0.3424	0.3453	0.239333	0.241333	0.250833	0.250267	0.256967	0.255767	0.374	0.3956	0.3864
46.5052	0.330567	0.342067	0.344767	0.2392	0.2409	0.2505	0.250833	0.257233	0.255933	0.374467	0.395267	0.386567
47.0052	0.330433	0.341433	0.344233	0.239667	0.241367	0.251367	0.250667	0.257267	0.256267	0.3733	0.395	0.3864
47.5053	0.3303	0.3415	0.3441	0.239533	0.241433	0.251533	0.250867	0.257267	0.255867	0.3729	0.3947	0.386
48.0054	0.329733	0.341333	0.343633	0.2403	0.2413	0.2518	0.2509	0.2577	0.2559	0.372633	0.394333	0.385433
48.5054	0.329333	0.341033	0.343233	0.239367	0.241367	0.251867	0.251567	0.258167	0.255967	0.372867	0.393867	0.385367
49.0055	0.328767	0.341267	0.342967	0.240167	0.241367	0.252667	0.251567	0.258367	0.256367	0.371667	0.393467	0.385167
49.5055	0.329533	0.340533	0.342233	0.2401	0.2414	0.2533	0.251633	0.258733	0.256133	0.372267	0.393167	0.384967
50.0056	0.3288	0.3402	0.3422	0.240567	0.241467	0.252367	0.251733	0.258833	0.256533	0.3729	0.393	0.3849
50.5056	0.328433	0.339833	0.341833	0.240333	0.241533	0.252633	0.251867	0.259067	0.256167	0.371667	0.392767	0.384467
51.0057	0.3287	0.3395	0.3418	0.241067	0.241567	0.253667	0.2522	0.2602	0.2565	0.371567	0.392367	0.383867
51.5057	0.3278	0.3387	0.3409	0.2409	0.2415	0.2537	0.252533	0.260033	0.256533	0.3715	0.3921	0.3833
52.0058	0.328233	0.338833	0.341233	0.2412	0.2417	0.2542	0.252867	0.260367	0.256567	0.370933	0.391633	0.383333
52.5059	0.328	0.3392	0.3409	0.240733	0.242133	0.254133	0.253233	0.260033	0.256733	0.3716	0.3921	0.3835
53.0059	0.3276	0.3387	0.3407	0.241333	0.241833	0.254233	0.253	0.2608	0.2567	0.3717	0.3919	0.3833
53.506	0.327633	0.338633	0.340533	0.241467	0.242367	0.254467	0.253	0.2604	0.2564	0.371367	0.391567	0.383267
54.006	0.327067	0.338467	0.340567	0.2416	0.2423	0.2547	0.2533	0.2609	0.2567	0.371567	0.391467	0.383667
54.5061	0.326867	0.338267	0.340367	0.241467	0.242367	0.254667	0.253733	0.260733	0.257033	0.371467	0.391467	0.383767
55.0061	0.326533	0.337933	0.340033	0.2417	0.2427	0.2555	0.253233	0.260933	0.257233	0.3709	0.3911	0.3829
55.5062	0.326933	0.338033	0.340033	0.242133	0.242933	0.256033	0.253833	0.261433	0.257733	0.3715	0.3909	0.383
56.0063	0.326833	0.338133	0.339933	0.2419	0.2424	0.2558	0.2539	0.2614	0.2576	0.371533	0.390933	0.382433
56.5063	0.3264	0.3374	0.3395	0.241767	0.242867	0.255767	0.2538	0.2612	0.2574	0.370633	0.390633	0.382633
57.0064	0.326267	0.337667	0.339467	0.2424	0.243	0.2569	0.254367	0.261867	0.257967	0.370367	0.390367	0.381767
57.5064	0.325767	0.337267	0.339267	0.243033	0.243033	0.257533	0.254233	0.262133	0.257233	0.369867	0.389867	0.381467
58.0065	0.3259	0.3373	0.3395	0.2426	0.2434	0.2572	0.254067	0.261867	0.257267	0.370367	0.389967	0.382167
58.5065	0.3257	0.3371	0.3395	0.243133	0.243533	0.257833	0.254533	0.262333	0.257433	0.370133	0.389433	0.381733
59.0066	0.325233	0.337033	0.339033	0.243167	0.243567	0.258067	0.254633	0.262433	0.257333	0.370167	0.389467	0.381167
59.5066	0.325067	0.337067	0.339267	0.243633	0.243733	0.258233	0.2548	0.2622	0.2574	0.369933	0.388733	0.380733
60.0067	0.324967	0.336767	0.339267	0.2441	0.2439	0.2592	0.255	0.2622	0.2571	0.369467	0.388767	0.380767
60.5067	0.3254	0.3369	0.3389	0.243667	0.244367	0.258967	0.255033	0.262533	0.257533	0.369833	0.389733	0.380633
61.0068	0.325267	0.336567	0.338667	0.243933	0.244133	0.259533	0.255233	0.263333	0.257433	0.3696	0.3886	0.3802
61.5069	0.3251	0.3373	0.3387	0.243867	0.244767	0.259567	0.255533	0.263133	0.257833	0.369333	0.388433	0.380333
62.0069	0.324467	0.336267	0.338367	0.244567	0.244867	0.260267	0.2559	0.2638	0.2587	0.369467	0.388567	0.380267
62.507	0.324567	0.336167	0.338367	0.2448	0.2453	0.2605	0.256167	0.263967	0.257767	0.368633	0.388333	0.380033
63.007	0.325	0.336	0.3384	0.245133	0.245133	0.260833	0.256333	0.264133	0.258133	0.3693	0.3881	0.3799
63.5071	0.324533	0.335833	0.338033	0.244633	0.245333	0.260233	0.256367	0.263867	0.257967	0.368933	0.387933	0.379833
64.0071	0.324633	0.336133	0.338333	0.245367	0.245567	0.261367	0.256767	0.264267	0.258367	0.368967	0.387767	0.379967
64.5072	0.324333	0.335933	0.338533	0.246033	0.246233	0.261933	0.256967	0.264367	0.257867	0.3688	0.3874	0.3795
65.0072	0.3244	0.3357	0.3382	0.244833	0.245733	0.260633	0.256833	0.264333	0.258433	0.368867	0.387367	0.379567
65.5073	0.324233	0.335333	0.338133	0.245933	0.246633	0.262433	0.2578	0.265	0.2584	0.369033	0.387433	0.379633
66.0074	0.3241	0.3354	0.3382	0.246233	0.246833	0.262533	0.257433	0.265333	0.258333	0.368167	0.387067	0.379667
66.5074	0.323967	0.335467	0.337967	0.2452	0.2463	0.2617	0.257367	0.265067	0.258367	0.3683	0.387	0.3797
67.0075	0.3242	0.3354	0.3382	0.2465	0.247	0.2632	0.2577	0.2659	0.2596	0.367967	0.386567	0.379667
68.0075	0.321667	0.333167	0.335867	0.244	0.244	0.2605	0.255433	0.263333	0.256233	0.3673	0.3857	0.3786
69.0075	0.323467	0.335067	0.337567	0.246733	0.247733	0.263733	0.2582	0.2666	0.2593	0.367867	0.386267	0.378567
70.0075	0.323433	0.334733	0.337233	0.247233	0.248233	0.264133	0.258567	0.266867	0.259167	0.3679	0.3857	0.3782
71.0075	0.322967	0.334567	0.337067	0.247767	0.248967	0.265167	0.259	0.2678	0.2591	0.367433	0.385233	0.377833
72.0075	0.322733	0.334533	0.336833	0.248167	0.249567	0.265567	0.259233	0.268233	0.258933	0.367233	0.385033	0.377733
73.0075	0.322533	0.334433	0.336633	0.248467	0.249867	0.266267	0.259733	0.269133	0.259133	0.366567	0.384567	0.377467
74.0075	0.3222	0.3341	0.3365	0.248867	0.250467	0.265867	0.260267	0.269267	0.260067	0.367333	0.384533	0.377533
75.0075	0.3225	0.3342	0.3366	0.2498	0.2515	0.2669	0.2604	0.2705	0.2598	0.366833	0.384433	0.377133
76.0075	0.3225	0.3339	0.3363	0.250433	0.252033	0.267933	0.2607	0.2711	0.2598	0.366633	0.384133	0.377133
77.0075	0.3222	0.3336	0.3363	0.251267	0.252767	0.268767	0.261267	0.270967	0.259767	0.367033	0.384133	0.376433
78.0075	0.3222	0.3337	0.3364	0.252267	0.253767	0.270067	0.262167	0.272467	0.260167	0.366233	0.384533	0.376833
79.0075	0.3219	0.3339	0.3363	0.2529	0.2546	0.2708	0.262167	0.272667	0.259967	0.3662	0.3839	0.3762
80.0075	0.3218	0.3336	0.336	0.252867	0.254967	0.270967	0.2626	0.2726	0.2604	0.366033	0.383633	0.376233
81.0075	0.321867	0.333767	0.335967	0.253767	0.255367	0.272167	0.263167	0.274167	0.260967	0.365767	0.383567	0.376067
82.0075	0.321533	0.333533	0.336133	0.2544	0.2562	0.2733	0.2632	0.2742	0.2611	0.3661	0.3834	0.3761
83.0075	0.321367	0.333267	0.335867	0.254867	0.256767	0.273467	0.263833	0.275033	0.262033	0.3655	0.3831	0.3764
84.0075	0.3213	0.3331	0.3354	0.255233	0.257633	0.273733	0.2644	0.2756	0.2624	0.364933	0.382833	0.375533
85.0075	0.3213	0.3329	0.3356	0.256333	0.258633	0.275633	0.264967	0.276667	0.262767	0.3651	0.3827	0.375
86.0075	0.321	0.3328	0.3351	0.2569	0.2601	0.2761	0.265533	0.277733	0.262633	0.365033	0.382233	0.374633
87.0075	0.321267	0.332867	0.335467	0.2572	0.2607	0.2764	0.266233	0.278233	0.263833	0.3646	0.3821	0.3746
88.0075	0.3208	0.3327	0.3348	0.2572	0.2619	0.2769	0.2666	0.2794	0.2636	0.364167	0.381667	0.374367
89.0075	0.320867	0.332467	0.334867	0.258567	0.262967	0.278267	0.267033	0.279933	0.264433	0.364633	0.381633	0.374033
90.0075	0.3207	0.3323	0.3349	0.2595	0.264	0.2791	0.267867	0.281467	0.264867	0.363667	0.381167	0.373767
91.0075	0.3202	0.3323	0.3346	0.2597	0.2644	0.2797	0.268467	0.281367	0.265267	0.363933	0.381233	0.373533
92.0075	0.320667	0.331767	0.334567	0.260333	0.265133	0.279233	0.2689	0.2821	0.2659	0.363867	0.380767	0.373567
93.0075	0.319867	0.331767	0.334267	0.262033	0.266833	0.280933	0.269667	0.284167	0.265767	0.363967	0.380667	0.372967
94.0075	0.319767	0.331367	0.334067	0.262533	0.267533	0.281233	0.270233	0.283933	0.266433	0.363667	0.380367	0.372667
95.0075	0.3197	0.3312	0.3339	0.263333	0.268833	0.282233	0.270933	0.285433	0.266333	0.363167	0.380367	0.372567
96.0075	0.319767	0.331367	0.333967	0.2635	0.2693	0.282	0.271433	0.285533	0.267133	0.3629	0.3799	0.3723
97.0075	0.319567	0.331367	0.334067	0.264633	0.271033	0.283233	0.272167	0.287267	0.267167	0.3632	0.3793	0.3721
98.0075	0.319533	0.331433	0.334033	0.2653	0.2719	0.2842	0.272867	0.288267	0.267767	0.3628	0.3795	0.3721
99.0075	0.319667	0.331267	0.333767	0.266	0.2729	0.2843	0.2736	0.2883	0.2679	0.3632	0.3795	0.3724
100.007	0.3197	0.3312	0.3338	0.267067	0.273967	0.285467	0.274333	0.289433	0.268133	0.362967	0.379367	0.372267
101.007	0.319767	0.331067	0.334067	0.2685	0.2751	0.2865	0.2751	0.2907	0.2688	0.363367	0.379467	0.372267
102.007	0.319967	0.331467	0.334267	0.269667	0.275567	0.287567	0.275967	0.291867	0.269567	0.363067	0.379267	0.372167
103.007	0.320133	0.331433	0.334033	0.271167	0.276767	0.287767	0.2767	0.2932	0.2699	0.363367	0.379167	0.371567
104.007	0.320267	0.331467	0.333967	0.270933	0.277133	0.288133	0.2771	0.2929	0.2705	0.363467	0.379067	0.371567
105.007	0.320367	0.331667	0.333967	0.272367	0.278967	0.289467	0.278267	0.295067	0.271467	0.363267	0.379067	0.371067
106.007	0.320567	0.331667	0.334267	0.2733	0.279	0.2894	0.279	0.2952	0.2715	0.363267	0.379267	0.371367
107.007	0.320333	0.331833	0.334233	0.274967	0.280967	0.291567	0.2802	0.2978	0.271	0.363367	0.378767	0.370767
108.007	0.320967	0.331967	0.334467	0.275833	0.281533	0.291533	0.280967	0.298067	0.272267	0.363467	0.378767	0.371167
109.007	0.320867	0.331967	0.334867	0.276333	0.282433	0.292433	0.2816	0.2992	0.2719	0.3636	0.3787	0.3715
110.007	0.3212	0.3319	0.335	0.277767	0.283267	0.292967	0.282867	0.300767	0.272867	0.3636	0.3784	0.3713
111.007	0.3212	0.3325	0.3351	0.278867	0.284467	0.294467	0.283867	0.301767	0.272267	0.363833	0.378633	0.371133
112.007	0.3215	0.3328	0.3354	0.280033	0.285433	0.295133	0.284467	0.303167	0.272367	0.363633	0.378333	0.371133
113.007	0.321633	0.332733	0.335533	0.280033	0.284933	0.294633	0.2849	0.3027	0.2733	0.363767	0.378367	0.370867
114.007	0.321833	0.332933	0.335633	0.2816	0.2866	0.2967	0.286133	0.305733	0.272933	0.363767	0.378467	0.370867
115.007	0.322033	0.333233	0.335933	0.282233	0.286633	0.296733	0.286833	0.305233	0.274133	0.3643	0.3783	0.371
116.007	0.322333	0.333533	0.336133	0.283667	0.287867	0.297067	0.2877	0.3063	0.2736	0.364933	0.378433	0.370933
117.007	0.3229	0.3337	0.3361	0.283967	0.287767	0.297267	0.288033	0.306133	0.274833	0.364633	0.378833	0.371433
118.007	0.3231	0.334	0.3366	0.285933	0.289033	0.298533	0.2894	0.3087	0.2742	0.365133	0.378633	0.371633
119.007	0.3234	0.3342	0.3368	0.285667	0.288067	0.297767	0.289667	0.307267	0.275267	0.3651	0.3786	0.3716
120.007	0.323667	0.334467	0.336967	0.285967	0.289267	0.298567	0.2909	0.309	0.2746	0.365267	0.378567	0.371467
121.007	0.323967	0.334667	0.337467	0.287233	0.289533	0.299233	0.291767	0.309567	0.275067	0.365733	0.378733	0.371433
122.007	0.3239	0.3351	0.3374	0.287467	0.289967	0.299667	0.292467	0.310367	0.276067	0.365967	0.379067	0.371667
123.007	0.324333	0.335233	0.337633	0.289167	0.291567	0.300867	0.293367	0.312267	0.276167	0.366467	0.378967	0.371567
124.007	0.3249	0.3356	0.3383	0.290133	0.291233	0.301233	0.294367	0.312467	0.275967	0.367067	0.379067	0.371867
125.007	0.325	0.3359	0.3386	0.290333	0.291933	0.301333	0.295067	0.312767	0.276167	0.367433	0.379533	0.371933
126.007	0.3252	0.3362	0.3388	0.292333	0.293633	0.302433	0.2963	0.3158	0.2757	0.367867	0.379567	0.372267
127.007	0.3259	0.3368	0.3393	0.292167	0.292167	0.301667	0.296433	0.314433	0.276933	0.368733	0.379833	0.372733
128.007	0.326033	0.337033	0.339533	0.293133	0.293933	0.303133	0.298	0.3168	0.2762	0.3683	0.3797	0.3726
129.007	0.3265	0.3373	0.3406	0.293833	0.293733	0.303333	0.298467	0.316667	0.277167	0.369267	0.380167	0.373067
130.007	0.326567	0.337367	0.340267	0.2953	0.2957	0.3047	0.299333	0.319233	0.276333	0.369567	0.380167	0.372967
131.007	0.327033	0.337733	0.340633	0.2955	0.2954	0.3049	0.300533	0.319933	0.276733	0.370367	0.380367	0.373367
132.007	0.327233	0.338233	0.340933	0.296833	0.296033	0.305533	0.301367	0.320467	0.276267	0.3712	0.3807	0.3734
133.007	0.3277	0.3385	0.3414	0.297033	0.295533	0.305233	0.301367	0.319367	0.277967	0.371533	0.380933	0.373633
134.007	0.327933	0.338633	0.341533	0.298167	0.295767	0.305767	0.3023	0.3201	0.2786	0.372233	0.381433	0.374433
135.007	0.328333	0.339233	0.342233	0.299233	0.297033	0.307033	0.302867	0.322667	0.277367	0.372933	0.381533	0.374033
136.007	0.328933	0.339633	0.342333	0.299367	0.296167	0.305967	0.303367	0.321867	0.279867	0.373967	0.382067	0.374767
137.007	0.329167	0.339767	0.342567	0.300167	0.296467	0.306667	0.304333	0.322933	0.279533	0.374667	0.382167	0.375167
138.007	0.329933	0.339833	0.342933	0.301933	0.298233	0.308133	0.3054	0.3245	0.2786	0.375467	0.382467	0.374767
139.007	0.329667	0.340167	0.343467	0.303033	0.299333	0.309233	0.3062	0.327	0.2782	0.3766	0.3831	0.3752
140.007	0.329933	0.340433	0.343633	0.3026	0.2993	0.3089	0.306467	0.325967	0.278267	0.376633	0.383333	0.375533
141.007	0.330233	0.341133	0.344033	0.303833	0.299533	0.309433	0.3068	0.3272	0.279	0.377467	0.383967	0.376067
142.007	0.3306	0.3411	0.3445	0.303933	0.299533	0.309233	0.307667	0.327267	0.279467	0.377933	0.384033	0.376733
143.007	0.330733	0.341433	0.345033	0.3056	0.3013	0.3104	0.308967	0.329967	0.279167	0.378633	0.384333	0.376733
144.007	0.331233	0.341833	0.345333	0.305933	0.301633	0.310633	0.309333	0.330233	0.278933	0.379367	0.384767	0.377067
145.007	0.3314	0.342	0.3454	0.3068	0.3015	0.311	0.3098	0.3303	0.2786	0.380533	0.385033	0.377433
146.007	0.331933	0.342133	0.345933	0.306533	0.300633	0.310733	0.310033	0.330633	0.280533	0.3808	0.3854	0.3781
147.007	0.332267	0.342867	0.346367	0.308	0.3022	0.3121	0.311233	0.332633	0.281033	0.382067	0.385967	0.378067
148.007	0.332333	0.342933	0.346733	0.309167	0.302367	0.312667	0.312	0.3333	0.2812	0.382367	0.386567	0.378567
149.007	0.332933	0.343533	0.347133	0.310233	0.304033	0.313533	0.3133	0.335	0.2813	0.383067	0.386567	0.378767
150.007	0.333167	0.343867	0.347267	0.310767	0.303767	0.313067	0.313367	0.335467	0.280867	0.383833	0.387433	0.379233
151.007	0.3339	0.3444	0.3479	0.310933	0.303533	0.312933	0.3132	0.3347	0.2825	0.3845	0.3881	0.3807
152.007	0.334233	0.344633	0.348133	0.311567	0.304867	0.314267	0.3146	0.3363	0.2817	0.384767	0.388367	0.380967
153.007	0.3343	0.3453	0.3489	0.312633	0.306133	0.315133	0.315567	0.338067	0.281667	0.385333	0.389233	0.381533
154.007	0.334933	0.345533	0.348833	0.312367	0.305467	0.314667	0.314933	0.337233	0.282433	0.386167	0.389567	0.382167
155.007	0.335333	0.345633	0.349033	0.312967	0.304767	0.314367	0.3162	0.3374	0.2833	0.3867	0.3902	0.383
156.007	0.3357	0.3464	0.3499	0.3135	0.3057	0.3156	0.317133	0.339633	0.284433	0.386767	0.390367	0.382967
157.007	0.336167	0.346667	0.349767	0.313567	0.305267	0.314467	0.317267	0.338567	0.284867	0.387833	0.391433	0.384233
158.007	0.336667	0.347267	0.350667	0.315533	0.306733	0.316133	0.3183	0.3408	0.2847	0.388067	0.392167	0.385267
159.007	0.337067	0.347867	0.350867	0.315833	0.306933	0.316133	0.319233	0.341433	0.286033	0.388167	0.392767	0.385467
