# Supplementary material for: Strain dynamics of contaminating bacteria modulate the yield of ethanol biorefineries
Source: Nat Commun. 2024 Jun 22;15:5323. doi: 10.1038/s41467-024-49683-2 (PMC11193817; doi:10.1038/s41467-024-49683-2)
Supplement: Supplementary file 10 — Source Data [file 41467_2024_49683_MOESM10_ESM.zip › Source_data/Supplementary_Figure9.xlsx]

## Sheet: A_abundances_fermentum_amylovor
Sample	Limosilactobacillus fermentum	Lactobacillus amylovorus	Total bacterial class abundance
ERR3452473	0.5972859709	0.3278786669	3.47986
ERR3452474	0.593270366	0.1430539158	3.52917
ERR3452475	0.662295082	0.2990163934	3.17708
ERR3452476	0.1897289586	0.0006484243289	5.35486
ERR3452477	0.5341738553	0.1685467817	3.13958
ERR3452478	0.3625914316	0.4273772205	0.664583
ERR3452479	0.1224609375	0.0771484375	0.355556
ERR3452480	0.1236191478	0.06470278801	3.96042
ERR3452481	0.1335094249	0.0318165446	5.78403
ERR3452482	0.231741573	0.2776217228	1.48333
ERR3452483	0.04287515763	0.728457335	1.65208
ERR3452484	0.0203892493	0.7920914427	2.24792
ERR3452485	0.01961375981	0.8723596862	2.30139
ERR3452486	0.0534351145	0.612519084	2.27431
ERR3452487	0.05867253392	0.6274294096	1.89375
ERR3452488	0.0116751269	0.8604060914	0.136806
ERR3452489	0.01691729323	0.8380325815	2.21667
ERR3452490	0	0.6157407407	0.45
ERR3452491	0.009023789992	0.9220672683	2.53958
ERR3452492	0.02073916512	0.9234246211	2.61181
ERR3452493	0.1171903882	0	5.63542
ERR3452494	0.5177219546	0.4291121817	4.03611
ERR3452495	0.4452445245	0.1074107411	2.31458
ERR3452496	0.04576347984	0.7856819212	1.53264
ERR3452497	0.04143000334	0.8025392583	2.07847
ERR3452498	0.07103825137	0.1420765027	0.127083
ERR3452499	0.1986520043	0.2057467187	1.95764
ERR3452500	0.08276643991	0.3939909297	1.225
ERR3452501	0.02962726983	0.6696400127	2.17986
ERR3452502	0.05102551276	0.4922461231	2.77639
ERR3452503	0.3812593703	0.1575712144	0.463194
ERR3452504	0.3245441104	0.2067520946	2.81806
ERR3452505	0.1389445558	0.211756847	2.07917
ERR3452506	0.07050092764	0.1948051948	1.87153
ERR3452507	0.3728903891	0.218155978	3.90903
ERR3452508	0.1050072046	0.2298270893	3.85556
ERR3452509	0.07701189239	0.06154023785	6.01458
ERR3452510	0.2105660377	0.1947169811	2.76042
ERR3452511	0.1806323237	0.1611762105	3.14097
ERR3452512	0.1039284501	0.099626401	6.13403
ERR3452513	0.1053323769	0.09158297465	5.80833
ERR3452514	0.09580402619	0.08877031288	5.72639
ERR3452515	0.1171945701	0.1081447964	0.306944
ERR3452516	0.1244887526	0.05227505112	5.43333
ERR3452517	0.3082120582	0.3942307692	2.67222
ERR3452518	0.2401477833	0.2865353038	3.38333
ERR3452519	0.223348934	0.3182527301	2.67083
ERR3452520	0.3389034923	0.1948929778	3.69861
ERR3452521	0.1537891146	0.1005487172	4.68264
ERR3452522	0.1411392405	0.003006329114	0.438889
ERR3452523	0.0939174283	0.6678222502	2.20347
ERR3452524	0.5837180025	0.2312211498	1.65486
ERR3452526	0.2319065052	0.01281329203	4.93194
ERR3452527	0.03328710125	0.8895053167	1.50208
ERR3452528	0	0	1.50208

## Sheet: B_COG_counts
S	L	E	K	G	M	J	C	P	F	H	I	O	U	V	T	Q	D	N	A
705	546	361	360	340	294	209	208	185	176	114	102	89	75	67	57	50	40	14
1382	771	930	519	524	504	271	383	417	301	430	173	135	102	86	130	30	68	30
1048	563	195	354	181	139	102	60	127	363	74	56	37	71	37	57	56	55	12	4

## Sheet: C_heatmap_counts
Preferred_name	F6	IFO3956	3872
ABC-SBP	3	3	0
ADE13	0	0	1
ASK10	0	0	1
ATG2	0	0	1
ATP22	1	0	0
AUR1	0	0	1
BYE1	0	0	1
CDC25	0	0	2
CPYA	1	0	0
DCR2	0	0	1
DID4	0	0	1
DPS1	0	0	1
DegV	0	1	0
ESP1	0	0	1
FOX2	0	0	1
FbpA	4	18	2
GCN1	0	0	1
GDH2	0	0	1
HA62_12640	1	2	0
HXT1	0	0	1
LHS1	0	0	1
LKH1	0	0	1
LST4	0	0	1
M1-755	1	14	0
M1-874	0	1	0
MA20_03535	0	3	0
MA20_14895	2	1	0
MA20_25245	0	0	1
MA20_27270	0	1	0
MA20_43635	0	2	0
MET14	0	0	1
MPA43	0	0	1
MRP17	0	0	1
OSH6	0	0	1
PAP1	0	0	1
RAD50	0	0	1
RDL2	0	0	1
RRI1	0	0	1
SDS23	0	0	1
SET3	0	0	1
STE50	0	0	1
SVF1	0	0	1
SWI4	0	0	1
TRS120	0	0	1
VPS1	0	0	1
VPS38	0	0	1
WQ51_02665	1	1	1
WQ51_05790	0	1	0
XK26_04895	0	0	3
XK27_00515	0	0	4
XK27_00940	1	0	0
XK27_01040	0	7	0
XK27_01125	1	4	3
XK27_02070	1	11	0
XK27_02560	0	2	0
XK27_02985	19	3	0
XK27_04120	0	3	0
XK27_04775	1	14	0
XK27_05435	0	1	0
XK27_05795	1	2	0
XK27_06785	1	1	0
XK27_07210	2	1	0
XK27_08315	0	1	0
XK27_08635	3	3	0
XK27_08840	3	3	0
XK27_08845	3	3	0
XK27_08850	2	1	0
XK27_08875	6	0	0
XK27_09615	8	10	0
XK27_09620	8	10	0
XK27_09705	0	1	1
XK27_09800	0	0	4
XK27_10050	0	0	1
YPS7	0	0	1
Z012_02110	0	1	0
aadAT	1	2	0
aatB	1	1	0
accA	0	1	0
accB	0	18	0
accC	0	17	0
accD	0	1	0
acm2	0	0	1
acmC	1	1	4
acmD	8	4	0
acpP	1	2	2
acpS	0	1	0
acyP	0	1	1
addA	1	1	0
adh	5	8	1
adhA	1	10	0
adhC	2	2	0
adhE	0	2	1
adhP	2	1	1
adk	1	2	0
aes	0	0	2
ahpC	2	0	0
akr5f	1	12	0
alaS	0	1	0
aldA	2	2	0
alr	0	1	0
alsS	1	17	0
ampC	6	0	0
amtB	3	7	0
apbE	2	1	1
apfA	2	1	0
apt	2	19	0
araA	7	6	0
araB	6	9	0
araD	6	9	0
araP	6	6	0
araR	6	6	0
arcA	0	1	0
arcC	0	3	0
arcD	2	10	1
arcT	0	1	0
argB	1	0	0
argC	1	0	0
argD	1	0	0
argE	1	2	0
argF	0	1	0
argG	2	3	0
argH	2	3	0
argJ	1	0	0
argR	1	1	5
argS	0	2	0
arlS	0	1	1
aroA	1	14	2
aroC	1	14	2
aroD	0	1	1
aroK	1	14	2
arpU	0	0	10
arsB	5	0	0
arsC	7	2	0
arsR	5	0	0
asd	2	1	1
asnA	2	15	0
asnB	2	1	1
asnS	0	1	2
asp	1	1	2
asp1	0	0	1
aspB	5	29	2
aspS	0	1	0
atpA	6	1	0
atpB	6	1	0
atpC	6	1	0
atpD	6	1	0
atpE	6	1	0
atpF	6	1	0
atpG	6	1	0
atpH	6	1	0
azlC	6	20	2
azlD	4	19	2
bcgIA	1	0	0
bcgIB	0	1	1
bdhA	0	4	0
bepIM	1	2	0
bglP	0	0	8
bioY	0	1	0
birA	0	1	0
bm3R1	2	1	1
brnQ	1	2	0
brpA	3	9	0
budA	6	0	0
cah	1	16	0
caiT	2	0	0
camS	2	1	4
capM	0	12	1
carA	2	14	3
carB	2	16	3
cas1	0	34	1
cas2	1	32	1
cas3	0	32	2
cas4	0	34	0
cas5d	0	29	0
cat	0	1	0
cbiO	1	2	0
cca	0	1	0
ccpA	1	1	0
cdsA	1	0	0
celE	0	3	0
cfa	3	2	10
cinA	0	1	0
citC	1	1	1
citD	3	1	1
citE	10	1	1
citF	5	1	1
citG	9	10	1
cjaA	0	1	1
clcA	24	4	0
clcA_2	0	1	0
clpB	0	0	15
clpC	0	2	0
clpE	2	1	0
clpL	2	1	0
clpP	18	4	0
clpX	0	1	0
cls	8	1	0
cmk	0	1	0
coaA	2	4	0
coaBC	1	1	2
coaD	0	1	0
coaE	0	1	1
cobB	4	1	0
cobQ	7	1	0
codA	0	1	0
cof	0	2	0
comEA	0	1	0
comEB	0	1	0
comEC	0	1	0
comFA	0	1	0
comFC	0	1	0
comGA	1	0	0
comGC	0	0	1
comP	1	16	1
copA	0	4	17
copY	8	6	0
corA	1	0	0
cpoA	2	1	0
cps1D	3	1	1
cps2I	0	9	0
cps3B	0	19	0
cps3F	7	1	3
cps3I	9	18	4
crcB	8	12	0
cro	2	3	16
csd1	0	42	0
csd2	0	29	0
cshA	0	1	0
cshB	0	1	0
cspA	4	1	1
cspB	0	1	0
ctsR	0	2	0
cvfB	2	1	1
cvpA	0	1	0
cycA	1	7	2
cydA	0	2	0
cydB	0	2	0
cydD	0	4	0
cylA	0	3	1
cylB	0	1	1
cysK	0	1	0
cysS	1	2	0
czcD	4	1	0
czrA	0	0	2
dacA	23	23	0
dak	2	1	0
dapA	3	1	2
dapB	3	1	1
dapD	3	1	1
dck	0	2	0
dcm	0	0	1
ddaH	3	1	8
ddl	5	1	0
dedA	2	3	0
def	0	1	0
def_1	0	2	1
degV	4	18	2
deoB	13	1	0
deoC	13	1	1
deoD	13	1	0
deoR	13	1	1
der	0	1	0
devA	0	0	1
dgkA	0	5	0
dhaS	0	0	5
dhaT	2	2	1
dicA	1	2	0
dinB	0	18	0
dinG	0	1	2
divIB	0	1	0
divIC	0	1	0
divIVA	0	3	0
dld	0	0	1
dltA	1	0	0
dltB	1	0	0
dltC	1	0	0
dltD	1	0	0
dmpI	2	14	2
dnaA	4	0	0
dnaB	0	1	2
dnaC	2	0	1
dnaD	0	1	2
dnaE	2	1	1
dnaE_2	0	1	0
dnaG	0	4	0
dnaI	0	1	1
dnaJ	2	14	0
dnaK	2	14	0
dnaN	4	0	0
dnaQ	19	3	0
dnaX	0	1	0
doc	0	1	3
dprA	0	1	0
dps	3	0	0
dtd	0	1	1
dtpT	2	17	2
dus	0	1	0
dut	2	3	1
dxs	3	4	0
ecfA2	1	2	0
ecfT	1	2	0
ecsB	0	1	1
efp	0	3	0
elaA	4	1	0
emrY	0	0	1
endA	2	7	12
engB	0	1	0
eno	23	5	0
epsB	0	9	0
era	0	4	0
esbA	1	12	0
ezrA	0	1	0
fabD	0	1	0
fabF	0	1	0
fabH	0	1	0
fabI	0	1	0
fabZ	0	2	0
fadB4	2	7	0
fat	0	1	0
fecB	1	14	2
fecD	1	15	0
fecE	1	14	0
feoA	1	14	2
feoB	1	14	2
ffh	1	2	2
fhs	1	2	18
fhuC	3	1	0
fliC	0	1	0
flpA	1	0	0
fmt	1	1	2
fni	0	1	3
folA	0	1	0
folB	0	2	0
folC	0	3	0
folD	2	1	3
folE	0	2	5
folK	0	2	0
folP	0	2	0
fpg	0	1	1
frdC	9	20	0
frr	1	0	0
fsr	6	0	12
ftsA	0	1	0
ftsH	0	1	0
ftsI	0	1	0
ftsW	0	1	0
ftsY	1	1	2
ftsZ	0	3	0
fucP	0	0	1
fumC	8	10	0
fusA	1	2	0
gabD	1	1	3
gabT	2	3	0
galE	0	1	0
galK	0	3	0
galM	2	0	0
galR	0	3	0
galT	0	3	0
galU	0	1	0
ganB	0	3	0
gap	21	13	0
gatA	2	1	4
gatB	2	1	4
gatC	2	1	4
gcvR	3	3	0
gepA	0	1	0
gidA	4	0	0
glcU	2	1	0
glf	13	19	3
glfT1	2	2	0
glk	1	1	1
glmM	19	3	0
glmS	19	3	0
glmU	3	1	0
glnA	1	1	1
glnP	0	2	0
glnQ	1	7	1
glpK	2	14	2
glpQ	1	1	0
glpQ1	1	1	0
gltP	0	1	0
gltX	1	2	0
gluP	0	1	1
glvC	0	0	1
glvR	0	0	1
glxK	0	2	0
glyA	6	1	0
glyQ	0	4	0
glyS	0	4	0
gmk	1	1	2
gmk2	2	1	0
gnd	0	1	0
gntK	5	14	0
gntR	0	1	1
gntR1	3	6	0
gntT	4	14	0
gor	2	3	0
gp17a	0	1	1
gph	3	2	0
gpmA	1	3	20
gpsA	0	1	0
gpsB	0	1	1
greA	0	4	2
groL	0	1	0
groS	0	1	0
grpE	2	14	0
gshF	9	18	0
gtcA	1	0	0
gtfC	2	7	0
guaA	2	4	1
guaB	0	7	0
guaC	1	1	0
guaD	1	1	0
gyrA	4	0	0
gyrB	4	0	0
hbd2	0	1	0
helD	7	4	0
hepT	2	32	2
hflX	2	3	0
higA	1	2	1
hipB	1	25	0
hipO	3	1	4
hisA	4	15	2
hisB	4	15	2
hisC	4	19	2
hisD	4	14	2
hisE	4	16	2
hisF	12	43	6
hisG	4	14	2
hisH	7	29	2
hisI	4	15	2
hisK	4	14	2
hisS	0	1	0
hisZ	4	14	2
hlyIII	0	1	0
hmpT	0	7	0
hol	0	2	0
holA	0	3	0
holB	0	1	1
hom	2	15	2
hom1	0	1	1
hpf	0	1	0
hpk31	2	9	0
hprK	0	1	0
hpt	0	1	0
hrcA	2	14	0
hrpQ	1	2	25
hrtB	0	0	1
hsdM	0	3	1
hsdR	2	2	3
hsdS	0	0	2
hsdS_1	1	0	1
hslO	0	1	0
hsp	1	2	0
htpX	19	1	0
htrA	0	0	1
hup	0	2	1
hypE	0	0	1
iS4C	0	1	0
icd	0	5	0
ileS	0	3	0
ilvB	0	1	0
ilvD	0	2	0
ilvE	2	13	0
infA	1	2	0
infB	1	0	0
infC	0	1	1
iolS	1	0	0
iscS	27	5	2
iscS2	0	1	0
isp2	37	4	1
ispA	2	1	4
ispD	0	2	0
ispE	4	1	0
jag	4	0	0
kcsA	2	2	0
kdsA	0	0	2
kdsD	0	0	2
kgtP	15	0	0
kipA	0	17	0
ksgA	4	1	0
ktrA	2	1	1
ktrB	2	1	1
kup	2	14	2
lacA	5	15	0
lacL	2	1	0
lacM	2	1	0
lacS	0	3	0
lacX	0	1	0
ldh	2	7	1
ldhA	0	1	0
ldhD	1	1	0
lemA	16	1	0
lepA	4	19	2
lepB	2	0	1
leuA	0	1	0
leuB	0	2	0
leuC	0	3	0
leuD	0	3	0
leuS	0	2	1
lexA	1	0	0
lgt	0	1	0
licA	2	0	0
licT	0	0	8
ligA	3	1	6
lmrA	6	0	0
lmrB	10	33	2
lmrP	0	0	1
lpdA	2	14	2
lplA	2	15	2
lspA	1	12	0
lssY	7	14	1
ltaS	2	4	0
ltrA	0	1	0
lutA	1	0	0
lutB	2	0	0
luxC	0	2	0
luxE	0	2	0
luxS	2	15	0
lysA	2	1	1
lysP	2	1	1
lysS	0	1	0
lytE	20	4	0
lytH	0	1	1
maa	2	3	0
malL	1	2	1
malR	0	0	1
malT	0	0	1
manA	4	4	0
manL	2	0	0
manN	2	0	0
manY	2	0	0
mapA	1	0	1
marR	0	1	0
mbl	5	1	0
mccA	3	3	0
mco	4	1	8
mdtG	6	16	2
menA	1	14	2
menB	3	3	0
menC	2	2	0
menE	3	3	0
menG	1	22	0
mepA	2	7	0
merA	2	0	0
merR	6	0	0
metAA	0	2	1
metB	0	2	1
metC	3	3	0
metC1	0	1	1
metG	4	1	0
metI	0	0	3
metK	0	2	1
metN	0	0	3
metQ	0	0	3
metQ_4	6	1	0
metY	3	1	8
mez_1	1	1	1
mfd	1	1	0
mgs	2	1	0
miaA	1	1	1
mleP2	2	2	0
mleP3	2	3	0
mleR	15	20	0
mltD	1	1	0
mltG	0	0	1
mmuM	0	1	1
mmuP	0	1	1
mnaA	2	0	0
mnmA	0	3	0
mnmE	4	0	0
mntH	0	0	1
moaA	1	15	0
moaB	1	14	1
moaC	1	14	1
moaD	1	15	0
moaE	1	15	0
mobA	1	14	1
mod	0	7	0
moeA	1	15	1
moeB	1	14	1
mpg	0	4	0
mpl	0	1	1
mprF	10	11	0
mraY	0	1	0
mraZ	0	1	0
mreB	0	1	0
mreC	0	1	0
mreD	0	1	0
mrnC	1	2	0
mrr	1	2	0
mscL	0	0	1
msrB	0	1	0
mtnE	0	1	0
mtnN	0	3	0
mtnU	0	1	0
murA	8	2	0
murB	19	3	0
murD	0	1	0
murE	4	0	2
murF	6	2	0
murG	0	1	0
murI	0	1	0
mutL	0	1	0
mutR	5	17	0
mutS	0	1	0
mutS2	0	1	0
mvaA	4	1	0
mvaD	0	1	3
mvaK2	0	1	3
mvaS	1	0	0
mvk	0	1	2
nadD	0	2	2
nadE	1	1	0
nagZ	0	0	22
naiP	2	14	2
napA	5	1	0
narG	2	15	1
narH	2	15	0
narI	2	15	0
narJ	2	15	0
narK	1	22	0
natA	0	0	8
ndh	1	14	0
ndk	0	2	0
nfrA	6	0	0
nhaC	3	1	8
nifU	1	14	2
nnrD	0	6	0
noc	0	7	0
norA	4	1	0
norZ	2	6	0
nplT	0	1	0
npr	3	0	0
nrdD	1	2	0
nrdE	4	4	0
nrdF	4	4	0
nrdG	1	2	0
nrdH	0	1	8
nrdI	4	4	0
nrdR	0	1	1
nreA	1	14	1
nreC	1	16	1
nrnA	0	1	0
nrnB	4	3	0
nudF	0	3	0
nudG	3	13	0
nupG	0	6	0
nusA	1	0	0
nusB	2	1	3
nusG	1	2	0
nylA	1	1	1
oatA	19	3	0
obg	0	1	0
odh	1	5	0
ogt	3	0	10
oppD	0	1	0
oxc	0	2	0
pac	0	0	3
pacA	3	1	0
pacL	2	3	0
padC	1	2	0
padR	0	2	0
paiA	1	4	0
panE	0	1	0
panE1	0	1	0
papP	0	1	1
parC	0	1	0
parE	0	1	0
patA	4	3	21
pbp2b	0	1	2
pbuG	0	3	0
pcaB	1	1	1
pcrA	1	1	4
pdhA	2	14	2
pdhB	2	14	2
pdhC	2	14	2
pdp	13	1	0
pdxK	0	6	0
pepC	1	2	0
pepF	0	1	0
pepI	0	1	0
pepN	11	0	0
pepO	0	3	0
pepP	2	1	3
pepQ	1	1	0
pepT	2	1	1
pepV	0	2	0
pepX	3	1	0
perR	0	2	1
pgi	9	5	0
pgk	20	10	0
pgl	3	13	0
pgm	0	2	0
pgm6	0	3	0
pgm7	2	3	0
pgmB	2	0	1
pgpA	2	9	0
pgsA	0	1	0
phaG	6	0	0
phbA	2	7	0
pheA	1	14	2
pheS	0	1	2
pheT	0	2	3
phoH	0	5	0
phoU	1	1	2
pi112	0	2	4
pi346	1	0	21
pilD	1	2	0
pipD	6	21	3
plsC	1	0	0
plsX	1	1	2
plsY	0	1	0
pnb	1	0	0
pncA	2	1	0
pncB	3	2	0
pnuC	4	5	0
polA	0	1	1
polA_2	0	1	3
polC	1	0	12
ponA	3	14	1
ppaC	0	1	0
ppiB	1	10	0
ppk	0	1	0
ppsA	0	0	4
ppx	4	2	0
ppx3	0	1	0
prfA	6	1	0
prfB	0	1	0
prfC	22	20	0
priA	1	1	2
prmA	0	0	1
prmB	6	1	0
proA	0	2	1
proB	0	2	1
proC	2	4	0
proS	1	0	0
proV	0	3	0
proW	0	3	0
proWZ	0	3	0
proX	1	3	0
prrC	0	0	1
prs	3	4	0
ps333	0	0	1
ps461	5	1	1
pstA	1	2	5
pstB	1	2	5
pstC	1	2	5
pstS	1	4	7
pta	19	3	0
pth	1	1	0
ptp3	0	3	0
ptpA	0	1	0
pts13C	2	15	4
pts23A	0	0	1
ptsH	2	1	0
ptsI	2	1	3
purA	1	1	0
purB	1	2	21
purC	0	1	20
purD	0	1	25
purE	1	2	19
purF	0	1	22
purH	0	1	25
purK	1	2	21
purK2	1	1	4
purL	0	1	21
purM	0	1	22
purN	0	1	24
purQ	0	1	20
purR	3	1	0
purS	0	1	20
puuD	0	2	0
puuP_1	2	0	0
pva3	0	4	0
pyc	0	0	1
pyk	2	1	1
pyrB	0	2	3
pyrC	0	2	3
pyrD	0	2	2
pyrE	0	0	6
pyrF	0	0	5
pyrG	3	1	0
pyrH	1	0	0
pyrP	6	1	0
pyrR	0	0	5
racA	2	0	0
racD	1	1	0
radA	1	2	0
radC	0	1	0
rafA	0	3	0
rapZ	0	2	0
rarA	2	3	0
rbfA	1	0	0
rbsD	0	0	1
rbsK	0	0	2
rbsR	0	2	0
rdgB	0	1	0
recA	0	1	0
recD	0	3	0
recF	4	0	0
recG	1	1	2
recJ	0	1	0
recN	1	1	4
recO	0	4	0
recQ	1	0	0
recQ1	0	1	0
recR	0	1	0
recT	0	4	5
recU	0	1	1
recX	0	1	0
relA	0	0	1
relB	0	0	1
repA	1	3	1
res	0	11	22
res_1	1	7	1
rex	0	1	0
rexB	1	1	0
rfbA	0	12	0
rfbB	9	36	2
rfbC	0	13	0
rfbD	0	10	3
rfbJ	1	21	0
rfbP	0	1	1
rfbX	10	21	3
rgpAc	0	1	0
rgpB	0	7	0
ribA	0	0	8
ribBA	7	11	1
ribD	9	10	1
ribE	8	11	1
ribF	1	0	0
ribH	7	11	1
ribT	2	1	1
rihA	0	1	0
rihC	0	7	0
rimI	0	1	0
rimM	1	2	2
rimP	1	0	0
rlmB	1	2	0
rlmH	0	0	1
rlmL	1	1	1
rluB	2	1	1
rluD	9	21	0
rmeB	1	0	0
rnc	1	1	2
rnhA	1	12	0
rnhB	0	1	0
rnhC	0	1	0
rnjA	5	1	0
rnjB	0	1	0
rnmV	4	1	0
rnpA	4	0	0
rnr	21	3	0
rny	3	1	0
rnz	0	1	0
rocF	2	2	2
rodA	5	1	0
rpe	1	1	2
rpiA	1	2	0
rplA	1	2	0
rplB	1	2	0
rplC	1	3	0
rplD	1	2	0
rplE	1	2	0
rplF	1	2	0
rplI	0	0	1
rplJ	6	2	0
rplK	1	2	0
rplL	6	2	0
rplM	1	2	0
rplN	1	2	0
rplO	1	2	0
rplP	1	2	0
rplQ	1	2	0
rplR	1	2	0
rplS	1	2	2
rplT	0	1	1
rplU	2	1	3
rplV	1	2	0
rplW	1	2	0
rplX	1	2	0
rpmA	2	1	3
rpmB	1	1	2
rpmC	1	2	0
rpmD	1	2	0
rpmE2	3	1	0
rpmF	0	0	17
rpmG	1	3	1
rpmI	0	1	1
rpmJ	0	1	0
rpoA	1	2	0
rpoB	0	2	0
rpoC	0	2	0
rpoE	3	1	0
rpoZ	1	1	2
rpsA	0	1	0
rpsB	1	0	0
rpsC	1	2	0
rpsD	0	1	0
rpsE	1	2	0
rpsF	0	0	1
rpsG	1	2	0
rpsH	1	2	0
rpsI	1	2	0
rpsJ	1	3	0
rpsK	1	1	0
rpsL	1	2	0
rpsM	1	2	0
rpsN	2	15	2
rpsO	0	3	0
rpsP	1	2	2
rpsQ	1	2	0
rpsR	0	0	1
rpsS	1	2	0
rpsT	0	3	0
rpsU	0	8	0
rrmJ	2	1	4
rseP	1	0	0
rsfS	0	1	1
rsgA	1	2	2
rsmD	0	1	0
rsmE	0	0	1
rsmF	0	2	2
rsmG	0	7	0
rsmH	0	1	0
rsmI	0	1	1
rssA	2	7	0
rumA	2	1	4
rusA	2	0	28
ruvA	0	1	0
ruvB	0	1	12
sacB	0	7	0
sbcC	0	1	0
sbcD	0	1	0
sca1	1	0	2
scpA	2	1	1
scpB	2	1	1
scrA	3	30	0
scrB	1	11	0
scrK	2	6	0
scrR	0	3	1
scrR3	0	1	0
sdaAA	1	0	0
sdaAB	1	0	0
secA	0	1	0
secE	1	2	0
secG	21	3	0
secY	1	2	0
sepF	0	3	0
serA	4	15	3
serC	4	15	3
serS	0	1	0
sfcA	7	10	0
sidC	0	0	1
sigA	1	4	13
sigH	1	2	0
silP	0	8	34
sip	0	0	1
sirR	4	1	0
slyA	0	1	1
smc	1	1	2
smpB	20	3	0
spo0J	0	7	0
spoIVFA	5	13	12
spoU	0	1	1
spr	0	0	8
sptS	2	4	0
spx4	0	2	0
srtA	0	1	10
ssb	0	0	10
ssb_2	0	1	5
sspC	0	0	1
steT	6	2	0
sthIM	2	0	0
stp	1	1	2
sua5	0	3	0
sucD	0	4	0
sufB	1	14	2
sufC	1	14	2
sufD	2	16	2
sufS	1	14	2
suhB	0	1	0
sun	1	1	2
tadA	0	1	0
tag	0	2	1
tagB	0	2	0
tal	1	0	0
tatD	4	1	0
tcyA	0	3	0
tcyB	0	3	0
tdh	2	1	1
tdk	6	1	1
tenA	13	3	0
tesE	0	1	0
tetP	1	1	1
thiI	0	1	0
thiJ	8	10	0
thiN	1	1	2
thrB	2	16	2
thrC	2	14	2
thrE	4	1	0
thrS	0	0	1
thyA	0	1	0
tig	0	1	0
tilS	0	1	0
tkt	1	0	0
tlpA2	19	3	6
tmk	0	1	0
tnp	23	28	14
tnp2PF3	2	0	3
tnpR	0	1	2
topA	0	1	0
topA2	0	0	12
tpiA	31	8	0
tpx	0	1	0
tra	5	4	2
traE	0	0	9
traI	0	0	4
traK	0	0	1
traP	3	9	0
treB	12	1	0
treC	12	1	0
treR	12	1	0
trmB	0	1	1
trmD	1	2	2
trmK	2	1	1
trpS	0	1	0
truA	1	2	0
truB	1	0	0
trxA	2	4	0
trxB	0	1	0
trxB2	2	0	0
tsaD	0	1	0
tsf	1	0	0
tspO	1	0	0
tuf	0	1	0
typA	0	1	0
tyrA	1	14	2
tyrS	0	1	0
ubiA	0	0	1
ubiB	7	6	0
ubiD	0	0	13
ubiE	12	1	0
ubiX	0	0	5
udk	0	1	2
uhpT	0	1	0
ung	20	3	0
ung2	8	10	0
upp	6	1	0
uppP	2	1	0
uppS	1	0	0
usp1	4	1	0
usp6	2	1	0
uspA	0	3	8
uup	0	1	0
uvrA	0	2	0
uvrA2	6	0	0
uvrB	0	2	0
uvrC	0	1	0
uvrX	2	5	2
valS	0	1	0
vicX	0	0	2
vsr	1	2	0
waaB	10	16	2
wecD	2	15	0
wecD3	4	6	0
whiA	0	2	0
xbaIM	0	1	0
xerC	0	3	1
xerD	2	2	1
xerH	0	2	0
xerS	0	4	0
xfp	0	1	1
xkdA	1	1	2
xpt	1	1	4
xseA	2	1	3
xseB	2	1	3
xth	14	0	0
xtp	0	2	0
xylA	2	0	0
xylB	2	0	0
xylR	2	0	0
xylT	2	0	0
yaaA	4	0	0
yaaK	0	1	0
yaaQ	0	1	0
yabA	0	1	1
yabB	1	0	0
yabO	0	1	0
yabR	0	1	0
yacL	1	2	0
yafQ	2	0	0
yajC	0	1	0
yazA	1	0	0
ybaK	0	1	1
ybbL	1	1	0
ybbM	1	3	0
ybbR	19	3	0
ybeC	2	0	2
ybeY	0	5	0
ybgJ	0	24	0
ybhF_2	1	1	0
ybhK	0	2	0
ybhL	0	1	1
ybhR	1	1	0
ybiT	3	0	0
ybjI	0	1	1
ybjQ	2	2	1
ybl78	2	0	4
yceD	0	1	1
ychF	0	7	0
yckB	1	11	0
yclK	2	1	1
ycsF	0	32	0
ycsG	5	16	0
ycsI	0	18	4
ydaM	2	0	0
ydaO	0	1	0
ydcK	1	1	1
ydeN	0	1	0
ydhO	0	4	0
ydiB	19	3	0
ydiI	3	3	0
ydiN	1	14	2
ydjE	0	2	0
ydjP	5	4	1
yeaN	0	1	0
yeaO	0	4	0
yeaZ	0	1	0
yebC	1	1	0
yebR	0	1	0
yecS	1	9	0
yeeA	0	2	2
yeeB	0	2	2
yefM	2	1	0
yegS	3	1	4
yegU	0	0	2
yfbR	0	2	0
yfdH	14	18	0
yfeJ	0	1	0
yfeX	2	0	0
yfiC	6	0	0
yfjM	0	2	0
yflS	8	10	0
yfmR	0	1	0
yfnA	5	5	2
ygfA	0	1	1
yggT	0	3	0
yhbO	2	0	0
yhbY	0	1	1
yhcA	2	1	1
yhdG	0	0	10
yhdP	2	15	3
yhfP	4	0	0
yhgF	1	1	1
yhjH	0	2	0
yhjX	0	1	0
yibE	6	1	0
yibF	6	1	0
yicL	2	10	0
yidC	4	2	1
yifK	27	11	0
yihY	0	1	0
yitS	2	0	0
yitU	0	2	2
yitW	3	38	0
yjbQ	2	14	2
yjbR	1	0	8
yjcE	4	29	0
yjeM	3	13	1
yjjG	4	30	0
yjjH	1	3	0
yjjP	8	10	1
ykcB	2	0	0
ykhA	1	2	0
ykiI	0	2	0
ykoT	16	19	0
yktA	0	1	0
ykuJ	2	1	0
ykuT	0	1	0
ykzG	0	1	0
ylbE	4	18	2
ylbG	0	1	0
ylbL	0	1	0
ylbM	0	1	1
ylmH	0	3	0
yloV	1	1	2
ylqC	0	1	0
ylqF	0	1	0
ylxM	1	2	2
ylxQ	1	0	0
ylxR	1	0	0
ymbI	0	0	2
ymdB	0	3	0
ymfF	1	1	0
ymfH	0	1	0
ymfM	0	1	0
yncA	2	13	0
yneF	1	0	0
yneR	7	15	1
yniA	0	1	1
ynzC	1	0	0
yoaK	0	1	1
yobV1	3	3	0
yocS	0	2	0
yodB	0	1	1
yoeB	0	1	0
yozE	0	1	0
ypaA	5	3	0
ypbB	0	1	0
ypgQ	4	19	2
yphH	0	1	0
yphJ	2	14	2
ypmB	0	1	2
ypmR	0	1	0
ypmS	0	1	0
ypsA	0	1	1
ypuA	0	1	2
yqeG	0	1	1
yqeH	0	1	1
yqeM	0	1	1
yqeY	0	8	0
yqfO	2	1	1
yqgF	0	1	0
yqgQ	1	1	1
yqhL	1	1	1
yqhY	2	1	3
yqkB	0	1	0
yrfB	1	0	0
yrkL	0	4	0
yrzB	0	1	0
yrzL	0	1	0
ysdA	2	0	10
yslB	0	1	0
ysxB	2	1	3
ytbE	6	0	0
ytgP	0	2	1
ytjP	1	1	1
ytlR	0	2	0
ytpP	0	1	1
ytzB	0	1	1
yueF	12	19	0
yueI	1	1	0
yunF	4	1	0
yvaE	1	2	0
yvaO	0	0	5
yvgN	1	1	0
yviA	0	6	1
yvlD	0	1	0
yvyE	0	1	0
ywfO	3	1	0
ywiB	3	1	0
ywkB	0	1	0
ywlC	6	1	0
ywlG	1	2	0
ywnB	3	15	0
ywnH	0	1	0
ywqD	0	10	1
ywqE	0	13	2
ywrO	0	1	0
yxbA	3	4	0
yxeH	3	1	0
yxeL	0	1	1
yxeM	0	2	1
yxeN	0	2	1
yxeO	0	2	1
yxeQ	1	1	1
yxjG	2	1	0
yxjG_1	2	0	0
yxjI	20	3	0
yxkA	0	3	0
yybT	0	0	1
yyzM	0	7	0
znuA	3	1	0
znuB	3	1	0
zur	2	1	0
zwf	0	1	0
